# Supplementary material for: A revision of Chilicola (Heteroediscelis), a subgenus of xeromelissine bees (Hymenoptera, Colletidae) endemic to Chile: taxonomy, phylogeny, and biogeography, with descriptions of eight new species
Source: Zookeys. 2016 May 19;(591):1–144. doi: 10.3897/zookeys.591.7731 (PMC4926649; doi:10.3897/zookeys.591.7731)
Supplement: XML Treatment for Chilicola (Heteroediscelis) [file zookeys.591.7731-treatment1.xml]

<!DOCTYPE tp:taxon-treatment
  PUBLIC "-//TaxonX//DTD Taxonomic Treatment Publishing DTD v0 20100105//EN" "tax-treatment-NSO.dtd">
<tp:taxon-treatment xmlns:tp="http://www.plazi.org/taxpub"><tp:treatment-meta><kwd-group><label>Taxon classification</label><kwd><named-content content-type="kingdom">Animalia</named-content></kwd><kwd><named-content content-type="order">Hymenoptera</named-content></kwd><kwd><named-content content-type="family">Colletidae</named-content></kwd></kwd-group><mixed-citation publication-type="journal"><person-group><name><surname>Monckton</surname><given-names>Spencer K.</given-names></name></person-group><article-title>A revision of <tp:taxon-name><tp:taxon-name-part taxon-name-part-type="genus">Chilicola</tp:taxon-name-part> (<tp:taxon-name-part taxon-name-part-type="subgenus">Heteroediscelis</tp:taxon-name-part>)</tp:taxon-name>, a subgenus of xeromelissine bees (<tp:taxon-name><tp:taxon-name-part taxon-name-part-type="order">Hymenoptera</tp:taxon-name-part></tp:taxon-name>, <tp:taxon-name><tp:taxon-name-part taxon-name-part-type="family">Colletidae</tp:taxon-name-part></tp:taxon-name>) endemic to Chile: taxonomy, phylogeny, and biogeography, with descriptions of eight new species</article-title><source>Zookeys</source><day>19</day><month>5</month><year>2016</year><volume>2016</volume><issue>591</issue><fpage>1</fpage><lpage>144</lpage><pub-id pub-id-type="doi">10.3897/zookeys.591.7731</pub-id></mixed-citation></tp:treatment-meta><tp:nomenclature><tp:taxon-name>
              <tp:taxon-name-part taxon-name-part-type="genus">Chilicola</tp:taxon-name-part> (<tp:taxon-name-part taxon-name-part-type="subgenus">Heteroediscelis</tp:taxon-name-part>)</tp:taxon-name><tp:taxon-authority>Toro &amp; Moldenke, 1979</tp:taxon-authority><tp:nomenclature-citation-list><tp:nomenclature-citation><tp:taxon-name>
                  <tp:taxon-name-part taxon-name-part-type="genus">Chilicola</tp:taxon-name-part> (<tp:taxon-name-part taxon-name-part-type="subgenus">Heteroediscelis</tp:taxon-name-part>)</tp:taxon-name><comment>Toro &amp; Moldenke, 1979: 98, 112. <xref ref-type="bibr" rid="B47">Michener 1992</xref>: 89. <xref ref-type="bibr" rid="B48">Michener 1995</xref>: 335, 337 (<italic>partim</italic>, as <tp:taxon-name><tp:taxon-name-part taxon-name-part-type="genus">Chilicola</tp:taxon-name-part> (<tp:taxon-name-part taxon-name-part-type="subgenus">Oediscelis</tp:taxon-name-part>)</tp:taxon-name>). <xref ref-type="bibr" rid="B49">Michener 2002</xref>: 11. <xref ref-type="bibr" rid="B50">Michener 2007</xref>: 182, 184 (<italic>partim</italic>, as <tp:taxon-name><tp:taxon-name-part taxon-name-part-type="genus">Chilicola</tp:taxon-name-part> (<tp:taxon-name-part taxon-name-part-type="subgenus">Oediscelis</tp:taxon-name-part>)</tp:taxon-name>). Packer and Genaro 2007: 41, 50. <xref ref-type="bibr" rid="B59">Packer 2008</xref>: 72–74, 77, 96. <xref ref-type="bibr" rid="B1">Almeida et al. 2008</xref>: 80–81. <xref ref-type="bibr" rid="B54">Moure et al. 2012</xref>. <xref ref-type="bibr" rid="B51">Monckton 2014</xref>: 234. Packer 2014: 254, 262. <xref ref-type="bibr" rid="B9">Ascher and Pickering 2015</xref>. </comment></tp:nomenclature-citation></tp:nomenclature-citation-list></tp:nomenclature><tp:treatment-sec sec-type="type species"><title>Type species.</title><p>
              <italic><tp:taxon-name><tp:taxon-name-part taxon-name-part-type="genus">Chilicola</tp:taxon-name-part> <tp:taxon-name-part taxon-name-part-type="species">mantagua</tp:taxon-name-part></tp:taxon-name></italic> Toro &amp; Moldenke, 1979, by original designation.</p></tp:treatment-sec><tp:treatment-sec sec-type="diagnosis"><title>Diagnosis.</title><p>Males are readily diagnosable by S1 with a robust, elongate, ventrally directed process, with truncate apex having a well-defined (sometimes oblique) apical <!--PageBreak-->surface (other <italic><tp:taxon-name><tp:taxon-name-part taxon-name-part-type="genus">Chilicola</tp:taxon-name-part></tp:taxon-name></italic> that have such a process have it either spatulate as in <italic><tp:taxon-name><tp:taxon-name-part taxon-name-part-type="genus">Chilicola</tp:taxon-name-part> <tp:taxon-name-part taxon-name-part-type="species">rubriventris</tp:taxon-name-part></tp:taxon-name></italic> or narrowing to a pointed apex as in some species of <italic><tp:taxon-name><tp:taxon-name-part taxon-name-part-type="genus">Oediscelis</tp:taxon-name-part></tp:taxon-name></italic>). In females, the combination of protibia pale at least in basal half of dorsal surface, stigmal perpendicular basal to or interstitial with first recurrent vein (extending into basal quarter of second submarginal cell in some), and thorax ≤ 1.5mm wide separates this subgenus from all but three. From these, <italic><tp:taxon-name><tp:taxon-name-part taxon-name-part-type="subgenus">Heteroediscelis</tp:taxon-name-part></tp:taxon-name></italic> females are distinguished as follows: (1) from <italic>Unicarinicola</italic> by at least T1–T2 with apicolateral patches of white hair (lacking on all terga in <italic>Unicarinicola</italic>); (2) from <italic><tp:taxon-name><tp:taxon-name-part taxon-name-part-type="genus">Pseudiscelis</tp:taxon-name-part></tp:taxon-name></italic> by the pronotum not elongate, with medial length of collar at most one-quarter of anterior width of collar (at least one-third in <italic><tp:taxon-name><tp:taxon-name-part taxon-name-part-type="genus">Pseudiscelis</tp:taxon-name-part></tp:taxon-name></italic>); (3) from <italic><tp:taxon-name><tp:taxon-name-part taxon-name-part-type="genus">Prosopoides</tp:taxon-name-part></tp:taxon-name></italic> by the absence of distinct and depressed facial foveae, although these are sometimes represented by a poorly delimited, not-depressed shiny area of reduced puncture density. The more mesal longitudinal depressions of the paraocular area in <italic><tp:taxon-name><tp:taxon-name-part taxon-name-part-type="genus">Chilicola</tp:taxon-name-part> <tp:taxon-name-part taxon-name-part-type="species">neffi</tp:taxon-name-part></tp:taxon-name></italic> and <italic><tp:taxon-name><tp:taxon-name-part taxon-name-part-type="genus">Chilicola</tp:taxon-name-part> <tp:taxon-name-part taxon-name-part-type="species">packeri</tp:taxon-name-part></tp:taxon-name></italic> partially accommodate the scape and are not homologous with facial foveae (for example, species of the subgenus <italic><tp:taxon-name><tp:taxon-name-part taxon-name-part-type="genus">Hylaeosoma</tp:taxon-name-part></tp:taxon-name></italic> possess both).</p></tp:treatment-sec><tp:treatment-sec sec-type="redescription"><title>Redescription.</title><p>Small bees, length 4.2–6.8mm.</p><p>
              <italic>Colouration</italic>: Both sexes black to black-brown, margin of pronotal lobe yellow, tegula translucent yellow, wing veins brown to translucent yellow basally, tarsal segments II–IV of all legs variable from dark with apices yellow to entirely yellow, metasomal terga and sterna (T1–T6 &amp; S1–S6 in males, T1–T5 &amp; S1–S5 in females) with translucent yellow or amber marginal zones, wider on recurved lateral portion of terga, widened medially on sterna. Male antenna with ventral surface yellow to yellow-brown, and following parts yellow: labrum and most of mandible, markings on clypeus and lower paraocular area, and on all legs at least on femoral apex and tibial base. Female labrum variable but usually black-brown, mandible variable at least partially dark, face entirely dark (rarely with a yellow-brown or yellow spot on lower paraocular area below anterior tentorial pit, and a single specimen with a brown median spot on clypeus just above upper margin of anterior tentorial pits), ventral surface of antenna yellow or yellow-brown, and yellow on legs at least on tibial base of fore- and midleg, and following parts invariable: yellow apical ring on profemur, broader on anterior surface; yellow apicodorsal rim on mesofemur; yellow-brown apicoventral rim on coxa and trochanter of all legs.</p><p>
              <italic>Pubescence</italic>: White hairs generally short (0.5OD) and sparse, not especially plumose. Longer and denser on lower paraocular area and lateral margin of mesosomal dorsum. Mesal and lateral margins of scape with single row of long hairs forming a fringe. Genal beard longer and denser in males. Margin of pronotal lobe with short dense tomentum. Mesepisternum with long posteriorly curved hairs. Metasoma with apicolateral patches of white tomentum on at least T1–T2, apical margins of all terga otherwise with short and sparse appressed hairs and very sparse tiny setae medially. Male S1 with a few long, erect hairs basad of process, and S2 with long erect hairs dense, becoming shorter posteriorly. Female with scopae on metafemur and metatibia, corbiculate scopa on S2.</p><p>
              <italic>Surface sculpture</italic>: Microsculpture imbricate, integument generally dull; punctures generally small and deep. Mesosomal dorsum except metapostnotum densely punctate <!--PageBreak-->(i=0.5–1d), metapostnotum usually coarsely rugose. Legs variably puncticulate. Malar space microsculpture completely smooth, shiny, and moderately densely punctate (i=1–2d) along anterior ocular margin, becoming puncticulate-aciculate along posterior ocular margin, with dense minute punctures extending to middle of mandibular base in longer-faced bees. Male lateral surface of pronotum moderately densely punctate posteriorly (i=1–2d) densely punctate anteriorly (i≤d); in females moderately densely punctate throughout. Male metasomal T2–T5 basal depressed area coarsely microsculptured and punctures obscure; in females not coarsely microsculptured. Male metasomal sterna shallowly and sparsely punctate (i≥2d) punctures deeper and denser apicolaterally (i=1–2d); in females sparsely and minutely punctate throughout.</p><p>
              <italic>Structure</italic>: Anterior tentorial pits elongate, comma-shaped. Inner orbits of compound eye slightly convergent below. Length of pronotal collar medially ~1OD. Pronotum not elongate, at most one-quarter as long as anterior width. Probasitarsus elongate, ≥2.66 as long as maximum depth (usually ≥3). Metatibial spurs not unusually strongly sclerotized or curved. Metabasitarsus elongate, at least three times longer than maximum depth (usually ≥3.5). Stigmal perpendicular at first recurrent vein or in basal quarter of second submarginal cell. Male metafemur strongly swollen, weakly concave ventrally. Male metatibia robust and highly modified: shape approximately triangular in anterior view, with a ventral convexity leading to a rounded summit ventrally; deep longitudinal concavity on posterior surface; posterior surface with two longitudinal carinae: a ventral carina along inside of posterior concavity, and a posterior carina along lateral edge of posterior concavity (see Fig. <xref ref-type="fig" rid="F6">6B &amp; D</xref>); apical lamina extending mediad from base of spurs, variable in shape and size, in part forming apical rim to posterior concavity. Metapostnotum well-defined, slightly depressed medially, longer than metanotum. Male S1 with a robust, elongate, ventrally directed process, with truncate apex with a well-defined and sometimes oblique apical surface.</p></tp:treatment-sec><tp:treatment-sec sec-type="distribution"><title>Distribution.</title><p>Known from Chile, as far north as San Pedro de Atacama (Region II) and south to Cuesta Las Raíces (Region IX). Distributed throughout the Central Chilean sub-region, and found also in the Puna province (South American transition zone) and Maule province (Subantarctic sub-region); 0–3210m a.s.l.</p></tp:treatment-sec><tp:treatment-sec sec-type="ecology"><title>Ecology.</title><p>Habitats range from <italic><tp:taxon-name><tp:taxon-name-part taxon-name-part-type="genus">Araucaria</tp:taxon-name-part> <tp:taxon-name-part taxon-name-part-type="species">araucana</tp:taxon-name-part></tp:taxon-name></italic> Juss. forest to extreme desert. Recorded late August to late June, most abundant September to December.</p></tp:treatment-sec><tp:treatment-sec sec-type="key"><title>Keys to the species of <italic><tp:taxon-name><tp:taxon-name-part taxon-name-part-type="subgenus">Heteroediscelis</tp:taxon-name-part></tp:taxon-name></italic></title><p>Note: High magnification is required for some identifications; an ocular micrometer capable of distinguishing differences of 0.01mm is recommended. In frontal view, the perimeter of the median ocellus and the apex of the clypeus must be in the same plane of focus.</p><p>
              <bold>Males</bold>
            </p><table-wrap content-type="key" position="anchor" orientation="portrait"><table id="TID0E6NAC" rules="all"><tbody><tr><td rowspan="1" colspan="1">1</td><td rowspan="1" colspan="1">Tibiae and tarsi mostly or entirely yellow-orange (Fig. <xref ref-type="fig" rid="F1">1A</xref>)</td><td rowspan="1" colspan="1">
                      <bold>2</bold>
                    </td></tr><tr><td rowspan="1" colspan="1">–</td><td rowspan="1" colspan="1">Tibiae and tarsi mostly black-brown (Fig. <xref ref-type="fig" rid="F1">1B</xref>)</td><td rowspan="1" colspan="1">
                      <bold>3</bold>
                    </td></tr><!--PageBreak--><tr><td rowspan="1" colspan="1">2(1)</td><td rowspan="1" colspan="1">Apical surface of S1 process longitudinally concave throughout (Fig. <xref ref-type="fig" rid="F2">2A</xref>); <abbrev xmlns:xlink="http://www.w3.org/1999/xlink" xlink:title="distance from lower tangent of median ocellus to apex of clypeus" xlink:type="simple">MOC</abbrev> equal to or greater than width of head (Fig. <xref ref-type="fig" rid="F2">2B</xref>)</td><td rowspan="1" colspan="1">
                      <bold><italic><tp:taxon-name><tp:taxon-name-part taxon-name-part-type="genus">Chilicola</tp:taxon-name-part> <tp:taxon-name-part taxon-name-part-type="species">travesia</tp:taxon-name-part></tp:taxon-name></italic> Toro &amp; Moldenke, 1979</bold>
                    </td></tr><tr><td rowspan="1" colspan="1">–</td><td rowspan="1" colspan="1">Apical surface of S1 process concave posteriorly, convex anteromedially (Fig. <xref ref-type="fig" rid="F2">2C</xref>); <abbrev xmlns:xlink="http://www.w3.org/1999/xlink" xlink:title="distance from lower tangent of median ocellus to apex of clypeus" xlink:type="simple">MOC</abbrev> less than (≤0.95×) width of head (Fig. <xref ref-type="fig" rid="F2">2D</xref>)</td><td rowspan="1" colspan="1">
                      <bold><italic><tp:taxon-name><tp:taxon-name-part taxon-name-part-type="genus">Chilicola</tp:taxon-name-part> <tp:taxon-name-part taxon-name-part-type="species">erithropoda</tp:taxon-name-part></tp:taxon-name></italic> Toro &amp; Moldenke, 1979</bold>
                    </td></tr><!--PageBreak--><tr><td rowspan="1" colspan="1">3(1)</td><td rowspan="1" colspan="1">Frontal area with longitudinal depression above each antennal socket which partially accommodates the scape (Fig. <xref ref-type="fig" rid="F3">3A</xref>)</td><td rowspan="1" colspan="1">
                      <bold>4</bold>
                    </td></tr><tr><td rowspan="1" colspan="1">–</td><td rowspan="1" colspan="1">Frontal area without such depressions (Fig. <xref ref-type="fig" rid="F3">3B</xref>)</td><td rowspan="1" colspan="1">
                      <bold>5</bold>
                    </td></tr><!--PageBreak--><tr><td rowspan="1" colspan="1">4(3)</td><td rowspan="1" colspan="1">Metabasitarsus ≤3.8× as long as maximum depth (Fig. <xref ref-type="fig" rid="F4">4A</xref>); S8 lateral process with anteromedial sclerotized margin swollen forming a convex incursion into membranous interior (Fig. <xref ref-type="fig" rid="F4">4B</xref>)</td><td rowspan="1" colspan="1">
                      <bold><italic><tp:taxon-name><tp:taxon-name-part taxon-name-part-type="genus">Chilicola</tp:taxon-name-part> <tp:taxon-name-part taxon-name-part-type="species">neffi</tp:taxon-name-part></tp:taxon-name></italic> Toro &amp; Moldenke, 1979</bold>
                    </td></tr><tr><td rowspan="1" colspan="1">–</td><td rowspan="1" colspan="1">Metabasitarsus ≥4× as long as maximum depth (Fig. <xref ref-type="fig" rid="F4">4C</xref>); S8 lateral process with anteromedial sclerotized margin wide but subparallel to margin throughout, not swollen (Fig. <xref ref-type="fig" rid="F4">4D</xref>)</td><td rowspan="1" colspan="1">
                      <bold><italic><tp:taxon-name><tp:taxon-name-part taxon-name-part-type="genus">Chilicola</tp:taxon-name-part> <tp:taxon-name-part taxon-name-part-type="species">packeri</tp:taxon-name-part></tp:taxon-name></italic> Monckton, sp. n.</bold>
                    </td></tr><tr><td rowspan="1" colspan="1">5(3)</td><td rowspan="1" colspan="1">Apical surface of S1 process with distinct longitudinal median ridge, surface otherwise approximately flat (Fig. <xref ref-type="fig" rid="F5">5A</xref>)</td><td rowspan="1" colspan="1">
                      <bold>6</bold>
                    </td></tr><tr><td rowspan="1" colspan="1">–</td><td rowspan="1" colspan="1">Apical surface of S1 process either longitudinally concave (Fig. <xref ref-type="fig" rid="F5">5B</xref>), weakly convex (Fig. <xref ref-type="fig" rid="F5">5C</xref>), or with a median anterior convexity (Fig. <xref ref-type="fig" rid="F5">5D</xref>) but never with a longitudinal median ridge</td><td rowspan="1" colspan="1">
                      <bold>11</bold>
                    </td></tr><!--PageBreak--><tr><td rowspan="1" colspan="1">6(5)</td><td rowspan="1" colspan="1">Malar space ≥1.4× as long as clypeal lateral (Fig. <xref ref-type="fig" rid="F6">6A</xref>); posterior metatibial carina distinctly toothed (Fig. <xref ref-type="fig" rid="F6">6B</xref>)</td><td rowspan="1" colspan="1">
                      <bold>7</bold>
                    </td></tr><tr><td rowspan="1" colspan="1">–</td><td rowspan="1" colspan="1">Malar space ≤1.1× as long as clypeal lateral (Fig. <xref ref-type="fig" rid="F6">6C</xref>); posterior metatibial carina lacking tooth, at most with a rounded inflection at its midlength (Fig. <xref ref-type="fig" rid="F6">6D</xref>)</td><td rowspan="1" colspan="1">
                      <bold>8</bold>
                    </td></tr><tr><td rowspan="1" colspan="1">7(6)</td><td rowspan="1" colspan="1">Clypeus with a distinct median longitudinal depression (Fig. <xref ref-type="fig" rid="F7">7A</xref>); malar space 2.2× as long as clypeal lateral; lower paraocular maculation not reaching lower tangent of antennal socket (Fig. <xref ref-type="fig" rid="F7">7A</xref>)</td><td rowspan="1" colspan="1">
                      <bold><italic><tp:taxon-name><tp:taxon-name-part taxon-name-part-type="genus">Chilicola</tp:taxon-name-part> <tp:taxon-name-part taxon-name-part-type="species">lickana</tp:taxon-name-part></tp:taxon-name></italic> Monckton, sp. n.</bold>
                    </td></tr><tr><td rowspan="1" colspan="1">–</td><td rowspan="1" colspan="1">Clypeus with median longitudinal depression weak (Fig. <xref ref-type="fig" rid="F7">7B</xref>); malar space 1.4–2× as long as clypeal lateral; lower paraocular maculation just reaching lower tangent of antennal socket (Fig. <xref ref-type="fig" rid="F7">7B</xref>)</td><td rowspan="1" colspan="1">
                      <bold><italic><tp:taxon-name><tp:taxon-name-part taxon-name-part-type="genus">Chilicola</tp:taxon-name-part> <tp:taxon-name-part taxon-name-part-type="species">guanicoe</tp:taxon-name-part></tp:taxon-name></italic> Monckton, sp. n.</bold>
                    </td></tr><!--PageBreak--><tr><td rowspan="1" colspan="1">8(6)</td><td rowspan="1" colspan="1">Malar space ~0.5× as long as clypeal lateral (Fig. <xref ref-type="fig" rid="F8">8A</xref>)</td><td rowspan="1" colspan="1">
                      <bold><italic><tp:taxon-name><tp:taxon-name-part taxon-name-part-type="genus">Chilicola</tp:taxon-name-part> <tp:taxon-name-part taxon-name-part-type="species">vicugna</tp:taxon-name-part></tp:taxon-name></italic> Toro &amp; Moldenke, 1979</bold>
                    </td></tr><tr><td rowspan="1" colspan="1">–</td><td rowspan="1" colspan="1">Malar space ≥0.8× as long as clypeal lateral (Fig. <xref ref-type="fig" rid="F8">8B</xref>)</td><td rowspan="1" colspan="1">
                      <bold>9</bold>
                    </td></tr><!--PageBreak--><tr><td rowspan="1" colspan="1">9(8)</td><td rowspan="1" colspan="1">Malar space longer than (1.05–1.1×) clypeal lateral (Fig. <xref ref-type="fig" rid="F9">9A</xref>); in lateral view, S1 process with anterior angle of apex acute (Fig. <xref ref-type="fig" rid="F9">9B</xref>)</td><td rowspan="1" colspan="1">
                      <bold><italic><tp:taxon-name><tp:taxon-name-part taxon-name-part-type="genus">Chilicola</tp:taxon-name-part> <tp:taxon-name-part taxon-name-part-type="species">mavida</tp:taxon-name-part></tp:taxon-name></italic> Toro &amp; Moldenke, 1979</bold>
                    </td></tr><tr><td rowspan="1" colspan="1">–</td><td rowspan="1" colspan="1">Malar space subequal to or shorter than (0.8–1×) clypeal lateral (Fig. <xref ref-type="fig" rid="F9">9C</xref>); in lateral view, apex of S1 process appearing broadly rounded (Fig. <xref ref-type="fig" rid="F9">9D</xref>)</td><td rowspan="1" colspan="1">
                      <bold>10</bold>
                    </td></tr><tr><td rowspan="1" colspan="1">10(8)</td><td rowspan="1" colspan="1">First flagellomere subequal in length and width or shorter (&lt;1.05×) than wide (Fig. <xref ref-type="fig" rid="F10">10A</xref>); clypeus extending for half its length or more below lower ocular tangent (Fig. <xref ref-type="fig" rid="F10">10A</xref>); malar space subequal to or slightly shorter than clypeal lateral (Fig. <xref ref-type="fig" rid="F10">10B</xref>); clypeal apex yellow along entire width (Fig. <xref ref-type="fig" rid="F10">10B</xref>)</td><td rowspan="1" colspan="1">
                      <bold><italic><tp:taxon-name><tp:taxon-name-part taxon-name-part-type="genus">Chilicola</tp:taxon-name-part> <tp:taxon-name-part taxon-name-part-type="species">curvapeligrosa</tp:taxon-name-part></tp:taxon-name></italic> Monckton, sp. n.</bold>
                    </td></tr><tr><td rowspan="1" colspan="1">–</td><td rowspan="1" colspan="1">First flagellomere ≥1.1× as long as wide (Fig. <xref ref-type="fig" rid="F10">10C</xref>); clypeus extending for less than half its length below lower ocular tangent (Fig. <xref ref-type="fig" rid="F10">10C</xref>); malar space about 0.8× as long as clypeal lateral (Fig. <xref ref-type="fig" rid="F10">10D</xref>); clypeal apex brown laterad (Fig. <xref ref-type="fig" rid="F10">10D</xref>)</td><td rowspan="1" colspan="1">
                      <bold><italic><tp:taxon-name><tp:taxon-name-part taxon-name-part-type="genus">Chilicola</tp:taxon-name-part> <tp:taxon-name-part taxon-name-part-type="species">mayu</tp:taxon-name-part></tp:taxon-name></italic> Monckton, sp. n.</bold>
                    </td></tr><!--PageBreak--><tr><td rowspan="1" colspan="1">11(5)</td><td rowspan="1" colspan="1">Malar space longer than (&gt;1.05×) clypeal lateral (Fig. <xref ref-type="fig" rid="F11">11A</xref>); in lateral view anterior margin of S1 process strongly concave (Fig. <xref ref-type="fig" rid="F11">11B</xref>); metatibia with wide yellow basal ring (up to one fifth of tibial length) and apex yellow only in ventral half (Fig. <xref ref-type="fig" rid="F11">11C</xref>), sometimes very narrowly yellow in dorsal half</td><td rowspan="1" colspan="1">
                      <bold>12</bold>
                    </td></tr><tr><td rowspan="1" colspan="1">–</td><td rowspan="1" colspan="1">Malar space shorter than (&lt;0.95×) clypeal lateral (Fig. <xref ref-type="fig" rid="F11">11D</xref>); in lateral view anterior margin of S1 process sublinear apically (Fig. <xref ref-type="fig" rid="F11">11E</xref>); metatibia more extensively pale, with wide (up to one third of tibial length) yellow basal and apical rings (Fig. <xref ref-type="fig" rid="F11">11F</xref>), sometimes yellow along entire dorsal and/or ventral surface</td><td rowspan="1" colspan="1">
                      <bold>15</bold>
                    </td></tr><tr><td rowspan="1" colspan="1">12(11)</td><td rowspan="1" colspan="1">Malar space very long, ≥2.7× as long as clypeal lateral (Fig. <xref ref-type="fig" rid="F12">12A</xref>); clypeus lacking median longitudinal depression (Fig. <xref ref-type="fig" rid="F12">12B</xref>); apical surface of S1 process weakly concave except for weak anterior convexity (Fig. <xref ref-type="fig" rid="F12">12C</xref>)</td><td rowspan="1" colspan="1">
                      <bold><italic><tp:taxon-name><tp:taxon-name-part taxon-name-part-type="genus">Chilicola</tp:taxon-name-part> <tp:taxon-name-part taxon-name-part-type="species">charizard</tp:taxon-name-part></tp:taxon-name></italic> Monckton, sp. n.</bold>
                    </td></tr><tr><td rowspan="1" colspan="1">–</td><td rowspan="1" colspan="1">Malar space not as long, ≤1.6× as long as clypeal lateral (Fig. <xref ref-type="fig" rid="F12">12D</xref>); clypeus with distinct median longitudinal depression extending nearly to apex (Fig. <xref ref-type="fig" rid="F12">12E</xref>); apical surface of S1 process longitudinally concave throughout (Fig. <xref ref-type="fig" rid="F12">12F</xref>)</td><td rowspan="1" colspan="1">
                      <bold>13</bold>
                    </td></tr><!--PageBreak--><tr><td rowspan="1" colspan="1">13(12)</td><td rowspan="1" colspan="1">Metatibia broadly expanded (≥0.5× as deep as long) and with summit of ventral convexity near to tibial apex, at approximately 0.85× tibial length (Fig. <xref ref-type="fig" rid="F13">13A</xref>); ventral metatibial carina toothed near apex and posterior carina present but weakly defined basally (Fig. <xref ref-type="fig" rid="F13">13B</xref>); malar space ≥1.2× as long as clypeal lateral (Fig. <xref ref-type="fig" rid="F13">13C</xref>)</td><td rowspan="1" colspan="1">
                      <bold>14</bold>
                    </td></tr><tr><td rowspan="1" colspan="1">–</td><td rowspan="1" colspan="1">Metatibia less expanded (&gt;2× as long as maximum depth) and with summit of ventral convexity situated basad of tibial apex at approximately three-quarters of tibial length (Fig. <xref ref-type="fig" rid="F13">13D</xref>); ventral metatibial carina not toothed near apex, but with a rounded inflection near its midpoint, and posterior carina absent basally, arising at midpoint of ventral carina (Fig. <xref ref-type="fig" rid="F13">13E</xref>); malar space ≤1.1× as long as clypeal lateral (Fig. <xref ref-type="fig" rid="F13">13F</xref>)</td><td rowspan="1" colspan="1">
                      <bold><italic><tp:taxon-name><tp:taxon-name-part taxon-name-part-type="genus">Chilicola</tp:taxon-name-part> <tp:taxon-name-part taxon-name-part-type="species">katherinae</tp:taxon-name-part></tp:taxon-name></italic> Monckton, sp. n.</bold>
                    </td></tr><!--PageBreak--><tr><td rowspan="1" colspan="1">14(13)</td><td rowspan="1" colspan="1">Malar space 1.5–1.6× as long as clypeal lateral (Fig. <xref ref-type="fig" rid="F14">14A</xref>); in frontal view, lower ocular tangent passing above or just crossing upper margin of anterior tentorial pits (Fig. <xref ref-type="fig" rid="F14">14B</xref>)</td><td rowspan="1" colspan="1">
                      <italic><tp:taxon-name><tp:taxon-name-part taxon-name-part-type="genus">Chilicola</tp:taxon-name-part> <tp:taxon-name-part taxon-name-part-type="species">diaguita</tp:taxon-name-part></tp:taxon-name></italic> Toro &amp; Moldenke, 1979</td></tr><tr><td rowspan="1" colspan="1">–</td><td rowspan="1" colspan="1">Malar space 1.2–1.4× as long as clypeal lateral (Fig. <xref ref-type="fig" rid="F14">14C</xref>); in frontal view, lower ocular tangent passing through anterior tentorial pits (Fig. <xref ref-type="fig" rid="F14">14D</xref>)</td><td rowspan="1" colspan="1">
                      <bold><italic><tp:taxon-name><tp:taxon-name-part taxon-name-part-type="genus">Chilicola</tp:taxon-name-part> <tp:taxon-name-part taxon-name-part-type="species">vina</tp:taxon-name-part></tp:taxon-name></italic> Toro &amp; Moldenke, 1979</bold>
                    </td></tr><!--PageBreak--><tr><td rowspan="1" colspan="1">15(11)</td><td rowspan="1" colspan="1">In lateral view, truncate apex of S1 process perpendicular to axis of process, anterior and posterior margins parallel apically (Fig. <xref ref-type="fig" rid="F15">15A</xref>); metatibia broadly expanded (≥0.5× as deep as long) and with summit of ventral convexity near to tibial apex, at approximately 0.85× tibial length (Fig. <xref ref-type="fig" rid="F15">15B</xref>); ventral metatibial carina toothed near apex and posterior carina weakly defined basally (Fig. <xref ref-type="fig" rid="F15">15C</xref>)</td><td rowspan="1" colspan="1">
                      <bold><italic><tp:taxon-name><tp:taxon-name-part taxon-name-part-type="genus">Chilicola</tp:taxon-name-part> <tp:taxon-name-part taxon-name-part-type="species">randolphi</tp:taxon-name-part></tp:taxon-name></italic> Monckton, sp. n.</bold>
                    </td></tr><tr><td rowspan="1" colspan="1">–</td><td rowspan="1" colspan="1">In lateral view, truncate apex of S1 process slightly oblique, anterior and posterior margins convergent apically (Fig. <xref ref-type="fig" rid="F15">15D</xref>); metatibia less expanded (≥2.1× as long as maximum depth) and with summit of ventral convexity situated basad of tibial apex at approximately two-thirds of tibial length (Fig. <xref ref-type="fig" rid="F15">15E</xref>); ventral metatibial carina not toothed near apex, but with a rounded inflection near its midpoint, and posterior carina absent basally, arising at or beyond midpoint of ventral carina (Fig. <xref ref-type="fig" rid="F15">15F</xref>)</td><td rowspan="1" colspan="1">
                      <bold>16</bold>
                    </td></tr><tr><td rowspan="1" colspan="1">16(15)</td><td rowspan="1" colspan="1">Mesobasitarsus mostly yellow (Fig. <xref ref-type="fig" rid="F16">16A</xref>); second flagellomere &gt;1.1 l×onger than first (Fig. <xref ref-type="fig" rid="F16">16B</xref>); malar space &lt;0.5× as long as clypeal lateral (Fig. <xref ref-type="fig" rid="F16">16C</xref>)</td><td rowspan="1" colspan="1">
                      <bold><italic><tp:taxon-name><tp:taxon-name-part taxon-name-part-type="genus">Chilicola</tp:taxon-name-part> <tp:taxon-name-part taxon-name-part-type="species">deserticola</tp:taxon-name-part></tp:taxon-name></italic> Toro &amp; Moldenke, 1979</bold>
                    </td></tr><tr><td rowspan="1" colspan="1">–</td><td rowspan="1" colspan="1">Mesobasitarsus mostly dark (Fig. <xref ref-type="fig" rid="F16">16D</xref>); second flagellomere subequal to first in length (Fig. <xref ref-type="fig" rid="F16">16E</xref>); malar space &gt;0.5× as long as clypeal lateral (Fig. <xref ref-type="fig" rid="F16">16F</xref>)</td><td rowspan="1" colspan="1">
                      <bold><italic><tp:taxon-name><tp:taxon-name-part taxon-name-part-type="genus">Chilicola</tp:taxon-name-part> <tp:taxon-name-part taxon-name-part-type="species">mantagua</tp:taxon-name-part></tp:taxon-name></italic> Toro &amp; Moldenke, 1979</bold>
                    </td></tr><!--PageBreak--></tbody></table></table-wrap><p>
              <bold>Females</bold>
            </p><table-wrap content-type="key" position="anchor" orientation="portrait"><table id="TID0EWTAE" rules="all"><tbody><tr><td rowspan="1" colspan="1">1</td><td rowspan="1" colspan="1">Protibia with yellow on dorsal surface present in basal half only, apical half dark (Fig. <xref ref-type="fig" rid="F17">17A</xref>)</td><td rowspan="1" colspan="1">
                      <bold>2</bold>
                    </td></tr><tr><td rowspan="1" colspan="1">–</td><td rowspan="1" colspan="1">Protibia with yellow along entire dorsal surface (Fig. <xref ref-type="fig" rid="F17">17B</xref>; slightly darkened to yellow-brown apically in <italic><tp:taxon-name><tp:taxon-name-part taxon-name-part-type="genus">Chilicola</tp:taxon-name-part> <tp:taxon-name-part taxon-name-part-type="species">mantagua</tp:taxon-name-part></tp:taxon-name></italic>, Fig. <xref ref-type="fig" rid="F17">17C</xref>)</td><td rowspan="1" colspan="1">
                      <bold>5</bold>
                    </td></tr><!--PageBreak--><tr><td rowspan="1" colspan="1">2(1)</td><td rowspan="1" colspan="1">Malar space at most 0.8× as long as clypeal lateral (Fig. <xref ref-type="fig" rid="F18">18A</xref>); pedicel and first flagellomere yellow-brown apicoventrally (Fig. <xref ref-type="fig" rid="F18">18B</xref>); metasoma mostly orange-brown (Fig. <xref ref-type="fig" rid="F18">18C</xref>); T3 with apicolateral patches of tomentum as on T1–T2 (Fig. <xref ref-type="fig" rid="F18">18C</xref>)</td><td rowspan="1" colspan="1">
                      <bold><italic><tp:taxon-name><tp:taxon-name-part taxon-name-part-type="genus">Chilicola</tp:taxon-name-part> <tp:taxon-name-part taxon-name-part-type="species">randolphi</tp:taxon-name-part></tp:taxon-name></italic> Monckton, sp. n.</bold>
                    </td></tr><tr><td rowspan="1" colspan="1">–</td><td rowspan="1" colspan="1">Malar space at least as long as clypeal lateral (Fig. <xref ref-type="fig" rid="F18">18D</xref>); pedicel and first flagellomere dark, at most with apicoventral margins brown (Fig. <xref ref-type="fig" rid="F18">18E</xref>); metasoma black-brown (Fig. <xref ref-type="fig" rid="F18">18F</xref>); T3 with apicolateral hair band sparse, not tomentose as on T1–T2 (Fig. <xref ref-type="fig" rid="F18">18F</xref>)</td><td rowspan="1" colspan="1">
                      <bold>3</bold>
                    </td></tr><tr><td rowspan="1" colspan="1">3(2)</td><td rowspan="1" colspan="1">In frontal view, lower ocular tangent passing just tangent to or above upper margin of anterior tentorial pits (Fig. <xref ref-type="fig" rid="F19">19A</xref>)</td><td rowspan="1" colspan="1">
                      <bold><italic><tp:taxon-name><tp:taxon-name-part taxon-name-part-type="genus">Chilicola</tp:taxon-name-part> <tp:taxon-name-part taxon-name-part-type="species">diaguita</tp:taxon-name-part></tp:taxon-name></italic> Toro &amp; Moldenke, 1979</bold>
                    </td></tr><tr><td rowspan="1" colspan="1">–</td><td rowspan="1" colspan="1">In frontal view, lower ocular tangent passing through anterior tentorial pits (Fig. <xref ref-type="fig" rid="F19">19B</xref>)</td><td rowspan="1" colspan="1">
                      <bold>4</bold>
                    </td></tr><!--PageBreak--><tr><td rowspan="1" colspan="1">4(3)</td><td rowspan="1" colspan="1">Malar space ≤1.1× as long as clypeal lateral (Fig. <xref ref-type="fig" rid="F20">20A</xref>)</td><td rowspan="1" colspan="1">
                      <bold><italic><tp:taxon-name><tp:taxon-name-part taxon-name-part-type="genus">Chilicola</tp:taxon-name-part> <tp:taxon-name-part taxon-name-part-type="species">katherinae</tp:taxon-name-part></tp:taxon-name></italic> Monckton, sp. n.</bold>
                    </td></tr><tr><td rowspan="1" colspan="1">–</td><td rowspan="1" colspan="1">Malar space ≥1.2× as long as clypeal lateral (Fig. <xref ref-type="fig" rid="F20">20B</xref>)</td><td rowspan="1" colspan="1">
                      <bold><italic><tp:taxon-name><tp:taxon-name-part taxon-name-part-type="genus">Chilicola</tp:taxon-name-part> <tp:taxon-name-part taxon-name-part-type="species">vina</tp:taxon-name-part></tp:taxon-name></italic> Toro &amp; Moldenke, 1979</bold>
                    </td></tr><tr><td rowspan="1" colspan="1">5(1)</td><td rowspan="1" colspan="1">Malar space clearly longer than (&gt;1.1×) clypeal lateral (Fig. <xref ref-type="fig" rid="F21">21A</xref>)</td><td rowspan="1" colspan="1">
                      <bold>6</bold>
                    </td></tr><tr><td rowspan="1" colspan="1">–</td><td rowspan="1" colspan="1">Malar space at most subequal in length to clypeal lateral (Fig. <xref ref-type="fig" rid="F21">21B</xref>)</td><td rowspan="1" colspan="1">
                      <bold>8</bold>
                    </td></tr><tr><td rowspan="1" colspan="1">6(5)</td><td rowspan="1" colspan="1">Malar space less than &lt;1.7× as long as clypeal lateral (Fig. <xref ref-type="fig" rid="F21">21A</xref>)</td><td rowspan="1" colspan="1">
                      <bold><italic><tp:taxon-name><tp:taxon-name-part taxon-name-part-type="genus">Chilicola</tp:taxon-name-part> <tp:taxon-name-part taxon-name-part-type="species">guanicoe</tp:taxon-name-part></tp:taxon-name></italic> Monckton, sp. n.</bold>
                    </td></tr><tr><td rowspan="1" colspan="1">–</td><td rowspan="1" colspan="1">Malar space at least twice as long as clypeal lateral (Fig. <xref ref-type="fig" rid="F22">22B, D</xref>)</td><td rowspan="1" colspan="1">
                      <bold>7</bold>
                    </td></tr><tr><td rowspan="1" colspan="1">7(6)</td><td rowspan="1" colspan="1">Metatibia with wide yellow basal and apical rings (Fig. <xref ref-type="fig" rid="F22">22A</xref>); malar space approximately 2× as long as clypeal lateral (Fig. <xref ref-type="fig" rid="F22">22B</xref>), but shorter than width of genal area in lateral view.</td><td rowspan="1" colspan="1">
                      <bold><italic><tp:taxon-name><tp:taxon-name-part taxon-name-part-type="genus">Chilicola</tp:taxon-name-part> <tp:taxon-name-part taxon-name-part-type="species">lickana</tp:taxon-name-part></tp:taxon-name></italic> Monckton, sp. n.</bold>
                    </td></tr><tr><td rowspan="1" colspan="1">–</td><td rowspan="1" colspan="1">Metatibia entirely dark, or with a wide basal band of brown that is clearly darker than the pale colouration on other legs (Fig. <xref ref-type="fig" rid="F22">22C</xref>); malar space &gt;2× as long as clypeal lateral (Fig. <xref ref-type="fig" rid="F22">22D</xref>), and longer than width of genal area in lateral view</td><td rowspan="1" colspan="1">
                      <bold><italic><tp:taxon-name><tp:taxon-name-part taxon-name-part-type="genus">Chilicola</tp:taxon-name-part> <tp:taxon-name-part taxon-name-part-type="species">charizard</tp:taxon-name-part></tp:taxon-name></italic> Monckton, sp. n.</bold>
                    </td></tr><!--PageBreak--><tr><td rowspan="1" colspan="1">8(5)</td><td rowspan="1" colspan="1">Malar space approximately 0.9× as long as, or subequal in length to, clypeal lateral (Fig. <xref ref-type="fig" rid="F23">23A</xref>)</td><td rowspan="1" colspan="1">
                      <bold>9</bold>
                    </td></tr><tr><td rowspan="1" colspan="1">–</td><td rowspan="1" colspan="1">Malar space at most two-thirds as long as clypeal lateral (Fig. <xref ref-type="fig" rid="F23">23B</xref>)</td><td rowspan="1" colspan="1">
                      <bold>10</bold>
                    </td></tr><!--PageBreak--><tr><td rowspan="1" colspan="1">9(8)</td><td rowspan="1" colspan="1">Apex of metafemur and base of metatibia yellow-brown to brown, distinctly darker than same parts of midleg (Fig. <xref ref-type="fig" rid="F24">24A</xref>); subantennal sutures ≥1.1× longer than the shortest distance between them (Fig. <xref ref-type="fig" rid="F24">24B</xref>)</td><td rowspan="1" colspan="1">
                      <bold><italic><tp:taxon-name><tp:taxon-name-part taxon-name-part-type="genus">Chilicola</tp:taxon-name-part> <tp:taxon-name-part taxon-name-part-type="species">curvapeligrosa</tp:taxon-name-part></tp:taxon-name></italic> Monckton, sp. n.</bold>
                    </td></tr><tr><td rowspan="1" colspan="1">–</td><td rowspan="1" colspan="1">Apex of metafemur and base of metatibia yellow, as on same parts of midleg (Fig. <xref ref-type="fig" rid="F24">24C</xref>); subantennal sutures at most as long as the shortest distance between them (Fig. <xref ref-type="fig" rid="F24">24D</xref>)</td><td rowspan="1" colspan="1">
                      <bold><italic><tp:taxon-name><tp:taxon-name-part taxon-name-part-type="genus">Chilicola</tp:taxon-name-part> <tp:taxon-name-part taxon-name-part-type="species">mavida</tp:taxon-name-part></tp:taxon-name></italic> Toro &amp; Moldenke, 1979</bold>
                    </td></tr><tr><td rowspan="1" colspan="1">10(8)</td><td rowspan="1" colspan="1">Frontal area with longitudinal depressions which partially accommodate the scape (Fig. <xref ref-type="fig" rid="F25">25A</xref>)</td><td rowspan="1" colspan="1">
                      <bold>11</bold>
                    </td></tr><tr><td rowspan="1" colspan="1">–</td><td rowspan="1" colspan="1">Frontal area without such depressions (Fig. <xref ref-type="fig" rid="F25">25B</xref>)</td><td rowspan="1" colspan="1">
                      <bold>12</bold>
                    </td></tr><!--PageBreak--><!--PageBreak--><!--PageBreak--><tr><td rowspan="1" colspan="1">11(10)</td><td rowspan="1" colspan="1">Metasoma with at least T1–T3 orange-brown, except for dark premarginal line and/or a pair of lateral dark spots (Fig. <xref ref-type="fig" rid="F26">26A</xref>); metabasitarsus narrower, ≥4× as long as maximum depth (Fig. <xref ref-type="fig" rid="F26">26B</xref>)</td><td rowspan="1" colspan="1">
                      <bold><italic><tp:taxon-name><tp:taxon-name-part taxon-name-part-type="genus">Chilicola</tp:taxon-name-part> <tp:taxon-name-part taxon-name-part-type="species">packeri</tp:taxon-name-part></tp:taxon-name></italic> Monckton, sp. n.</bold>
                    </td></tr><tr><td rowspan="1" colspan="1">–</td><td rowspan="1" colspan="1">Metasoma darker, at most T1–T3 orange-brown with apical half of disc dark (Fig. <xref ref-type="fig" rid="F26">26C</xref>); metabasitarsus broader, ≤4× as long as maximum depth (Fig. <xref ref-type="fig" rid="F26">26D</xref>)</td><td rowspan="1" colspan="1">
                      <bold><italic><tp:taxon-name><tp:taxon-name-part taxon-name-part-type="genus">Chilicola</tp:taxon-name-part> <tp:taxon-name-part taxon-name-part-type="species">neffi</tp:taxon-name-part></tp:taxon-name></italic> Toro &amp; Moldenke, 1979</bold>
                    </td></tr><tr><td rowspan="1" colspan="1">12(10)</td><td rowspan="1" colspan="1">T3 with apicolateral hair band sparse, not tomentose as on T1–T2 (Fig. <xref ref-type="fig" rid="F27">27A</xref>); clypeus more sparsely punctate than supraclypeal area (Fig. <xref ref-type="fig" rid="F27">27B</xref>)</td><td rowspan="1" colspan="1">
                      <bold>13</bold>
                    </td></tr><tr><td rowspan="1" colspan="1">–</td><td rowspan="1" colspan="1">T3 with apicolateral patches of tomentum as on T1–T2 (Fig. <xref ref-type="fig" rid="F27">27C</xref>); clypeus at least as densely punctate as supraclypeal area (Fig. <xref ref-type="fig" rid="F27">27D</xref>)</td><td rowspan="1" colspan="1">
                      <bold>14</bold>
                    </td></tr><tr><td rowspan="1" colspan="1">13(12)</td><td rowspan="1" colspan="1">Clypeus strongly convex in dorsal half, bulging ~2OD above compound eye in lateral view (Fig. <xref ref-type="fig" rid="F28">28A</xref>); apex of metafemur and base of metatibia brown, distinctly darker than same parts of midleg (Fig. <xref ref-type="fig" rid="F28">28B</xref>)</td><td rowspan="1" colspan="1">
                      <bold><italic><tp:taxon-name><tp:taxon-name-part taxon-name-part-type="genus">Chilicola</tp:taxon-name-part> <tp:taxon-name-part taxon-name-part-type="species">mayu</tp:taxon-name-part></tp:taxon-name></italic> Monckton, sp. n.</bold>
                    </td></tr><tr><td rowspan="1" colspan="1">–</td><td rowspan="1" colspan="1">Clypeus not as above, dorsal half bulging ≤<abbrev xmlns:xlink="http://www.w3.org/1999/xlink" xlink:title="diameter of the median ocellus" xlink:type="simple">OD</abbrev> above compound eye in lateral view (Fig. <xref ref-type="fig" rid="F28">28C</xref>); apex of metafemur and base of metatibia yellow, as on same parts of midleg (Fig. <xref ref-type="fig" rid="F28">28D</xref>)</td><td rowspan="1" colspan="1">
                      <bold><italic><tp:taxon-name><tp:taxon-name-part taxon-name-part-type="genus">Chilicola</tp:taxon-name-part> <tp:taxon-name-part taxon-name-part-type="species">vicugna</tp:taxon-name-part></tp:taxon-name></italic> Toro &amp; Moldenke, 1979</bold>
                    </td></tr><tr><td rowspan="1" colspan="1">14(12)</td><td rowspan="1" colspan="1">Metatibia somewhat expanded, &gt;0.25× as deep as long (Fig. <xref ref-type="fig" rid="F29">29A</xref>); legs with following parts yellow as on protibia: mesotibia with at least a wide apical ring, apicodorsal rim on metafemur, metatibia with wide basal ring and narrow to wide apical ring, apical half of metadistitarsus (Fig. <xref ref-type="fig" rid="F29">29B</xref>)</td><td rowspan="1" colspan="1">
                      <bold>15</bold>
                    </td></tr><tr><td rowspan="1" colspan="1">–</td><td rowspan="1" colspan="1">Metatibia not expanded, and &gt;4.1× as long as maximum depth (Fig. <xref ref-type="fig" rid="F29">29C</xref>); legs less extensively yellow: apex of mesotibia at most narrowly yellow, metafemur with at most a narrow yellow-brown apical ring, metatibia with at most a wide yellow basal ring and posterior apical rim yellow-brown (Fig. <xref ref-type="fig" rid="F29">29D</xref>)</td><td rowspan="1" colspan="1">
                      <bold>16</bold>
                    </td></tr><!--PageBreak--><tr><td rowspan="1" colspan="1">15(14)</td><td rowspan="1" colspan="1">Metatibia mostly yellow, at least in basal one-third and apical quarter, often entirely so (Fig. <xref ref-type="fig" rid="F30">30A</xref>); probasitarsus entirely yellow, at most suffused with yellow-brown at midlength of posterior surface (Fig. <xref ref-type="fig" rid="F30">30B</xref>)</td><td rowspan="1" colspan="1">
                      <bold><italic><tp:taxon-name><tp:taxon-name-part taxon-name-part-type="genus">Chilicola</tp:taxon-name-part> <tp:taxon-name-part taxon-name-part-type="species">travesia</tp:taxon-name-part></tp:taxon-name></italic> Toro &amp; Moldenke, 1979</bold>
                    </td></tr><tr><td rowspan="1" colspan="1">–</td><td rowspan="1" colspan="1">Metatibia mostly dark, at most basal one-third and a narrow yellow apical ring (Fig. <xref ref-type="fig" rid="F30">30C</xref>); probasitarsus darker, only basal and apical quarters as pale as yellow on protibia (Fig. <xref ref-type="fig" rid="F30">30D</xref>)</td><td rowspan="1" colspan="1">
                      <bold><italic><tp:taxon-name><tp:taxon-name-part taxon-name-part-type="genus">Chilicola</tp:taxon-name-part> <tp:taxon-name-part taxon-name-part-type="species">erithropoda</tp:taxon-name-part></tp:taxon-name></italic> Toro &amp; Moldenke, 1979</bold>
                    </td></tr><!--PageBreak--><tr><td rowspan="1" colspan="1">16(14)</td><td rowspan="1" colspan="1">Metapostnotum with sparse, irregular longitudinal carinae (Fig. <xref ref-type="fig" rid="F31">31A</xref>); protibia with dorsal surface darkened to yellow-brown apically (Fig. <xref ref-type="fig" rid="F31">31B</xref>); meso- and metabasitarsi almost entirely dark; mesodistitarsus brown in apical one-third; apex of metatibia black-brown (Fig. <xref ref-type="fig" rid="F31">31C</xref>)</td><td rowspan="1" colspan="1">
                      <bold><italic><tp:taxon-name><tp:taxon-name-part taxon-name-part-type="genus">Chilicola</tp:taxon-name-part> <tp:taxon-name-part taxon-name-part-type="species">mantagua</tp:taxon-name-part></tp:taxon-name></italic> Toro &amp; Moldenke, 1979</bold>
                    </td></tr><tr><td rowspan="1" colspan="1">–</td><td rowspan="1" colspan="1">Metapostnotum rugose, often more weakly so posteriorly (Fig. <xref ref-type="fig" rid="F31">31D</xref>); protibia with dorsal surface yellow for entire length (Fig. <xref ref-type="fig" rid="F31">31E</xref>); meso- and metabasitarsi yellow or yellow-brown ventrally; mesodistitarsus yellow or yellow-brown in apical half; posterior apical rim of metatibia brown or yellow-brown (Fig. <xref ref-type="fig" rid="F31">31F</xref>)</td><td rowspan="1" colspan="1">
                      <bold><italic><tp:taxon-name><tp:taxon-name-part taxon-name-part-type="genus">Chilicola</tp:taxon-name-part> <tp:taxon-name-part taxon-name-part-type="species">deserticola</tp:taxon-name-part></tp:taxon-name></italic> Toro &amp; Moldenke, 1979</bold>
                    </td></tr></tbody></table></table-wrap><fig id="F1" position="float" orientation="portrait"><label>Figure 1.</label><caption><p>Male, leg colouration: <bold>A</bold> <italic><tp:taxon-name><tp:taxon-name-part taxon-name-part-type="genus">Chilicola</tp:taxon-name-part> <tp:taxon-name-part taxon-name-part-type="species">travesia</tp:taxon-name-part></tp:taxon-name></italic>, tibiae and tarsi entirely yellow-orange <bold>B</bold> <italic><tp:taxon-name><tp:taxon-name-part taxon-name-part-type="genus">Chilicola</tp:taxon-name-part> <tp:taxon-name-part taxon-name-part-type="species">mantagua</tp:taxon-name-part></tp:taxon-name></italic>, tibiae and tarsi mostly black-brown; scale bars 0.75 mm.</p></caption><graphic xmlns:xlink="http://www.w3.org/1999/xlink" xlink:href="zookeys-591-001-g001.jpg" position="float" orientation="portrait" xlink:type="simple" id="oo_89271.jpg"/></fig><fig id="F2" position="float" orientation="portrait"><label>Figure 2.</label><caption><p>Male: <bold>A</bold> <italic><tp:taxon-name><tp:taxon-name-part taxon-name-part-type="genus">Chilicola</tp:taxon-name-part> <tp:taxon-name-part taxon-name-part-type="species">travesia</tp:taxon-name-part></tp:taxon-name></italic>, apical surface of S1 process longitudinally concave throughout, scale bar 0.15 mm <bold>B</bold> <italic><tp:taxon-name><tp:taxon-name-part taxon-name-part-type="genus">Chilicola</tp:taxon-name-part> <tp:taxon-name-part taxon-name-part-type="species">travesia</tp:taxon-name-part></tp:taxon-name></italic>, frontal view, <abbrev xmlns:xlink="http://www.w3.org/1999/xlink" xlink:title="distance from lower tangent of median ocellus to apex of clypeus" xlink:type="simple">MOC</abbrev> equal to or greater than width of head, scale bar 0.5 mm <bold>C</bold> <italic><tp:taxon-name><tp:taxon-name-part taxon-name-part-type="genus">Chilicola</tp:taxon-name-part> <tp:taxon-name-part taxon-name-part-type="species">erithropoda</tp:taxon-name-part></tp:taxon-name></italic>, apical surface of S1 process with anteromedial convexity, scale bar 0.15 mm <bold>D</bold> <italic><tp:taxon-name><tp:taxon-name-part taxon-name-part-type="genus">Chilicola</tp:taxon-name-part> <tp:taxon-name-part taxon-name-part-type="species">erithropoda</tp:taxon-name-part></tp:taxon-name></italic>, frontal view, <abbrev xmlns:xlink="http://www.w3.org/1999/xlink" xlink:title="distance from lower tangent of median ocellus to apex of clypeus" xlink:type="simple">MOC</abbrev> less than width of head, scale bar 0.5 mm.</p></caption><graphic xmlns:xlink="http://www.w3.org/1999/xlink" xlink:href="zookeys-591-001-g002.jpg" position="float" orientation="portrait" xlink:type="simple" id="oo_89272.jpg"/></fig><fig id="F3" position="float" orientation="portrait"><label>Figure 3.</label><caption><p>Male, frontal view: <bold>A</bold> <italic><tp:taxon-name><tp:taxon-name-part taxon-name-part-type="genus">Chilicola</tp:taxon-name-part> <tp:taxon-name-part taxon-name-part-type="species">neffi</tp:taxon-name-part></tp:taxon-name></italic>, arrow indicates longitudinal depression of frontal area <bold>B</bold> <italic><tp:taxon-name><tp:taxon-name-part taxon-name-part-type="genus">Chilicola</tp:taxon-name-part> <tp:taxon-name-part taxon-name-part-type="species">vicugna</tp:taxon-name-part></tp:taxon-name></italic>, longitudinal depressions absent; scale bars 0.25 mm.</p></caption><graphic xmlns:xlink="http://www.w3.org/1999/xlink" xlink:href="zookeys-591-001-g003.jpg" position="float" orientation="portrait" xlink:type="simple" id="oo_89273.jpg"/></fig><fig id="F4" position="float" orientation="portrait"><label>Figure 4.</label><caption><p>Male: <bold>A</bold> <italic><tp:taxon-name><tp:taxon-name-part taxon-name-part-type="genus">Chilicola</tp:taxon-name-part> <tp:taxon-name-part taxon-name-part-type="species">neffi</tp:taxon-name-part></tp:taxon-name></italic>, metabasitarsus<sup>†</sup> ≤3.8× as long as maximum depth, scale bar 0.25 mm <bold>B</bold> <italic><tp:taxon-name><tp:taxon-name-part taxon-name-part-type="genus">Chilicola</tp:taxon-name-part> <tp:taxon-name-part taxon-name-part-type="species">neffi</tp:taxon-name-part></tp:taxon-name></italic>, S8, arrow indicates convex incursion of anteromedial sclerotized margin into lateral process, scale bar 0.15 mm <bold>C</bold> <italic><tp:taxon-name><tp:taxon-name-part taxon-name-part-type="genus">Chilicola</tp:taxon-name-part> <tp:taxon-name-part taxon-name-part-type="species">packeri</tp:taxon-name-part></tp:taxon-name></italic>, metabasitarsus ≥4× as long as maximum depth, scale bar 0.25 mm <bold>D</bold> <italic><tp:taxon-name><tp:taxon-name-part taxon-name-part-type="genus">Chilicola</tp:taxon-name-part> <tp:taxon-name-part taxon-name-part-type="species">packeri</tp:taxon-name-part></tp:taxon-name></italic>, S8, lateral process with anteromedial sclerotized margin wide but subparallel to margin throughout scale bar 0.15 mm.</p></caption><graphic xmlns:xlink="http://www.w3.org/1999/xlink" xlink:href="zookeys-591-001-g004.jpg" position="float" orientation="portrait" xlink:type="simple" id="oo_89274.jpg"/></fig><fig id="F5" position="float" orientation="portrait"><label>Figure 5.</label><caption><p>Male S1, apical surface: <bold>A</bold> <italic><tp:taxon-name><tp:taxon-name-part taxon-name-part-type="genus">Chilicola</tp:taxon-name-part> <tp:taxon-name-part taxon-name-part-type="species">mavida</tp:taxon-name-part></tp:taxon-name></italic>, with longitudinal median ridge <bold>B</bold> <italic><tp:taxon-name><tp:taxon-name-part taxon-name-part-type="genus">Chilicola</tp:taxon-name-part> <tp:taxon-name-part taxon-name-part-type="species">randolphi</tp:taxon-name-part></tp:taxon-name></italic>, longitudinally concave <bold>C</bold> <italic><tp:taxon-name><tp:taxon-name-part taxon-name-part-type="genus">Chilicola</tp:taxon-name-part> <tp:taxon-name-part taxon-name-part-type="species">neffi</tp:taxon-name-part></tp:taxon-name></italic>, weakly convex <bold>D</bold> <italic><tp:taxon-name><tp:taxon-name-part taxon-name-part-type="genus">Chilicola</tp:taxon-name-part> <tp:taxon-name-part taxon-name-part-type="species">charizard</tp:taxon-name-part></tp:taxon-name></italic>, with median anterior convexity; scale bars 0.25 mm.</p></caption><graphic xmlns:xlink="http://www.w3.org/1999/xlink" xlink:href="zookeys-591-001-g005.jpg" position="float" orientation="portrait" xlink:type="simple" id="oo_89275.jpg"/></fig><fig id="F6" position="float" orientation="portrait"><label>Figure 6.</label><caption><p>Male: <bold>A</bold> <italic><tp:taxon-name><tp:taxon-name-part taxon-name-part-type="genus">Chilicola</tp:taxon-name-part> <tp:taxon-name-part taxon-name-part-type="species">guanicoe</tp:taxon-name-part></tp:taxon-name></italic>, malar space ≥1.4× as long as clypeal lateral <bold>B</bold> <italic><tp:taxon-name><tp:taxon-name-part taxon-name-part-type="genus">Chilicola</tp:taxon-name-part> <tp:taxon-name-part taxon-name-part-type="species">lickana</tp:taxon-name-part></tp:taxon-name></italic>, metatibia, posterior view, toothed posterior carina indicated by red line, ventral carina indicated by yellow line <bold>C</bold> <italic><tp:taxon-name><tp:taxon-name-part taxon-name-part-type="genus">Chilicola</tp:taxon-name-part> <tp:taxon-name-part taxon-name-part-type="species">mavida</tp:taxon-name-part></tp:taxon-name></italic>, malar space ≤1.1× as long as clypeal lateral <bold>C</bold> <italic><tp:taxon-name><tp:taxon-name-part taxon-name-part-type="genus">Chilicola</tp:taxon-name-part> <tp:taxon-name-part taxon-name-part-type="species">vicugna</tp:taxon-name-part></tp:taxon-name></italic>, metatibia, posterior view, untoothed posterior carina indicated by red line, ventral carina indicated by yellow line; scale bars 0.25 mm.</p></caption><graphic xmlns:xlink="http://www.w3.org/1999/xlink" xlink:href="zookeys-591-001-g006.jpg" position="float" orientation="portrait" xlink:type="simple" id="oo_89276.jpg"/></fig><fig id="F7" position="float" orientation="portrait"><label>Figure 7.</label><caption><p>Male, frontal view: <bold>A</bold> <italic><tp:taxon-name><tp:taxon-name-part taxon-name-part-type="genus">Chilicola</tp:taxon-name-part> <tp:taxon-name-part taxon-name-part-type="species">lickana</tp:taxon-name-part></tp:taxon-name></italic>, arrows indicate median longitudinal depression of clypeus, lower paraocular maculation does not reach lower tangent of antennal socket <bold>B</bold> <italic><tp:taxon-name><tp:taxon-name-part taxon-name-part-type="genus">Chilicola</tp:taxon-name-part> <tp:taxon-name-part taxon-name-part-type="species">guanicoe</tp:taxon-name-part></tp:taxon-name></italic>, clypeus without median longitudinal depression, lower paraocular maculation just reaches lower tangent of antennal socket; scale bars 0.5 mm.</p></caption><graphic xmlns:xlink="http://www.w3.org/1999/xlink" xlink:href="zookeys-591-001-g007.jpg" position="float" orientation="portrait" xlink:type="simple" id="oo_89277.jpg"/></fig><fig id="F8" position="float" orientation="portrait"><label>Figure 8.</label><caption><p>Male: <bold>A</bold> <italic><tp:taxon-name><tp:taxon-name-part taxon-name-part-type="genus">Chilicola</tp:taxon-name-part> <tp:taxon-name-part taxon-name-part-type="species">vicugna</tp:taxon-name-part></tp:taxon-name></italic>, malar space ~0.5× as long as clypeal lateral <bold>B</bold> <italic><tp:taxon-name><tp:taxon-name-part taxon-name-part-type="genus">Chilicola</tp:taxon-name-part> <tp:taxon-name-part taxon-name-part-type="species">mayu</tp:taxon-name-part></tp:taxon-name></italic>, malar space ≥0.8× as long as clypeal lateral; scale bars 0.25 mm</p></caption><graphic xmlns:xlink="http://www.w3.org/1999/xlink" xlink:href="zookeys-591-001-g008.jpg" position="float" orientation="portrait" xlink:type="simple" id="oo_89278.jpg"/></fig><fig id="F9" position="float" orientation="portrait"><label>Figure 9.</label><caption><p>Male: <bold>A</bold> <italic><tp:taxon-name><tp:taxon-name-part taxon-name-part-type="genus">Chilicola</tp:taxon-name-part> <tp:taxon-name-part taxon-name-part-type="species">mavida</tp:taxon-name-part></tp:taxon-name></italic>, malar space longer than clypeal lateral <bold>B</bold> <italic><tp:taxon-name><tp:taxon-name-part taxon-name-part-type="genus">Chilicola</tp:taxon-name-part> <tp:taxon-name-part taxon-name-part-type="species">mavida</tp:taxon-name-part></tp:taxon-name></italic>, S1 process<sup>†</sup>, lateral view with arrow indicating acute anterior apical angle <bold>C</bold> <italic><tp:taxon-name><tp:taxon-name-part taxon-name-part-type="genus">Chilicola</tp:taxon-name-part> <tp:taxon-name-part taxon-name-part-type="species">curvapeligrosa</tp:taxon-name-part></tp:taxon-name></italic>, malar space subequal to clypeal lateral <bold>D</bold> <italic><tp:taxon-name><tp:taxon-name-part taxon-name-part-type="genus">Chilicola</tp:taxon-name-part> <tp:taxon-name-part taxon-name-part-type="species">curvapeligrosa</tp:taxon-name-part></tp:taxon-name></italic>, S1 process<sup>†</sup>, lateral view with arrow indicating rounded apex; scale bars 0.25 mm.</p></caption><graphic xmlns:xlink="http://www.w3.org/1999/xlink" xlink:href="zookeys-591-001-g009.jpg" position="float" orientation="portrait" xlink:type="simple" id="oo_89279.jpg"/></fig><fig id="F10" position="float" orientation="portrait"><label>Figure 10.</label><caption><p>Male: <bold>A</bold> <italic><tp:taxon-name><tp:taxon-name-part taxon-name-part-type="genus">Chilicola</tp:taxon-name-part> <tp:taxon-name-part taxon-name-part-type="species">curvapeligrosa</tp:taxon-name-part></tp:taxon-name></italic>, frontal view, F1 shorter than wide, clypeus extending for more than half its length below <abbrev xmlns:xlink="http://www.w3.org/1999/xlink" xlink:title="lower ocular tangent, an imaginary line crossing lower extremities of compound eyes in frontal view, perpendicular to main axis of face" xlink:type="simple">LOT</abbrev> (white portion of bracket) <bold>B</bold> <italic><tp:taxon-name><tp:taxon-name-part taxon-name-part-type="genus">Chilicola</tp:taxon-name-part> <tp:taxon-name-part taxon-name-part-type="species">curvapeligrosa</tp:taxon-name-part></tp:taxon-name></italic>, malar space subequal to clypeal lateral <bold>C</bold> <italic><tp:taxon-name><tp:taxon-name-part taxon-name-part-type="genus">Chilicola</tp:taxon-name-part> <tp:taxon-name-part taxon-name-part-type="species">mayu</tp:taxon-name-part></tp:taxon-name></italic>, frontal view, F1 ~1.1× as long as wide, clypeus extending for less than half its length below <abbrev xmlns:xlink="http://www.w3.org/1999/xlink" xlink:title="lower ocular tangent, an imaginary line crossing lower extremities of compound eyes in frontal view, perpendicular to main axis of face" xlink:type="simple">LOT</abbrev> (white portion of bracket) <bold>D</bold> <italic><tp:taxon-name><tp:taxon-name-part taxon-name-part-type="genus">Chilicola</tp:taxon-name-part> <tp:taxon-name-part taxon-name-part-type="species">mayu</tp:taxon-name-part></tp:taxon-name></italic>, malar space ~0.8× as long as clypeal lateral; scale bars 0.25 mm.</p></caption><graphic xmlns:xlink="http://www.w3.org/1999/xlink" xlink:href="zookeys-591-001-g010.jpg" position="float" orientation="portrait" xlink:type="simple" id="oo_89280.jpg"/></fig><fig id="F11" position="float" orientation="portrait"><label>Figure 11.</label><caption><p>Male: <bold>A</bold> <italic><tp:taxon-name><tp:taxon-name-part taxon-name-part-type="genus">Chilicola</tp:taxon-name-part> <tp:taxon-name-part taxon-name-part-type="species">katherinae</tp:taxon-name-part></tp:taxon-name></italic>, malar space longer than clypeal lateral <bold>B</bold> <italic><tp:taxon-name><tp:taxon-name-part taxon-name-part-type="genus">Chilicola</tp:taxon-name-part> <tp:taxon-name-part taxon-name-part-type="species">charizard</tp:taxon-name-part></tp:taxon-name></italic>, S1 process, lateral view showing strongly concave anterior margin <bold>C</bold> <italic><tp:taxon-name><tp:taxon-name-part taxon-name-part-type="genus">Chilicola</tp:taxon-name-part> <tp:taxon-name-part taxon-name-part-type="species">charizard</tp:taxon-name-part></tp:taxon-name></italic>, metatibia with wide yellow basal ring and apex yellow only basally (C.chzd.005) <bold>D</bold> <italic><tp:taxon-name><tp:taxon-name-part taxon-name-part-type="genus">Chilicola</tp:taxon-name-part> <tp:taxon-name-part taxon-name-part-type="species">randolphi</tp:taxon-name-part></tp:taxon-name></italic>, malar space shorter than clypeal lateral <bold>E</bold> <italic><tp:taxon-name><tp:taxon-name-part taxon-name-part-type="genus">Chilicola</tp:taxon-name-part> <tp:taxon-name-part taxon-name-part-type="species">deserticola</tp:taxon-name-part></tp:taxon-name></italic>, S1 process<sup>†</sup>, lateral view showing sublinear anterior margin <bold>F</bold> <italic><tp:taxon-name><tp:taxon-name-part taxon-name-part-type="genus">Chilicola</tp:taxon-name-part> <tp:taxon-name-part taxon-name-part-type="species">deserticola</tp:taxon-name-part></tp:taxon-name></italic>, metatibia with basal third yellow and wide yellow apical ring; scale bars 0.25 mm.</p></caption><graphic xmlns:xlink="http://www.w3.org/1999/xlink" xlink:href="zookeys-591-001-g011.jpg" position="float" orientation="portrait" xlink:type="simple" id="oo_89281.jpg"/></fig><fig id="F12" position="float" orientation="portrait"><label>Figure 12.</label><caption><p>Male: <bold>A</bold> <italic><tp:taxon-name><tp:taxon-name-part taxon-name-part-type="genus">Chilicola</tp:taxon-name-part> <tp:taxon-name-part taxon-name-part-type="species">charizard</tp:taxon-name-part></tp:taxon-name></italic>, malar space ~2.7× as long as clypeal lateral <bold>B</bold> <italic><tp:taxon-name><tp:taxon-name-part taxon-name-part-type="genus">Chilicola</tp:taxon-name-part> <tp:taxon-name-part taxon-name-part-type="species">charizard</tp:taxon-name-part></tp:taxon-name></italic>, clypeus without median longitudinal depression <bold>C</bold> <italic><tp:taxon-name><tp:taxon-name-part taxon-name-part-type="genus">Chilicola</tp:taxon-name-part> <tp:taxon-name-part taxon-name-part-type="species">charizard</tp:taxon-name-part></tp:taxon-name></italic>, S1 apical surface with median anterior convexity (C.chzd.005) <bold>D</bold> <italic><tp:taxon-name><tp:taxon-name-part taxon-name-part-type="genus">Chilicola</tp:taxon-name-part> <tp:taxon-name-part taxon-name-part-type="species">diaguita</tp:taxon-name-part></tp:taxon-name></italic>, malar space ~1.5× as long as clypeal lateral <bold>E</bold> <italic><tp:taxon-name><tp:taxon-name-part taxon-name-part-type="genus">Chilicola</tp:taxon-name-part> <tp:taxon-name-part taxon-name-part-type="species">diaguita</tp:taxon-name-part></tp:taxon-name></italic>, arrows indicate median longitudinal depression <bold>F</bold> <italic><tp:taxon-name><tp:taxon-name-part taxon-name-part-type="genus">Chilicola</tp:taxon-name-part> <tp:taxon-name-part taxon-name-part-type="species">diaguita</tp:taxon-name-part></tp:taxon-name></italic>, S1 apical surface longitudinally concave; scale bars 0.25 mm.</p></caption><graphic xmlns:xlink="http://www.w3.org/1999/xlink" xlink:href="zookeys-591-001-g012.jpg" position="float" orientation="portrait" xlink:type="simple" id="oo_89282.jpg"/></fig><fig id="F13" position="float" orientation="portrait"><label>Figure 13.</label><caption><p>Male: <bold>A</bold> <italic><tp:taxon-name><tp:taxon-name-part taxon-name-part-type="genus">Chilicola</tp:taxon-name-part> <tp:taxon-name-part taxon-name-part-type="species">diaguita</tp:taxon-name-part></tp:taxon-name></italic>, metatibia ≥0.5× as deep as long <bold>B</bold> <italic><tp:taxon-name><tp:taxon-name-part taxon-name-part-type="genus">Chilicola</tp:taxon-name-part> <tp:taxon-name-part taxon-name-part-type="species">vina</tp:taxon-name-part></tp:taxon-name></italic>, ventral metatibial carina toothed near apex, posterior carina present but weakly defined basally <bold>C</bold> <italic><tp:taxon-name><tp:taxon-name-part taxon-name-part-type="genus">Chilicola</tp:taxon-name-part> <tp:taxon-name-part taxon-name-part-type="species">vina</tp:taxon-name-part></tp:taxon-name></italic>, malar space ~1.2× as long as clypeal lateral <bold>D</bold> <italic><tp:taxon-name><tp:taxon-name-part taxon-name-part-type="genus">Chilicola</tp:taxon-name-part> <tp:taxon-name-part taxon-name-part-type="species">katherinae</tp:taxon-name-part></tp:taxon-name></italic>, metatibia &gt;2× as long as maximum depth <bold>E</bold> <italic><tp:taxon-name><tp:taxon-name-part taxon-name-part-type="genus">Chilicola</tp:taxon-name-part> <tp:taxon-name-part taxon-name-part-type="species">katherinae</tp:taxon-name-part></tp:taxon-name></italic>, ventral metatibial carina with rounded inflection near apex, posterior carina absent basally <bold>F</bold> <italic><tp:taxon-name><tp:taxon-name-part taxon-name-part-type="genus">Chilicola</tp:taxon-name-part> <tp:taxon-name-part taxon-name-part-type="species">katherinae</tp:taxon-name-part></tp:taxon-name></italic>, malar space ~1.1× as long as clypeal lateral; scale bars 0.25 mm.</p></caption><graphic xmlns:xlink="http://www.w3.org/1999/xlink" xlink:href="zookeys-591-001-g013.jpg" position="float" orientation="portrait" xlink:type="simple" id="oo_89283.jpg"/></fig><fig id="F14" position="float" orientation="portrait"><label>Figure 14.</label><caption><p>Male: <bold>A</bold> <italic><tp:taxon-name><tp:taxon-name-part taxon-name-part-type="genus">Chilicola</tp:taxon-name-part> <tp:taxon-name-part taxon-name-part-type="species">diaguita</tp:taxon-name-part></tp:taxon-name></italic>, malar space ~1.5× as long as clypeal lateral <bold>B</bold> <italic><tp:taxon-name><tp:taxon-name-part taxon-name-part-type="genus">Chilicola</tp:taxon-name-part> <tp:taxon-name-part taxon-name-part-type="species">diaguita</tp:taxon-name-part></tp:taxon-name></italic>, frontal view, <abbrev xmlns:xlink="http://www.w3.org/1999/xlink" xlink:title="lower ocular tangent, an imaginary line crossing lower extremities of compound eyes in frontal view, perpendicular to main axis of face" xlink:type="simple">LOT</abbrev> above anterior tentorial pits <bold>C</bold> <italic><tp:taxon-name><tp:taxon-name-part taxon-name-part-type="genus">Chilicola</tp:taxon-name-part> <tp:taxon-name-part taxon-name-part-type="species">vina</tp:taxon-name-part></tp:taxon-name></italic>, malar space ~1.2× as long as clypeal lateral <bold>D</bold> <italic><tp:taxon-name><tp:taxon-name-part taxon-name-part-type="genus">Chilicola</tp:taxon-name-part> <tp:taxon-name-part taxon-name-part-type="species">vina</tp:taxon-name-part></tp:taxon-name></italic>, frontal view, <abbrev xmlns:xlink="http://www.w3.org/1999/xlink" xlink:title="lower ocular tangent, an imaginary line crossing lower extremities of compound eyes in frontal view, perpendicular to main axis of face" xlink:type="simple">LOT</abbrev> passing through anterior tentorial pits; scale bars 0.25 mm.</p></caption><graphic xmlns:xlink="http://www.w3.org/1999/xlink" xlink:href="zookeys-591-001-g014.jpg" position="float" orientation="portrait" xlink:type="simple" id="oo_89284.jpg"/></fig><fig id="F15" position="float" orientation="portrait"><label>Figure 15.</label><caption><p>Male: <bold>A</bold> <italic><tp:taxon-name><tp:taxon-name-part taxon-name-part-type="genus">Chilicola</tp:taxon-name-part> <tp:taxon-name-part taxon-name-part-type="species">randolphi</tp:taxon-name-part></tp:taxon-name></italic>, S1 process<sup>†</sup>, lateral view showing perpendicular truncate apex and parallel margins <bold>B</bold> <italic><tp:taxon-name><tp:taxon-name-part taxon-name-part-type="genus">Chilicola</tp:taxon-name-part> <tp:taxon-name-part taxon-name-part-type="species">randolphi</tp:taxon-name-part></tp:taxon-name></italic>, metatibia &gt;0.5× as deep as long, summit of ventral convexity at ~0.85× tibial length <bold>C</bold> <italic><tp:taxon-name><tp:taxon-name-part taxon-name-part-type="genus">Chilicola</tp:taxon-name-part> <tp:taxon-name-part taxon-name-part-type="species">randolphi</tp:taxon-name-part></tp:taxon-name></italic>, ventral metatibial carina toothed near apex, posterior carina present but weakly defined basally <bold>D</bold> <italic><tp:taxon-name><tp:taxon-name-part taxon-name-part-type="genus">Chilicola</tp:taxon-name-part> <tp:taxon-name-part taxon-name-part-type="species">mantagua</tp:taxon-name-part></tp:taxon-name></italic>, S1 process<sup>†</sup>, lateral view showing oblique apex and apically convergent margins <bold>E</bold> <italic><tp:taxon-name><tp:taxon-name-part taxon-name-part-type="genus">Chilicola</tp:taxon-name-part> <tp:taxon-name-part taxon-name-part-type="species">mantagua</tp:taxon-name-part></tp:taxon-name></italic>, metatibia ~2.1× as long as maximum depth, summit of ventral convexity at two-thirds tibial length <bold>F</bold> <italic><tp:taxon-name><tp:taxon-name-part taxon-name-part-type="genus">Chilicola</tp:taxon-name-part> <tp:taxon-name-part taxon-name-part-type="species">deserticola</tp:taxon-name-part></tp:taxon-name></italic>, ventral metatibial carina with rounded inflection near apex, posterior carina absent basally; scale bars 0.25 mm.</p></caption><graphic xmlns:xlink="http://www.w3.org/1999/xlink" xlink:href="zookeys-591-001-g015.jpg" position="float" orientation="portrait" xlink:type="simple" id="oo_89285.jpg"/></fig><fig id="F16" position="float" orientation="portrait"><label>Figure 16.</label><caption><p>Male: <bold>A</bold> <italic><tp:taxon-name><tp:taxon-name-part taxon-name-part-type="genus">Chilicola</tp:taxon-name-part> <tp:taxon-name-part taxon-name-part-type="species">deserticola</tp:taxon-name-part></tp:taxon-name></italic>, mesobasitarsus mostly yellow <bold>B</bold> <italic><tp:taxon-name><tp:taxon-name-part taxon-name-part-type="genus">Chilicola</tp:taxon-name-part> <tp:taxon-name-part taxon-name-part-type="species">deserticola</tp:taxon-name-part></tp:taxon-name></italic>, F2 longer than F1 <bold>C</bold> <italic><tp:taxon-name><tp:taxon-name-part taxon-name-part-type="genus">Chilicola</tp:taxon-name-part> <tp:taxon-name-part taxon-name-part-type="species">deserticola</tp:taxon-name-part></tp:taxon-name></italic>, malar space ~0.33× as long as clypeal lateral <bold>D</bold> <italic><tp:taxon-name><tp:taxon-name-part taxon-name-part-type="genus">Chilicola</tp:taxon-name-part> <tp:taxon-name-part taxon-name-part-type="species">mantagua</tp:taxon-name-part></tp:taxon-name></italic>, mesobasitarsus mostly dark <bold>E</bold> <italic><tp:taxon-name><tp:taxon-name-part taxon-name-part-type="genus">Chilicola</tp:taxon-name-part> <tp:taxon-name-part taxon-name-part-type="species">mantagua</tp:taxon-name-part></tp:taxon-name></italic>, F2 subequal in length to F1 <bold>F</bold> <italic><tp:taxon-name><tp:taxon-name-part taxon-name-part-type="genus">Chilicola</tp:taxon-name-part> <tp:taxon-name-part taxon-name-part-type="species">mantagua</tp:taxon-name-part></tp:taxon-name></italic>, malar space &gt;0.5× as long as clypeal lateral; scale bars 0.25 mm.</p></caption><graphic xmlns:xlink="http://www.w3.org/1999/xlink" xlink:href="zookeys-591-001-g016.jpg" position="float" orientation="portrait" xlink:type="simple" id="oo_89286.jpg"/></fig><fig id="F17" position="float" orientation="portrait"><label>Figure 17.</label><caption><p>Female, dorsal surface of protibia: <bold>A</bold> <italic><tp:taxon-name><tp:taxon-name-part taxon-name-part-type="genus">Chilicola</tp:taxon-name-part> <tp:taxon-name-part taxon-name-part-type="species">randolphi</tp:taxon-name-part></tp:taxon-name></italic>, yellow in basal half only <bold>B</bold> <italic><tp:taxon-name><tp:taxon-name-part taxon-name-part-type="genus">Chilicola</tp:taxon-name-part> <tp:taxon-name-part taxon-name-part-type="species">deserticola</tp:taxon-name-part></tp:taxon-name></italic>, yellow along entire length <bold>C</bold> <italic><tp:taxon-name><tp:taxon-name-part taxon-name-part-type="genus">Chilicola</tp:taxon-name-part> <tp:taxon-name-part taxon-name-part-type="species">mantagua</tp:taxon-name-part></tp:taxon-name></italic>, yellow along entire length except darkened to yellow-brown apically; scale bars 0.25 mm.</p></caption><graphic xmlns:xlink="http://www.w3.org/1999/xlink" xlink:href="zookeys-591-001-g017.jpg" position="float" orientation="portrait" xlink:type="simple" id="oo_89287.jpg"/></fig><fig id="F18" position="float" orientation="portrait"><label>Figure 18.</label><caption><p>Female: <bold>A</bold> <italic><tp:taxon-name><tp:taxon-name-part taxon-name-part-type="genus">Chilicola</tp:taxon-name-part> <tp:taxon-name-part taxon-name-part-type="species">randolphi</tp:taxon-name-part></tp:taxon-name></italic>, malar space ~0.8× as long as clypeal lateral, scale bar 0.25 mm <bold>B</bold> <italic><tp:taxon-name><tp:taxon-name-part taxon-name-part-type="genus">Chilicola</tp:taxon-name-part> <tp:taxon-name-part taxon-name-part-type="species">randolphi</tp:taxon-name-part></tp:taxon-name></italic>, frontal view, pedicel and F1 yellow-brown apicoventrally as indicated by arrows, scale bar 0.25 mm <bold>C</bold> <italic><tp:taxon-name><tp:taxon-name-part taxon-name-part-type="genus">Chilicola</tp:taxon-name-part> <tp:taxon-name-part taxon-name-part-type="species">randolphi</tp:taxon-name-part></tp:taxon-name></italic>, metasoma orange-brown, T1-T3 with apicolateral patches of tomentum, scale bar 0.5 mm <bold>D</bold> <italic><tp:taxon-name><tp:taxon-name-part taxon-name-part-type="genus">Chilicola</tp:taxon-name-part> <tp:taxon-name-part taxon-name-part-type="species">katherinae</tp:taxon-name-part></tp:taxon-name></italic>, malar space ~1.1× as long as clypeal lateral, scale bar 0.25 mm <bold>E</bold> <italic><tp:taxon-name><tp:taxon-name-part taxon-name-part-type="genus">Chilicola</tp:taxon-name-part> <tp:taxon-name-part taxon-name-part-type="species">vina</tp:taxon-name-part></tp:taxon-name></italic>, frontal view, pedicel and F1 dark throughout, as indicated by arrows, scale bar 0.25 mm <bold>F</bold> <italic><tp:taxon-name><tp:taxon-name-part taxon-name-part-type="genus">Chilicola</tp:taxon-name-part> <tp:taxon-name-part taxon-name-part-type="species">vina</tp:taxon-name-part></tp:taxon-name></italic>, metasoma black-brown, T3 apicolateral hair band sparse, scale bar 0.5 mm.</p></caption><graphic xmlns:xlink="http://www.w3.org/1999/xlink" xlink:href="zookeys-591-001-g018.jpg" position="float" orientation="portrait" xlink:type="simple" id="oo_89288.jpg"/></fig><fig id="F19" position="float" orientation="portrait"><label>Figure 19.</label><caption><p>Female, frontal view: <bold>A</bold> <italic><tp:taxon-name><tp:taxon-name-part taxon-name-part-type="genus">Chilicola</tp:taxon-name-part> <tp:taxon-name-part taxon-name-part-type="species">diaguita</tp:taxon-name-part></tp:taxon-name></italic>, <abbrev xmlns:xlink="http://www.w3.org/1999/xlink" xlink:title="lower ocular tangent, an imaginary line crossing lower extremities of compound eyes in frontal view, perpendicular to main axis of face" xlink:type="simple">LOT</abbrev> above anterior tentorial pits <bold>B</bold> <italic><tp:taxon-name><tp:taxon-name-part taxon-name-part-type="genus">Chilicola</tp:taxon-name-part> <tp:taxon-name-part taxon-name-part-type="species">vina</tp:taxon-name-part></tp:taxon-name></italic>, <abbrev xmlns:xlink="http://www.w3.org/1999/xlink" xlink:title="lower ocular tangent, an imaginary line crossing lower extremities of compound eyes in frontal view, perpendicular to main axis of face" xlink:type="simple">LOT</abbrev> passing through anterior tentorial pits; scale bars 0.25 mm.</p></caption><graphic xmlns:xlink="http://www.w3.org/1999/xlink" xlink:href="zookeys-591-001-g019.jpg" position="float" orientation="portrait" xlink:type="simple" id="oo_89289.jpg"/></fig><fig id="F20" position="float" orientation="portrait"><label>Figure 20.</label><caption><p>Female: <bold>A</bold> <italic><tp:taxon-name><tp:taxon-name-part taxon-name-part-type="genus">Chilicola</tp:taxon-name-part> <tp:taxon-name-part taxon-name-part-type="species">katherinae</tp:taxon-name-part></tp:taxon-name></italic>, malar space ~1.1× as long as clypeal lateral <bold>B</bold> <italic><tp:taxon-name><tp:taxon-name-part taxon-name-part-type="genus">Chilicola</tp:taxon-name-part> <tp:taxon-name-part taxon-name-part-type="species">vina</tp:taxon-name-part></tp:taxon-name></italic>, malar space ~1.3× as long as clypeal lateral; scale bars 0.25 mm.</p></caption><graphic xmlns:xlink="http://www.w3.org/1999/xlink" xlink:href="zookeys-591-001-g020.jpg" position="float" orientation="portrait" xlink:type="simple" id="oo_89290.jpg"/></fig><fig id="F21" position="float" orientation="portrait"><label>Figure 21.</label><caption><p>Female: <bold>A</bold> <italic><tp:taxon-name><tp:taxon-name-part taxon-name-part-type="genus">Chilicola</tp:taxon-name-part> <tp:taxon-name-part taxon-name-part-type="species">guanicoe</tp:taxon-name-part></tp:taxon-name></italic>, malar space ~1.33× as long as clypeal lateral <bold>B</bold> <italic><tp:taxon-name><tp:taxon-name-part taxon-name-part-type="genus">Chilicola</tp:taxon-name-part> <tp:taxon-name-part taxon-name-part-type="species">mavida</tp:taxon-name-part></tp:taxon-name></italic>, malar space ~0.9× as long as clypeal lateral; scale bars 0.25 mm.</p></caption><graphic xmlns:xlink="http://www.w3.org/1999/xlink" xlink:href="zookeys-591-001-g021.jpg" position="float" orientation="portrait" xlink:type="simple" id="oo_89291.jpg"/></fig><fig id="F22" position="float" orientation="portrait"><label>Figure 22.</label><caption><p>Female: <bold>A</bold> <italic><tp:taxon-name><tp:taxon-name-part taxon-name-part-type="genus">Chilicola</tp:taxon-name-part> <tp:taxon-name-part taxon-name-part-type="species">lickana</tp:taxon-name-part></tp:taxon-name></italic>, metatibia with wide yellow basal and apical rings <bold>B</bold> <italic><tp:taxon-name><tp:taxon-name-part taxon-name-part-type="genus">Chilicola</tp:taxon-name-part> <tp:taxon-name-part taxon-name-part-type="species">lickana</tp:taxon-name-part></tp:taxon-name></italic>, malar space ~2× as long as clypeal lateral <bold>C</bold> <italic><tp:taxon-name><tp:taxon-name-part taxon-name-part-type="genus">Chilicola</tp:taxon-name-part> <tp:taxon-name-part taxon-name-part-type="species">charizard</tp:taxon-name-part></tp:taxon-name></italic>, metatibia with wide brown basal ring, otherwise black-brown <bold>D</bold> <italic><tp:taxon-name><tp:taxon-name-part taxon-name-part-type="genus">Chilicola</tp:taxon-name-part> <tp:taxon-name-part taxon-name-part-type="species">charizard</tp:taxon-name-part></tp:taxon-name></italic>, malar space ~2.33× as long as clypeal lateral; scale bars 0.25 mm.</p></caption><graphic xmlns:xlink="http://www.w3.org/1999/xlink" xlink:href="zookeys-591-001-g022.jpg" position="float" orientation="portrait" xlink:type="simple" id="oo_89292.jpg"/></fig><fig id="F23" position="float" orientation="portrait"><label>Figure 23.</label><caption><p>Female: <bold>A</bold> <italic><tp:taxon-name><tp:taxon-name-part taxon-name-part-type="genus">Chilicola</tp:taxon-name-part> <tp:taxon-name-part taxon-name-part-type="species">mavida</tp:taxon-name-part></tp:taxon-name></italic>, malar space ~0.9× as long as clypeal lateral <bold>B</bold> <italic><tp:taxon-name><tp:taxon-name-part taxon-name-part-type="genus">Chilicola</tp:taxon-name-part> <tp:taxon-name-part taxon-name-part-type="species">mayu</tp:taxon-name-part></tp:taxon-name></italic>, malar space ~0.5× as long as clypeal lateral; scale bars 0.25 mm.</p></caption><graphic xmlns:xlink="http://www.w3.org/1999/xlink" xlink:href="zookeys-591-001-g023.jpg" position="float" orientation="portrait" xlink:type="simple" id="oo_89293.jpg"/></fig><fig id="F24" position="float" orientation="portrait"><label>Figure 24.</label><caption><p>Female: <bold>A</bold> <italic><tp:taxon-name><tp:taxon-name-part taxon-name-part-type="genus">Chilicola</tp:taxon-name-part> <tp:taxon-name-part taxon-name-part-type="species">curvapeligrosa</tp:taxon-name-part></tp:taxon-name></italic>, apex of metafemur and base of metatibia darker than same parts on midleg, as indicated by arrow, scale bar 0.5 mm <bold>B</bold> <italic><tp:taxon-name><tp:taxon-name-part taxon-name-part-type="genus">Chilicola</tp:taxon-name-part> <tp:taxon-name-part taxon-name-part-type="species">curvapeligrosa</tp:taxon-name-part></tp:taxon-name></italic>, frontal view, subantennal sutures ~1.1× as long as shortest distance between them, scale bar 0.25 mm <bold>C</bold> <italic><tp:taxon-name><tp:taxon-name-part taxon-name-part-type="genus">Chilicola</tp:taxon-name-part> <tp:taxon-name-part taxon-name-part-type="species">mavida</tp:taxon-name-part></tp:taxon-name></italic>, apex of metafemur and base of metatibia yellow as on same parts of midleg, as indicated by arrow, scale bar 0.5 mm <bold>D</bold> <italic><tp:taxon-name><tp:taxon-name-part taxon-name-part-type="genus">Chilicola</tp:taxon-name-part> <tp:taxon-name-part taxon-name-part-type="species">mavida</tp:taxon-name-part></tp:taxon-name></italic>, frontal view, subantennal sutures ~0.9× as long as shortest distance between them, scale bar 0.25 mm.</p></caption><graphic xmlns:xlink="http://www.w3.org/1999/xlink" xlink:href="zookeys-591-001-g024.jpg" position="float" orientation="portrait" xlink:type="simple" id="oo_89294.jpg"/></fig><fig id="F25" position="float" orientation="portrait"><label>Figure 25.</label><caption><p>Female, frontal view: <bold>A</bold> <italic><tp:taxon-name><tp:taxon-name-part taxon-name-part-type="genus">Chilicola</tp:taxon-name-part> <tp:taxon-name-part taxon-name-part-type="species">neffi</tp:taxon-name-part></tp:taxon-name></italic>, arrows indicate longitudinal depressions of frontal area <bold>B</bold> <italic><tp:taxon-name><tp:taxon-name-part taxon-name-part-type="genus">Chilicola</tp:taxon-name-part> <tp:taxon-name-part taxon-name-part-type="species">mantagua</tp:taxon-name-part></tp:taxon-name></italic>, longitudinal depressions absent; scale bars 0.25 mm.</p></caption><graphic xmlns:xlink="http://www.w3.org/1999/xlink" xlink:href="zookeys-591-001-g025.jpg" position="float" orientation="portrait" xlink:type="simple" id="oo_89295.jpg"/></fig><fig id="F26" position="float" orientation="portrait"><label>Figure 26.</label><caption><p>Female: <bold>A</bold> <italic><tp:taxon-name><tp:taxon-name-part taxon-name-part-type="genus">Chilicola</tp:taxon-name-part> <tp:taxon-name-part taxon-name-part-type="species">packeri</tp:taxon-name-part></tp:taxon-name></italic>, metasoma, T1-T3 orange-brown except for paired lateral dark spots, scale bar 0.5 mm <bold>B</bold> <italic><tp:taxon-name><tp:taxon-name-part taxon-name-part-type="genus">Chilicola</tp:taxon-name-part> <tp:taxon-name-part taxon-name-part-type="species">packeri</tp:taxon-name-part></tp:taxon-name></italic>, metabasitarsus &gt;4× as long as maximum depth, scale bar 0.25 mm <bold>C</bold> <italic><tp:taxon-name><tp:taxon-name-part taxon-name-part-type="genus">Chilicola</tp:taxon-name-part> <tp:taxon-name-part taxon-name-part-type="species">neffi</tp:taxon-name-part></tp:taxon-name></italic>, metasoma, T1-T3 partly orange-brown with apical half of disc dark, scale bar 0.5 mm <bold>D</bold> <italic><tp:taxon-name><tp:taxon-name-part taxon-name-part-type="genus">Chilicola</tp:taxon-name-part> <tp:taxon-name-part taxon-name-part-type="species">neffi</tp:taxon-name-part></tp:taxon-name></italic>, metabasitarsus ~3.3× as long as maximum depth, scale bar 0.25 mm.</p></caption><graphic xmlns:xlink="http://www.w3.org/1999/xlink" xlink:href="zookeys-591-001-g026.jpg" position="float" orientation="portrait" xlink:type="simple" id="oo_89296.jpg"/></fig><fig id="F27" position="float" orientation="portrait"><label>Figure 27.</label><caption><p>Female: <bold>A</bold> <italic><tp:taxon-name><tp:taxon-name-part taxon-name-part-type="genus">Chilicola</tp:taxon-name-part> <tp:taxon-name-part taxon-name-part-type="species">vicugna</tp:taxon-name-part></tp:taxon-name></italic>, metasoma, T3 apicolateral hair band sparse, scale bar 0.5 mm <bold>B</bold> <italic><tp:taxon-name><tp:taxon-name-part taxon-name-part-type="genus">Chilicola</tp:taxon-name-part> <tp:taxon-name-part taxon-name-part-type="species">vicugna</tp:taxon-name-part></tp:taxon-name></italic>, frontal view<sup>†</sup>, clypeus more sparsely punctate than sypraclypeal area, as indicated by select areas of punctation reproduced in yellow and red respectively, scale bar 0.25 mm <bold>C</bold> <italic><tp:taxon-name><tp:taxon-name-part taxon-name-part-type="genus">Chilicola</tp:taxon-name-part> <tp:taxon-name-part taxon-name-part-type="species">mantagua</tp:taxon-name-part></tp:taxon-name></italic>, metasoma, T1-T3 with apicolateral patches of tomentum, scale bar 0.5 mm <bold>D</bold> <italic><tp:taxon-name><tp:taxon-name-part taxon-name-part-type="genus">Chilicola</tp:taxon-name-part> <tp:taxon-name-part taxon-name-part-type="species">mantagua</tp:taxon-name-part></tp:taxon-name></italic>, frontal view, clypeus as densely punctate as supraclypeal area, as indicated by select areas of punctation reproduced in yellow and red respectively, scale bar 0.25 mm.</p></caption><graphic xmlns:xlink="http://www.w3.org/1999/xlink" xlink:href="zookeys-591-001-g027.jpg" position="float" orientation="portrait" xlink:type="simple" id="oo_89297.jpg"/></fig><fig id="F28" position="float" orientation="portrait"><label>Figure 28.</label><caption><p>Female: <bold>A</bold> <italic><tp:taxon-name><tp:taxon-name-part taxon-name-part-type="genus">Chilicola</tp:taxon-name-part> <tp:taxon-name-part taxon-name-part-type="species">mayu</tp:taxon-name-part></tp:taxon-name></italic>, clypeus bulging ~2OD above compound eye in lateral view, scale bar 0.25 mm <bold>B</bold> <italic><tp:taxon-name><tp:taxon-name-part taxon-name-part-type="genus">Chilicola</tp:taxon-name-part> <tp:taxon-name-part taxon-name-part-type="species">mayu</tp:taxon-name-part></tp:taxon-name></italic>, apex of metafemur and base of metatibia darker than same parts on midleg, scale bar 0.5 mm (C.mayu.005) <bold>C</bold> <italic><tp:taxon-name><tp:taxon-name-part taxon-name-part-type="genus">Chilicola</tp:taxon-name-part> <tp:taxon-name-part taxon-name-part-type="species">vicugna</tp:taxon-name-part></tp:taxon-name></italic>, clypeus bulging ~<abbrev xmlns:xlink="http://www.w3.org/1999/xlink" xlink:title="diameter of the median ocellus" xlink:type="simple">OD</abbrev> above compound eye in lateral view, scale bar 0.25 mm <bold>D</bold> <italic><tp:taxon-name><tp:taxon-name-part taxon-name-part-type="genus">Chilicola</tp:taxon-name-part> <tp:taxon-name-part taxon-name-part-type="species">vicugna</tp:taxon-name-part></tp:taxon-name></italic>, apex of metafemur and base of metatibia yellow as on same parts of midleg, scale bar 0.5 mm.</p></caption><graphic xmlns:xlink="http://www.w3.org/1999/xlink" xlink:href="zookeys-591-001-g028.jpg" position="float" orientation="portrait" xlink:type="simple" id="oo_89298.jpg"/></fig><fig id="F29" position="float" orientation="portrait"><label>Figure 29.</label><caption><p>Female: <bold>A</bold> <italic><tp:taxon-name><tp:taxon-name-part taxon-name-part-type="genus">Chilicola</tp:taxon-name-part> <tp:taxon-name-part taxon-name-part-type="species">travesia</tp:taxon-name-part></tp:taxon-name></italic>, metatibia &gt;0.25× as deep as long, scale bar 0.25 mm <bold>B</bold> <italic><tp:taxon-name><tp:taxon-name-part taxon-name-part-type="genus">Chilicola</tp:taxon-name-part> <tp:taxon-name-part taxon-name-part-type="species">travesia</tp:taxon-name-part></tp:taxon-name></italic>, legs with extensive yellow colouration, scale bar 0.5 mm <bold>C</bold> <italic><tp:taxon-name><tp:taxon-name-part taxon-name-part-type="genus">Chilicola</tp:taxon-name-part> <tp:taxon-name-part taxon-name-part-type="species">deserticola</tp:taxon-name-part></tp:taxon-name></italic>, metatibia ~4.1× as long as maximum depth, scale bar 0.25 mm <bold>D</bold> <italic><tp:taxon-name><tp:taxon-name-part taxon-name-part-type="genus">Chilicola</tp:taxon-name-part> <tp:taxon-name-part taxon-name-part-type="species">deserticola</tp:taxon-name-part></tp:taxon-name></italic>, legs less extensively yellow, scale bar 0.5 mm.</p></caption><graphic xmlns:xlink="http://www.w3.org/1999/xlink" xlink:href="zookeys-591-001-g029.jpg" position="float" orientation="portrait" xlink:type="simple" id="oo_89299.jpg"/></fig><fig id="F30" position="float" orientation="portrait"><label>Figure 30.</label><caption><p>Female: <bold>A</bold> <italic><tp:taxon-name><tp:taxon-name-part taxon-name-part-type="genus">Chilicola</tp:taxon-name-part> <tp:taxon-name-part taxon-name-part-type="species">travesia</tp:taxon-name-part></tp:taxon-name></italic>, metatibia yellow in basal half and apical third <bold>B</bold> <italic><tp:taxon-name><tp:taxon-name-part taxon-name-part-type="genus">Chilicola</tp:taxon-name-part> <tp:taxon-name-part taxon-name-part-type="species">travesia</tp:taxon-name-part></tp:taxon-name></italic>, probasitarsus entirely yellow as indicated by arrow <bold>C</bold> <italic><tp:taxon-name><tp:taxon-name-part taxon-name-part-type="genus">Chilicola</tp:taxon-name-part> <tp:taxon-name-part taxon-name-part-type="species">erithropoda</tp:taxon-name-part></tp:taxon-name></italic>, metatibia yellow in basal third and with narrow yellow apical ring <bold>D</bold> <italic><tp:taxon-name><tp:taxon-name-part taxon-name-part-type="genus">Chilicola</tp:taxon-name-part> <tp:taxon-name-part taxon-name-part-type="species">erithropoda</tp:taxon-name-part></tp:taxon-name></italic>, probasitarsus with only basal and apical quarters yellow, midlength brown as indicated by arrow; scale bars 0.25 mm.</p></caption><graphic xmlns:xlink="http://www.w3.org/1999/xlink" xlink:href="zookeys-591-001-g030.jpg" position="float" orientation="portrait" xlink:type="simple" id="oo_89300.jpg"/></fig><fig id="F31" position="float" orientation="portrait"><label>Figure 31.</label><caption><p>Female: <bold>A</bold> <italic><tp:taxon-name><tp:taxon-name-part taxon-name-part-type="genus">Chilicola</tp:taxon-name-part> <tp:taxon-name-part taxon-name-part-type="species">mantagua</tp:taxon-name-part></tp:taxon-name></italic>, metapostnotum with sparse, irregular longitudinal carinae, scale bar 0.15 mm <bold>B</bold> <italic><tp:taxon-name><tp:taxon-name-part taxon-name-part-type="genus">Chilicola</tp:taxon-name-part> <tp:taxon-name-part taxon-name-part-type="species">mantagua</tp:taxon-name-part></tp:taxon-name></italic>, protibia dorsal surface darkened to yellow-brown apically, scale bar 0.25 mm <bold>C</bold> <italic><tp:taxon-name><tp:taxon-name-part taxon-name-part-type="genus">Chilicola</tp:taxon-name-part> <tp:taxon-name-part taxon-name-part-type="species">mantagua</tp:taxon-name-part></tp:taxon-name></italic>, meso- and metabasitarsi almost entirely dark, mesodistitarsus brown apically, apex of metatibia black-brown, scale bar 0.5 mm <bold>D</bold> <italic><tp:taxon-name><tp:taxon-name-part taxon-name-part-type="genus">Chilicola</tp:taxon-name-part> <tp:taxon-name-part taxon-name-part-type="species">deserticola</tp:taxon-name-part></tp:taxon-name></italic>, metapostnotum rugose, scale bar 0.15 mm <bold>E</bold> <italic><tp:taxon-name><tp:taxon-name-part taxon-name-part-type="genus">Chilicola</tp:taxon-name-part> <tp:taxon-name-part taxon-name-part-type="species">deserticola</tp:taxon-name-part></tp:taxon-name></italic>, protibia dorsal surface yellow along entire length, scale bar 0.25 mm <bold>F</bold> <italic><tp:taxon-name><tp:taxon-name-part taxon-name-part-type="genus">Chilicola</tp:taxon-name-part> <tp:taxon-name-part taxon-name-part-type="species">deserticola</tp:taxon-name-part></tp:taxon-name></italic>, meso- and metabasitarsi yellow-brown ventrally, mesodistitarsus yellow-brown apically, metatibia with posterior apical rim yellow-brown, scale bar 0.5 mm.</p></caption><graphic xmlns:xlink="http://www.w3.org/1999/xlink" xlink:href="zookeys-591-001-g031.jpg" position="float" orientation="portrait" xlink:type="simple" id="oo_89301.jpg"/></fig></tp:treatment-sec><ref-list><ref id="B47"><mixed-citation xmlns:xlink="http://www.w3.org/1999/xlink" xlink:type="simple">
          <person-group><name name-style="western"><surname>Michener</surname><given-names>CD</given-names></name></person-group> (<year>1992</year>) <article-title>Mexican and Central American species of <italic><tp:taxon-name><tp:taxon-name-part taxon-name-part-type="genus">Chilicola</tp:taxon-name-part></tp:taxon-name></italic> (<tp:taxon-name><tp:taxon-name-part taxon-name-part-type="order">Hymenoptera</tp:taxon-name-part></tp:taxon-name>: <tp:taxon-name><tp:taxon-name-part taxon-name-part-type="family">Colletidae</tp:taxon-name-part></tp:taxon-name>).</article-title> <source>Folia Entomológica Mexicana</source> <volume>85</volume>: <fpage>77</fpage>–<lpage>92</lpage>.</mixed-citation></ref><ref id="B48"><mixed-citation xmlns:xlink="http://www.w3.org/1999/xlink" xlink:type="simple">
          <person-group><name name-style="western"><surname>Michener</surname><given-names>CD</given-names></name></person-group> (<year>1995</year>) <article-title>A classification of the bees of the subfamily <tp:taxon-name><tp:taxon-name-part taxon-name-part-type="subfamily">Xeromelissinae</tp:taxon-name-part></tp:taxon-name> (<tp:taxon-name><tp:taxon-name-part taxon-name-part-type="order">Hymenoptera</tp:taxon-name-part></tp:taxon-name>: <tp:taxon-name><tp:taxon-name-part taxon-name-part-type="family">Colletidae</tp:taxon-name-part></tp:taxon-name>).</article-title> <source>Journal of the Kansas Entomological Society</source> <volume>68</volume>: <fpage>332</fpage>–<lpage>345</lpage>.</mixed-citation></ref><ref id="B49"><mixed-citation xmlns:xlink="http://www.w3.org/1999/xlink" xlink:type="simple">
          <person-group><name name-style="western"><surname>Michener</surname><given-names>CD</given-names></name></person-group> (<year>2002</year>) <article-title>The Bee Genus <tp:taxon-name><tp:taxon-name-part taxon-name-part-type="genus">Chilicola</tp:taxon-name-part></tp:taxon-name> in the Tropical Andes, with Observations on Nesting Biology and a Phylogenetic Analysis of the Subgenera (<tp:taxon-name><tp:taxon-name-part taxon-name-part-type="order">Hymenoptera</tp:taxon-name-part></tp:taxon-name>: <tp:taxon-name><tp:taxon-name-part taxon-name-part-type="family">Colletidae</tp:taxon-name-part></tp:taxon-name>, <tp:taxon-name><tp:taxon-name-part taxon-name-part-type="subfamily">Xeromelissinae</tp:taxon-name-part></tp:taxon-name>).</article-title> <source>Scientific Papers, Natural History Museum, The University of Kansas</source> <volume>26</volume>: <fpage>1</fpage>–<lpage>47</lpage>. doi: <ext-link xlink:type="simple" ext-link-type="doi" xlink:href="10.5962/bhl.title.8449">10.5962/bhl.title.8449</ext-link></mixed-citation></ref><ref id="B50"><mixed-citation xmlns:xlink="http://www.w3.org/1999/xlink" xlink:type="simple">
          <person-group><name name-style="western"><surname>Michener</surname><given-names>CD</given-names></name></person-group> (<year>2007</year>) <source>The Bees of the World</source>, <edition>Second ed</edition>. <publisher-name>The Johns Hopkins University Press</publisher-name>, <publisher-loc>Baltimore</publisher-loc>.</mixed-citation></ref><ref id="B59"><mixed-citation xmlns:xlink="http://www.w3.org/1999/xlink" xlink:type="simple">
          <person-group><name name-style="western"><surname>Packer</surname><given-names>L</given-names></name></person-group> (<year>2008</year>) <article-title>Phylogeny and classification of the <tp:taxon-name><tp:taxon-name-part taxon-name-part-type="subfamily">Xeromelissinae</tp:taxon-name-part></tp:taxon-name> (<tp:taxon-name><tp:taxon-name-part taxon-name-part-type="order">Hymenoptera</tp:taxon-name-part></tp:taxon-name>: <tp:taxon-name><tp:taxon-name-part taxon-name-part-type="superfamily">Apoidea</tp:taxon-name-part></tp:taxon-name>, <tp:taxon-name><tp:taxon-name-part taxon-name-part-type="family">Colletidae</tp:taxon-name-part></tp:taxon-name>) with special emphasis on the genus <italic><tp:taxon-name><tp:taxon-name-part taxon-name-part-type="genus">Chilicola</tp:taxon-name-part></tp:taxon-name></italic>.</article-title> <source>Systematic Entomology</source> <volume>33</volume>: <fpage>72</fpage>–<lpage>96</lpage>. doi: <ext-link xlink:type="simple" ext-link-type="doi" xlink:href="10.1111/j.1365-3113.2007.00398.x">10.1111/j.1365-3113.2007.00398.x</ext-link></mixed-citation></ref><ref id="B1"><mixed-citation xmlns:xlink="http://www.w3.org/1999/xlink" xlink:type="simple">
          <person-group><name name-style="western"><surname>Almeida</surname><given-names>EAB</given-names></name><name name-style="western"><surname>Packer</surname><given-names>L</given-names></name><name name-style="western"><surname>Danforth</surname><given-names>BN</given-names></name></person-group> (<year>2008</year>) <article-title>Phylogeny of the <tp:taxon-name><tp:taxon-name-part taxon-name-part-type="subfamily">Xeromelissinae</tp:taxon-name-part></tp:taxon-name> (<tp:taxon-name><tp:taxon-name-part taxon-name-part-type="order">Hymenoptera</tp:taxon-name-part></tp:taxon-name>: <tp:taxon-name><tp:taxon-name-part taxon-name-part-type="family">Colletidae</tp:taxon-name-part></tp:taxon-name>) Based upon Morphology and Molecules.</article-title> <source>Apidologie</source> <volume>39</volume>: <fpage>75</fpage>–<lpage>85</lpage>. doi: <ext-link xlink:type="simple" ext-link-type="doi" xlink:href="10.1051/apido:2007063">10.1051/apido:2007063</ext-link></mixed-citation></ref><ref id="B54"><mixed-citation xmlns:xlink="http://www.w3.org/1999/xlink" xlink:type="simple">
          <person-group><name name-style="western"><surname>Moure</surname><given-names>JS</given-names></name><name name-style="western"><surname>Urban</surname><given-names>D</given-names></name><name name-style="western"><surname>Melo</surname><given-names>GAR</given-names></name></person-group> (<year>2012</year>) <source>Catalogue of Bees (<tp:taxon-name><tp:taxon-name-part taxon-name-part-type="order">Hymenoptera</tp:taxon-name-part></tp:taxon-name>, <tp:taxon-name><tp:taxon-name-part taxon-name-part-type="superfamily">Apoidea</tp:taxon-name-part></tp:taxon-name>) in the Neotropical Region – online version</source>. <ext-link xlink:type="simple" ext-link-type="uri" xlink:href="http://www.moure.cria.org.br/catalogue">http://www.moure.cria.org.br/catalogue</ext-link> [<date-in-citation content-type="access-date">Viewed 2015</date-in-citation>]</mixed-citation></ref><ref id="B51"><mixed-citation xmlns:xlink="http://www.w3.org/1999/xlink" xlink:type="simple">
          <person-group><name name-style="western"><surname>Monckton</surname><given-names>SK</given-names></name></person-group> (<year>2014</year>) <article-title>Case 3670: <italic><tp:taxon-name><tp:taxon-name-part taxon-name-part-type="genus">Chilicola</tp:taxon-name-part> <tp:taxon-name-part taxon-name-part-type="species">vicugna</tp:taxon-name-part></tp:taxon-name></italic> Toro &amp; Moldenke, 1979 (<tp:taxon-name><tp:taxon-name-part taxon-name-part-type="class">Insecta</tp:taxon-name-part></tp:taxon-name>, <tp:taxon-name><tp:taxon-name-part taxon-name-part-type="order">Hymenoptera</tp:taxon-name-part></tp:taxon-name>, <tp:taxon-name><tp:taxon-name-part taxon-name-part-type="family">COLLETIDAE</tp:taxon-name-part></tp:taxon-name>): proposed replacement of the holotype by a neotype.</article-title> <source>Bulletin of Zoological Nomenclature</source> <volume>71</volume>: <fpage>234</fpage>–<lpage>236</lpage>.</mixed-citation></ref><ref id="B9"><mixed-citation xmlns:xlink="http://www.w3.org/1999/xlink" xlink:type="simple">
          <person-group><name name-style="western"><surname>Ascher</surname><given-names>JS</given-names></name><name name-style="western"><surname>Pickering</surname><given-names>J</given-names></name></person-group> (<year>2015</year>) <source>Discover Life Bee Species Guide and World Checklist (<tp:taxon-name><tp:taxon-name-part taxon-name-part-type="order">Hymenoptera</tp:taxon-name-part></tp:taxon-name>: <tp:taxon-name><tp:taxon-name-part taxon-name-part-type="superfamily">Apoidea</tp:taxon-name-part></tp:taxon-name>: <tp:taxon-name><tp:taxon-name-part taxon-name-part-type="clade">Anthophila</tp:taxon-name-part></tp:taxon-name>)</source>. <ext-link xlink:type="simple" ext-link-type="uri" xlink:href="http://www.discoverlife.org/mp/20q?guide=Apoidea_species">http://www.discoverlife.org/mp/20q?guide=Apoidea_species</ext-link> [<date-in-citation content-type="access-date">Viewed 2015</date-in-citation>]</mixed-citation></ref></ref-list></tp:taxon-treatment>
