# Supplementary material for: A revision of Chilicola (Heteroediscelis), a subgenus of xeromelissine bees (Hymenoptera, Colletidae) endemic to Chile: taxonomy, phylogeny, and biogeography, with descriptions of eight new species
Source: Zookeys. 2016 May 19;(591):1–144. doi: 10.3897/zookeys.591.7731 (PMC4926649; doi:10.3897/zookeys.591.7731)
Supplement: XML Treatment for Chilicola (Heteroediscelis) charizard [file zookeys.591.7731-treatment3.xml]

<!DOCTYPE tp:taxon-treatment
  PUBLIC "-//TaxonX//DTD Taxonomic Treatment Publishing DTD v0 20100105//EN" "tax-treatment-NSO.dtd">
<tp:taxon-treatment xmlns:tp="http://www.plazi.org/taxpub"><tp:treatment-meta><kwd-group><label>Taxon classification</label><kwd><named-content content-type="kingdom">Animalia</named-content></kwd><kwd><named-content content-type="order">Hymenoptera</named-content></kwd><kwd><named-content content-type="family">Colletidae</named-content></kwd></kwd-group><mixed-citation publication-type="journal"><person-group><name><surname>Monckton</surname><given-names>Spencer K.</given-names></name></person-group><article-title>A revision of <tp:taxon-name><tp:taxon-name-part taxon-name-part-type="genus">Chilicola</tp:taxon-name-part> (<tp:taxon-name-part taxon-name-part-type="subgenus">Heteroediscelis</tp:taxon-name-part>)</tp:taxon-name>, a subgenus of xeromelissine bees (<tp:taxon-name><tp:taxon-name-part taxon-name-part-type="order">Hymenoptera</tp:taxon-name-part></tp:taxon-name>, <tp:taxon-name><tp:taxon-name-part taxon-name-part-type="family">Colletidae</tp:taxon-name-part></tp:taxon-name>) endemic to Chile: taxonomy, phylogeny, and biogeography, with descriptions of eight new species</article-title><source>Zookeys</source><day>19</day><month>5</month><year>2016</year><volume>2016</volume><issue>591</issue><fpage>1</fpage><lpage>144</lpage><pub-id pub-id-type="doi">10.3897/zookeys.591.7731</pub-id></mixed-citation></tp:treatment-meta><tp:nomenclature><tp:taxon-name>
                <tp:taxon-name-part taxon-name-part-type="genus">Chilicola</tp:taxon-name-part> (<tp:taxon-name-part taxon-name-part-type="subgenus">Heteroediscelis</tp:taxon-name-part>) <tp:taxon-name-part taxon-name-part-type="species">charizard</tp:taxon-name-part><object-id xmlns:xlink="http://www.w3.org/1999/xlink" content-type="zoobank" xlink:type="simple">http://zoobank.org/F896D9B4-8723-4F95-9F30-C9221F3F6EC2</object-id></tp:taxon-name><tp:taxon-authority>Monckton</tp:taxon-authority><tp:taxon-status xmlns:xlink="http://www.w3.org/1999/xlink" xlink:type="simple">sp. n.</tp:taxon-status><xref ref-type="fig" rid="F5">Figs 5D</xref><xref ref-type="fig" rid="F11">; 11B–C</xref><xref ref-type="fig" rid="F12">; 12A–C</xref><xref ref-type="fig" rid="F22">; 22C–D</xref><xref ref-type="fig" rid="F33">; 33A–J</xref><xref ref-type="fig" rid="F49">; 49</xref><!--PageBreak--></tp:nomenclature><tp:treatment-sec sec-type="diagnosis"><title>Diagnosis.</title><p>This species is diagnosable by the malar space, which is the longest in the subgenus: in males it is ~2.7× as long as the clypeal lateral, in females it is ~2.33× as long as the clypeal lateral.</p></tp:treatment-sec><tp:treatment-sec sec-type="description"><title>Description.</title><p>
              <bold>Male (Holotype).</bold> Length 6.1mm, forewing length 3.6mm, head width 1.2mm, thorax width 1.3mm, median ocellar diameter (<abbrev xmlns:xlink="http://www.w3.org/1999/xlink" xlink:title="diameter of the median ocellus" xlink:type="simple">OD</abbrev>) 0.13mm.</p><p>
              <italic>Colouration</italic>: Black-brown, following parts yellow: labrum; clypeus except broadly dark along epistomal suture and apex brown laterad; lower paraocular area, extending further medially than laterally, more than 1OD above transverse portion of epistomal <!--PageBreak-->suture, not reaching lower tangent of antennal socket; apicoventral spot on scape; apicoventral surface of pedicel; ventral surface of F1–F5, F5 suffused with brown; apical rim of protrochanter posteriorly; apex of profemur broadly on anterior surface, <!--PageBreak-->narrowly on posterior surface; dorsal surface of protibia, including dorsal half of anterior surface; narrow apical ring on mesofemur; narrow basal ring and apicodorsal rim of mesotibia; basal quarter of metatibia, as well as apical quarter in ventral half only; basal quarter of metabasitarsus ventrally; anterior spot on tegula. Ventral surface of F6–F10 yellow-brown. Ventral surface of F11 brown. Apicoventral rim of metacoxa brown. Metasoma black, T1–T6 marginal zones amber to translucent yellow at margins.</p><p>
              <italic>Pubescence</italic>: White, hairs generally short (0.5OD) and sparse, not especially plumose; on lower paraocular area and around antennal base moderately long and moderately dense (1OD); genal beard long and dense (0.5–3OD) longest at midlength; discs of mesoscutum, scutellum, and metanotum mostly bare, few short hairs (0.5OD), longer and denser toward lateral margin as follows: mesoscutum (0.5–1OD), scutellum (0.5–1OD) also on posterior margin, longest posteromedially, metanotum (≤2.5OD); propodeal hairs moderately long and moderately dense dorsolaterally (0.5–1.5OD); T1–T3 apicolateral patches of tomentum (0.5–1OD); S2 hairs long and dense (1.5OD basolaterad, 1OD distilaterad, shorter mesad).</p><p>
              <italic>Surface sculpture</italic>: Microsculpture imbricate, integument generally dull; punctures generally small and deep. Clypeus and lower paraocular area moderately densely punctate (i=1–2d) except clypeus sparsely punctate medially (i=2–3d); supraclypeal area irregularly punctate (i=1–3d) except densely punctate toward lateral margin (i≤d); frontal area very densely punctate (i≤0.5d), densely punctate around ocelli (i≤d); ocellocular space moderately densely punctate adjacent to compound eye (i=1–2d) becoming impunctate adjacent to lateral ocellus; vertexal area densely punctate (i≤d); scape shallowly and densely punctate (i=d) more densely punctate apicoventrally (i≤d); genal area microstriate and moderately densely punctate (i≤2d); hypostomal area glossy apically and densely punctate (i=d); pronotum, mesoscutum, and scutellum densely punctate (i=0.5–1d), scutellar punctures crowded around median (i≤d); lateral surface of pronotum coarsely imbricate; mesepisternum irregularly punctate, moderately dense below scrobe (i=1–2d), sparser anterior of episternal groove (i=1–3d), impunctate just dorsad of scrobe, otherwise moderately dense on hypoepimeral area (i≤2d); metanotum moderately densely punctate (i=1–2d) punctures crowded around median and anteriorly (i≤0.5d); metepisternum densely punctate (i≤d) distinctly longitudinally striate anterodorsally; metapostnotum rugose, minutely so posteriorly; propodeum coarsely imbricate, rugulose posteriorly, moderately densely punctate throughout (i=1–2d); T1–T5 coarsely imbricate and moderately densely punctate (i≤2d); T6 coarsely imbricate and moderately densely punctate (i=1–2d); T7 irregularly punctate (i=1–3d); marginal zones of terga weakly imbricate and shiny, minutely punctate.</p><p>
              <italic>Structure</italic>: Labrum ~2.7× wider than long (23:8.5); malar space 2.75× as long as clypeal lateral (22:8); <abbrev xmlns:xlink="http://www.w3.org/1999/xlink" xlink:title="lower ocular tangent, an imaginary line crossing lower extremities of compound eyes in frontal view, perpendicular to main axis of face" xlink:type="simple">LOT</abbrev> above anterior tentorial pits; clypeus ~1.4× as long as maximum width in frontal view (40:28) extending for approximately three quarters of its length beyond <abbrev xmlns:xlink="http://www.w3.org/1999/xlink" xlink:title="lower ocular tangent, an imaginary line crossing lower extremities of compound eyes in frontal view, perpendicular to main axis of face" xlink:type="simple">LOT</abbrev>; clypeus lacking median longitudinal groove; subantennal sutures ~1.6× as long as shortest distance between them (22:14); <abbrev xmlns:xlink="http://www.w3.org/1999/xlink" xlink:title="interalveolar distance, shortest distance between antennal sockets" xlink:type="simple">IAD</abbrev> 2× <abbrev xmlns:xlink="http://www.w3.org/1999/xlink" xlink:title="minimum antennocular distance, shortest distance between antennal socket and compound eye, typically at an angle of approximately 30° below horizontal laterad from antennal socket" xlink:type="simple">AOD</abbrev> (12:6); scape ~2.6× as long as maximum width (25:9.5); pedicel shorter than wide (8:9); F1 slightly shorter than wide (9:9.5); F2 ~1.3× as long as F1 and shorter than F3 <!--PageBreak-->(F2:F3 - 12:14); UOD 1.5× LOD, <abbrev xmlns:xlink="http://www.w3.org/1999/xlink" xlink:title="maximum interocular distance, or greatest distance between inner orbits of compound eyes at level of emargination" xlink:type="simple">IOD</abbrev> slightly wider than UOD (UOD:<abbrev xmlns:xlink="http://www.w3.org/1999/xlink" xlink:title="maximum interocular distance, or greatest distance between inner orbits of compound eyes at level of emargination" xlink:type="simple">IOD</abbrev>:LOD - 51:53:34); frontal line carinate in lower half, flat above; <abbrev xmlns:xlink="http://www.w3.org/1999/xlink" xlink:title="distance from lower tangent of median ocellus to apex of clypeus" xlink:type="simple">MOC</abbrev> longer than width of head (101:87); <abbrev xmlns:xlink="http://www.w3.org/1999/xlink" xlink:title="ocellocular distance, shortest distance between lateral ocellus and compound eye" xlink:type="simple">OOC</abbrev> 0.6× <abbrev xmlns:xlink="http://www.w3.org/1999/xlink" xlink:title="interocellar distance, shortest distance between lateral ocelli" xlink:type="simple">IOC</abbrev> (12:20); genal area less than half as wide as compound eye in lateral view (15:34); ratio of lengths of mesoscutum: scutellum: metanotum: metapostnotum - 65:24:12:16; probasitarsus ~4.1× as long as maximum depth (29:7); prodistitarsus ~0.7× as long as preceding three tarsomeres combined (from II to V - 7:6:5:13); metafemur nearly twice as long as maximum depth (63:32); summit of metatibial ventral convexity at approximately two-thirds tibial length; metatibia ~2.1× as long as maximum depth (57:27); in apical view apical lamina of metatibia broad and thick, length ~0.8× <abbrev xmlns:xlink="http://www.w3.org/1999/xlink" xlink:title="diameter of the median ocellus" xlink:type="simple">OD</abbrev> (7:9); ventral metatibial carina angled ventrad, rounded inflection near midpoint, posterior carina absent basally and originating at midpoint of ventral carina; metabasitarsus 4.2× as long as maximum depth (42:10); S1 process apical surface weakly concave except slightly convex anteromedially, in lateral view anterior and posterior margins divergent apically. S7 apodemal arm sclerotized margin recurved mesad, dividing membranous portion of arm; ventral lobe narrow, almost linear; dorsal lobe strap-like, sides subparallel and somewhat anteriorly curved, with basal tuft of long setae and short apical row, midlength bare. S8 lateral process subequal in width and length, anteromedial sclerotized margin wide and following marginal contour. Gonobase apicoventral truncate process biconvex and distinctly notched by a width less than one convexity.</p><p>
              <bold>Female (Allotype).</bold> Length 5.8mm, forewing length 3.3mm, head width 1.1mm, thorax width 1.3mm, median ocellar diameter (<abbrev xmlns:xlink="http://www.w3.org/1999/xlink" xlink:title="diameter of the median ocellus" xlink:type="simple">OD</abbrev>) 0.12mm.</p><p>
              <italic>Colouration</italic>: Black to black-brown except as follows: mandible with yellow basal spot, translucent yellow in apical half except apex translucent brown. Following parts brown: pedicel, F1 and F2, on apicoventral margins (the latter two additionally with small yellow-brown apicoventral spot); apicodorsal rim of metafemur; basidorsal spot on metatibia. Following parts yellow: ventral surface of antenna from F3 to terminal flagellomere; dorsal surface of protibia; apical half of prodistitarsus; basidorsal and apicodorsal spots on mesotibia; anterior spot on tegula. Metasoma black, T1–T5 marginal zones narrowly translucent yellow.</p><p>
              <italic>Pubescence</italic>: As in male except as follows: clypeal hairs short and sparse (0.5OD); genal beard sparse (0.5–1.5OD); discs of mesoscutum, scutellum, and metanotum with sparse short hairs (≤0.5OD), longer and denser toward lateral margin as follows: mesoscutum (0.5–1OD), scutellum (1–1.5OD) also on posterior margin, longest posteromedially, metanotum (≤2OD); propodeal hairs moderately long and dense dorsolaterally (0.5–1OD); scopae on metafemur and metatibia (1–1.5OD); T1–T3 apicolateral patches of tomentum (0.5–1OD); S1 hairs long and moderately dense (≤2OD); S2 scopal hairs (1–2.5OD).</p><p>
              <italic>Surface sculpture</italic>: As in male except as follows: supraclypeal area irregularly punctate (i=1–2d) densely punctate toward lateral margin (i≤d); lower paraocular area densely punctate (i=d); frontal and vertexal areas densely punctate (i≤d); scape shallowly and moderately densely punctate (i=1–2d); genal area weakly imbricate and densely punctate (i=d); hypostomal area weakly imbricate to glossy apically, shallowly <!--PageBreak-->and moderately densely punctate (i=1–2d); mesoscutum moderately densely punctate (i=0.5–2d) punctures crowded around median (i≤d); scutellum densely punctate (i=0.5–1d) punctures crowded around median (i≤d); mesepisternum irregularly punctate, moderately dense below scrobe (i=1–2d), sparser anterior of episternal groove (i=2–3d), impunctate just dorsad of scrobe, otherwise dense on hypoepimeral area (i≤d); metanotum densely punctate (i=0.5–1d) punctures crowded around median and anteriorly (i≤0.5d); metapostnotum rugose, more weakly microsculptured posteriorly; propodeum coarsely imbricate, moderately densely punctate (i=1–2d); T1–T5 sparsely punctate (i≥2d on T1; i=1–3d on T2–T5); T6 moderately densely punctate (i=1–2d); marginal zones weakly imbricate and shiny, mostly impunctate.</p><p>
              <italic>Structure</italic>: Labrum 2.25× wider than long (22.5:10); malar space ~2.33× as long as clypeal lateral (21:9); <abbrev xmlns:xlink="http://www.w3.org/1999/xlink" xlink:title="lower ocular tangent, an imaginary line crossing lower extremities of compound eyes in frontal view, perpendicular to main axis of face" xlink:type="simple">LOT</abbrev> above anterior tentorial pits; clypeus ~1.5× as long as maximum width in frontal view (40:27) extending for more than three-quarters its length beyond <abbrev xmlns:xlink="http://www.w3.org/1999/xlink" xlink:title="lower ocular tangent, an imaginary line crossing lower extremities of compound eyes in frontal view, perpendicular to main axis of face" xlink:type="simple">LOT</abbrev>; median longitudinal groove weak on clypeus; subantennal sutures 1.85× as long as the shortest distance between them (18.5:10); <abbrev xmlns:xlink="http://www.w3.org/1999/xlink" xlink:title="interalveolar distance, shortest distance between antennal sockets" xlink:type="simple">IAD</abbrev> ~1.5× <abbrev xmlns:xlink="http://www.w3.org/1999/xlink" xlink:title="minimum antennocular distance, shortest distance between antennal socket and compound eye, typically at an angle of approximately 30° below horizontal laterad from antennal socket" xlink:type="simple">AOD</abbrev> (11.5:7.5); scape ~3× as long as maximum width (25:8); pedicel longer than wide (8.5:7); F1 slightly longer than wide (7.5:7); F2 0.6× as long as F1 and ~0.65× as long as F3 (F2:F3 – 4.5:7); UOD ~1.4× LOD, <abbrev xmlns:xlink="http://www.w3.org/1999/xlink" xlink:title="maximum interocular distance, or greatest distance between inner orbits of compound eyes at level of emargination" xlink:type="simple">IOD</abbrev> ~1.05× as long as UOD (UOD:<abbrev xmlns:xlink="http://www.w3.org/1999/xlink" xlink:title="maximum interocular distance, or greatest distance between inner orbits of compound eyes at level of emargination" xlink:type="simple">IOD</abbrev>:LOD - 48:51:34); frontal line carinate in lower half, flat above; <abbrev xmlns:xlink="http://www.w3.org/1999/xlink" xlink:title="distance from lower tangent of median ocellus to apex of clypeus" xlink:type="simple">MOC</abbrev> longer than width of head (98:81); <abbrev xmlns:xlink="http://www.w3.org/1999/xlink" xlink:title="ocellocular distance, shortest distance between lateral ocellus and compound eye" xlink:type="simple">OOC</abbrev> ~0.5× <abbrev xmlns:xlink="http://www.w3.org/1999/xlink" xlink:title="interocellar distance, shortest distance between lateral ocelli" xlink:type="simple">IOC</abbrev> (11:20); genal area ~0.6× as wide as eye in lateral view (16:28); ratio of lengths of mesoscutum: scutellum: metanotum: metapostnotum – 61:22:10:15; probasitarsus ~4.6× as long as maximum depth (30:6.5); prodistitarsus ~0.75× as long as preceding three tarsomeres combined (depth (20:6.5); length of prodistitarsus subequal to that of preceding three tarsomeres combined (from II to V - 8:6.5:5:14); metafemur ~3.1× as long as maximum depth (50:16); metatibia ~4.1× as long as maximum depth (62:15); metabasitarsus 4× as long as maximum depth (40:10).</p><fig id="F33" position="float" orientation="portrait"><label>Figure 33.</label><caption><p>
          <italic><tp:taxon-name><tp:taxon-name-part taxon-name-part-type="genus">Chilicola</tp:taxon-name-part> <tp:taxon-name-part taxon-name-part-type="species">charizard</tp:taxon-name-part></tp:taxon-name></italic>: <bold>A</bold> male habitus, lateral view, scale bar 1 mm <bold>B</bold> male head, frontal view, scale bar 0.5 mm <bold>C</bold> female habitus, lateral view, scale bar 1 mm <bold>D</bold> female head, frontal view, scale bar 0.5 mm <bold>E</bold> male metatibia, posterior view<sup>†</sup>, scale bar 0.25 mm <bold>F</bold> male S1 process, lateral view, scale bar 0.25 mm <bold>G</bold> male S1 process, apical view, scale bar 0.25 mm <bold>H</bold> male S7 (C.chzd.003), scale bar 0.25 mm <bold>I</bold> male S8 (C.chzd.003), scale bar 0.25 mm <bold>J</bold> male genital capsule (C.chzd.003), scale bar 0.25 mm.</p></caption><graphic xmlns:xlink="http://www.w3.org/1999/xlink" xlink:href="zookeys-591-001-g033.jpg" position="float" orientation="portrait" xlink:type="simple" id="oo_89303.jpg"/></fig></tp:treatment-sec><tp:treatment-sec sec-type="type material"><title>Type material</title><p>(6 males &amp; 11 females): <bold>Holotype</bold> (male): Region III, Emb. Sta Juana, C-479 km 21.5, <named-content xmlns:xlink="http://www.w3.org/1999/xlink" content-type="dwc:verbatimCoordinates" xlink:type="simple"><named-content content-type="geo-json" specific-use="{&#34;type&#34;:&#34;Point&#34;,&#34;coordinates&#34;:[-70.6432,-28.6747]}" xlink:type="simple">S 28.6747°, W 70.6432°</named-content></named-content>, 642m, <named-content xmlns:xlink="http://www.w3.org/1999/xlink" content-type="date" xlink:type="simple">15.x.2013</named-content>, S. Monckton, <abbrev xmlns:xlink="http://www.w3.org/1999/xlink" xlink:title="Canadian Centre for DNA Barcoding" xlink:type="simple">CCDB</abbrev>-19989 A10 // <named-content xmlns:xlink="http://www.w3.org/1999/xlink" content-type="dwc:institutional_code" xlink:type="simple">PCYU</named-content> 0021672 (<named-content xmlns:xlink="http://www.w3.org/1999/xlink" content-type="dwc:institutional_code" xlink:type="simple">PCYU</named-content>); <bold>Allotype</bold> (female): Region III, Chuingo, <named-content xmlns:xlink="http://www.w3.org/1999/xlink" content-type="dwc:verbatimCoordinates" xlink:type="simple"><named-content content-type="geo-json" specific-use="{&#34;type&#34;:&#34;Point&#34;,&#34;coordinates&#34;:[-70.356,-28.8251]}" xlink:type="simple">S 28.8251°, W 70.3560°</named-content></named-content>, 963m, <named-content xmlns:xlink="http://www.w3.org/1999/xlink" content-type="date" xlink:type="simple">15.ix.2010</named-content>, L. Packer, B09857-D12 Bees of Chile332 (<named-content xmlns:xlink="http://www.w3.org/1999/xlink" content-type="dwc:institutional_code" xlink:type="simple">PCYU</named-content>); <bold>Paratypes</bold> (3 males &amp; 8 females): <bold>Region III</bold>: one female, same data as holotype, B09857-E05 Bees of Chile337 (<named-content xmlns:xlink="http://www.w3.org/1999/xlink" content-type="dwc:institutional_code" xlink:type="simple">PCYU</named-content>); one male, C-453 km 22, <named-content xmlns:xlink="http://www.w3.org/1999/xlink" content-type="dwc:verbatimCoordinates" xlink:type="simple"><named-content content-type="geo-json" specific-use="{&#34;type&#34;:&#34;Point&#34;,&#34;coordinates&#34;:[-69.8261,-28.1816]}" xlink:type="simple">S 28.1816°, W 69.8261°</named-content></named-content>, 1625m, <named-content xmlns:xlink="http://www.w3.org/1999/xlink" content-type="date" xlink:type="simple">30.ix.2013</named-content>, S. Monckton, <abbrev xmlns:xlink="http://www.w3.org/1999/xlink" xlink:title="Canadian Centre for DNA Barcoding" xlink:type="simple">CCDB</abbrev>-19989 A11 // <named-content xmlns:xlink="http://www.w3.org/1999/xlink" content-type="dwc:institutional_code" xlink:type="simple">PCYU</named-content> 0021673 (<named-content xmlns:xlink="http://www.w3.org/1999/xlink" content-type="dwc:institutional_code" xlink:type="simple">PCYU</named-content>); one female, Fundo La Semilla, 125 km SE Copiapó, <named-content xmlns:xlink="http://www.w3.org/1999/xlink" content-type="dwc:verbatimCoordinates" xlink:type="simple"><named-content content-type="geo-json" specific-use="{&#34;type&#34;:&#34;Point&#34;,&#34;coordinates&#34;:[-69.741,-28.2507]}" xlink:type="simple">S 28.2507°, W 69.741°</named-content></named-content>, 2358m, <named-content xmlns:xlink="http://www.w3.org/1999/xlink" content-type="date" xlink:type="simple">17.x.2004</named-content>, F.D. Parker, M.E. Irwin, pan trap, CHL-14509-57 // FDP52565 (<abbrev xmlns:xlink="http://www.w3.org/1999/xlink" content-type="institution" xlink:title="Bee Biology and Systematics Laboratory, Logan, UT, U.S.A." xlink:type="simple">BBSL</abbrev>); one female, Emb. Sta Juana, C-479 km 21.5, <named-content xmlns:xlink="http://www.w3.org/1999/xlink" content-type="dwc:verbatimCoordinates" xlink:type="simple"><named-content content-type="geo-json" specific-use="{&#34;type&#34;:&#34;Point&#34;,&#34;coordinates&#34;:[-70.6432,-28.6747]}" xlink:type="simple">S 28.6747°, W 70.6432°</named-content></named-content>, 645m, <named-content xmlns:xlink="http://www.w3.org/1999/xlink" content-type="date" xlink:type="simple">15.x.2013</named-content>, S. Monckton, <named-content xmlns:xlink="http://www.w3.org/1999/xlink" content-type="dwc:institutional_code" xlink:type="simple">PCYU</named-content> 0020910 (<named-content xmlns:xlink="http://www.w3.org/1999/xlink" content-type="dwc:institutional_code" xlink:type="simple">PCYU</named-content>); one female, Alto del Carmen, <italic><named-content xmlns:xlink="http://www.w3.org/1999/xlink" content-type="dwc:verbatimCoordinates" xlink:type="simple"><named-content content-type="geo-json" specific-use="{&#34;type&#34;:&#34;Point&#34;,&#34;coordinates&#34;:[-70.486,-28.759]}" xlink:type="simple">S 28.759°, W 70.486°</named-content></named-content>, 2272m</italic>, <named-content xmlns:xlink="http://www.w3.org/1999/xlink" content-type="date" xlink:type="simple">2.x.1982</named-content>, F. Rodriguez (<abbrev xmlns:xlink="http://www.w3.org/1999/xlink" content-type="institution" xlink:title="Bee Biology and Systematics Laboratory, Logan, UT, U.S.A." xlink:type="simple">BBSL</abbrev>); <bold>Region IV</bold>: two males, Incahuasi, <italic><named-content xmlns:xlink="http://www.w3.org/1999/xlink" content-type="dwc:verbatimCoordinates" xlink:type="simple"><named-content content-type="geo-json" specific-use="{&#34;type&#34;:&#34;Point&#34;,&#34;coordinates&#34;:[-71.014,-29.228]}" xlink:type="simple">S 29.228°, W 71.014°</named-content></named-content>, 779m</italic>, <named-content xmlns:xlink="http://www.w3.org/1999/xlink" content-type="date" xlink:type="simple">10.x.1981</named-content>, H. Toro (<abbrev xmlns:xlink="http://www.w3.org/1999/xlink" content-type="institution" xlink:title="Pontificia Universidad Católica de Valparaíso, Chile" xlink:type="simple">PUCV</abbrev>); one female, same data, H. Doñoso (<abbrev xmlns:xlink="http://www.w3.org/1999/xlink" content-type="institution" xlink:title="Pontificia Universidad Católica de Valparaíso, Chile" xlink:type="simple">PUCV</abbrev>); one female, same data, H. Burgos (<abbrev xmlns:xlink="http://www.w3.org/1999/xlink" content-type="institution" xlink:title="Pontificia Universidad Católica de Valparaíso, Chile" xlink:type="simple">PUCV</abbrev>); one female, same data, B. Dyer (<abbrev xmlns:xlink="http://www.w3.org/1999/xlink" content-type="institution" xlink:title="Pontificia Universidad Católica de Valparaíso, Chile" xlink:type="simple">PUCV</abbrev>); one female, same locality, <named-content xmlns:xlink="http://www.w3.org/1999/xlink" content-type="date" xlink:type="simple">1.x.1982</named-content>, O. Martinez (<abbrev xmlns:xlink="http://www.w3.org/1999/xlink" content-type="institution" xlink:title="Pontificia Universidad Católica de Valparaíso, Chile" xlink:type="simple">PUCV</abbrev>); one female, Elqui Prov., 6 km S of Vicuña, <italic><named-content xmlns:xlink="http://www.w3.org/1999/xlink" content-type="dwc:verbatimCoordinates" xlink:type="simple"><named-content content-type="geo-json" specific-use="{&#34;type&#34;:&#34;Point&#34;,&#34;coordinates&#34;:[-70.725,-30.085]}" xlink:type="simple">S 30.085°, W 70.725°</named-content></named-content>, 889m</italic>, <named-content xmlns:xlink="http://www.w3.org/1999/xlink" content-type="date" xlink:type="simple">16.xi.1991</named-content>, J.G. Rozen, on <!--PageBreak--><italic><tp:taxon-name><tp:taxon-name-part taxon-name-part-type="genus">Pleurophora</tp:taxon-name-part> <tp:taxon-name-part taxon-name-part-type="species">pungens</tp:taxon-name-part></tp:taxon-name></italic> (<named-content xmlns:xlink="http://www.w3.org/1999/xlink" content-type="dwc:institutional_code" xlink:type="simple">AMNH</named-content>); one male, E of Vicuña, km 114, <named-content xmlns:xlink="http://www.w3.org/1999/xlink" content-type="dwc:verbatimCoordinates" xlink:type="simple"><named-content content-type="geo-json" specific-use="{&#34;type&#34;:&#34;Point&#34;,&#34;coordinates&#34;:[-70.3013,-29.9123]}" xlink:type="simple">S 29.9123°, W 70.3013°</named-content></named-content>, 1429m, <named-content xmlns:xlink="http://www.w3.org/1999/xlink" content-type="date" xlink:type="simple">ix.2010</named-content>, L.Packer, white pan (<named-content xmlns:xlink="http://www.w3.org/1999/xlink" content-type="dwc:institutional_code" xlink:type="simple">PCYU</named-content>); one female, Puente Las Terneras, <named-content xmlns:xlink="http://www.w3.org/1999/xlink" content-type="dwc:verbatimCoordinates" xlink:type="simple"><named-content content-type="geo-json" specific-use="{&#34;type&#34;:&#34;Point&#34;,&#34;coordinates&#34;:[-70.2522,-29.9089]}" xlink:type="simple">S 29.9089°, W 70.2522°</named-content></named-content>, 1644m, <named-content xmlns:xlink="http://www.w3.org/1999/xlink" content-type="date" xlink:type="simple">4.x.2010</named-content>, L. Packer, <named-content xmlns:xlink="http://www.w3.org/1999/xlink" content-type="dwc:institutional_code" xlink:type="simple">PCYU</named-content> 0021698 (<named-content xmlns:xlink="http://www.w3.org/1999/xlink" content-type="dwc:institutional_code" xlink:type="simple">PCYU</named-content>); one male, E of Vicuña, 127.8 km, <named-content xmlns:xlink="http://www.w3.org/1999/xlink" content-type="dwc:verbatimCoordinates" xlink:type="simple"><named-content content-type="geo-json" specific-use="{&#34;type&#34;:&#34;Point&#34;,&#34;coordinates&#34;:[-70.2293,-29.9777]}" xlink:type="simple">S 29.9777°, W 70.2293°</named-content></named-content>, 1711m, 12–19.2010, L. Packer (<named-content xmlns:xlink="http://www.w3.org/1999/xlink" content-type="dwc:institutional_code" xlink:type="simple">PCYU</named-content>).</p></tp:treatment-sec><tp:treatment-sec sec-type="variation"><title>Variation.</title><p>Some females have the apicoventral surface of pedicel, F1 and F2 yellow-brown, and/or a brown or yellow-brown spot on the lower paraocular below the anterior tentorial pit.</p></tp:treatment-sec><tp:treatment-sec sec-type="distribution"><title>Distribution.</title><p>Intermediate Desert &amp; Central Andean Cordillera, from Fundo La Semilla (Region III) south to Elqui Prov., 6 km S of Vicuña (Region IV) and west to Incahuasi &amp; Embalse Sta. Juana (Region III); 645–2358m a.s.l.</p></tp:treatment-sec><tp:treatment-sec sec-type="ecology"><title>Ecology.</title><p>Collected on <italic><tp:taxon-name><tp:taxon-name-part taxon-name-part-type="genus">Pleurophora</tp:taxon-name-part> <tp:taxon-name-part taxon-name-part-type="species">pungens</tp:taxon-name-part></tp:taxon-name></italic> D. Don (1 record). Recorded September to November.</p></tp:treatment-sec><tp:treatment-sec sec-type="etymology"><title>Etymology.</title><p>The specific epithet is in homage to the fictional monster which this species resembles. It is treated as a noun in apposition.</p></tp:treatment-sec><tp:treatment-sec><!--Section generated to contain objects referenced in tp:taxon-treatment.--><fig id="F5" position="float" orientation="portrait"><label>Figure 5.</label><caption><p>Male S1, apical surface: <bold>A</bold> <italic><tp:taxon-name><tp:taxon-name-part taxon-name-part-type="genus">Chilicola</tp:taxon-name-part> <tp:taxon-name-part taxon-name-part-type="species">mavida</tp:taxon-name-part></tp:taxon-name></italic>, with longitudinal median ridge <bold>B</bold> <italic><tp:taxon-name><tp:taxon-name-part taxon-name-part-type="genus">Chilicola</tp:taxon-name-part> <tp:taxon-name-part taxon-name-part-type="species">randolphi</tp:taxon-name-part></tp:taxon-name></italic>, longitudinally concave <bold>C</bold> <italic><tp:taxon-name><tp:taxon-name-part taxon-name-part-type="genus">Chilicola</tp:taxon-name-part> <tp:taxon-name-part taxon-name-part-type="species">neffi</tp:taxon-name-part></tp:taxon-name></italic>, weakly convex <bold>D</bold> <italic><tp:taxon-name><tp:taxon-name-part taxon-name-part-type="genus">Chilicola</tp:taxon-name-part> <tp:taxon-name-part taxon-name-part-type="species">charizard</tp:taxon-name-part></tp:taxon-name></italic>, with median anterior convexity; scale bars 0.25 mm.</p></caption><graphic xmlns:xlink="http://www.w3.org/1999/xlink" xlink:href="zookeys-591-001-g005.jpg" position="float" orientation="portrait" xlink:type="simple" id="oo_89275.jpg"/></fig><fig id="F11" position="float" orientation="portrait"><label>Figure 11.</label><caption><p>Male: <bold>A</bold> <italic><tp:taxon-name><tp:taxon-name-part taxon-name-part-type="genus">Chilicola</tp:taxon-name-part> <tp:taxon-name-part taxon-name-part-type="species">katherinae</tp:taxon-name-part></tp:taxon-name></italic>, malar space longer than clypeal lateral <bold>B</bold> <italic><tp:taxon-name><tp:taxon-name-part taxon-name-part-type="genus">Chilicola</tp:taxon-name-part> <tp:taxon-name-part taxon-name-part-type="species">charizard</tp:taxon-name-part></tp:taxon-name></italic>, S1 process, lateral view showing strongly concave anterior margin <bold>C</bold> <italic><tp:taxon-name><tp:taxon-name-part taxon-name-part-type="genus">Chilicola</tp:taxon-name-part> <tp:taxon-name-part taxon-name-part-type="species">charizard</tp:taxon-name-part></tp:taxon-name></italic>, metatibia with wide yellow basal ring and apex yellow only basally (C.chzd.005) <bold>D</bold> <italic><tp:taxon-name><tp:taxon-name-part taxon-name-part-type="genus">Chilicola</tp:taxon-name-part> <tp:taxon-name-part taxon-name-part-type="species">randolphi</tp:taxon-name-part></tp:taxon-name></italic>, malar space shorter than clypeal lateral <bold>E</bold> <italic><tp:taxon-name><tp:taxon-name-part taxon-name-part-type="genus">Chilicola</tp:taxon-name-part> <tp:taxon-name-part taxon-name-part-type="species">deserticola</tp:taxon-name-part></tp:taxon-name></italic>, S1 process<sup>†</sup>, lateral view showing sublinear anterior margin <bold>F</bold> <italic><tp:taxon-name><tp:taxon-name-part taxon-name-part-type="genus">Chilicola</tp:taxon-name-part> <tp:taxon-name-part taxon-name-part-type="species">deserticola</tp:taxon-name-part></tp:taxon-name></italic>, metatibia with basal third yellow and wide yellow apical ring; scale bars 0.25 mm.</p></caption><graphic xmlns:xlink="http://www.w3.org/1999/xlink" xlink:href="zookeys-591-001-g011.jpg" position="float" orientation="portrait" xlink:type="simple" id="oo_89281.jpg"/></fig><fig id="F12" position="float" orientation="portrait"><label>Figure 12.</label><caption><p>Male: <bold>A</bold> <italic><tp:taxon-name><tp:taxon-name-part taxon-name-part-type="genus">Chilicola</tp:taxon-name-part> <tp:taxon-name-part taxon-name-part-type="species">charizard</tp:taxon-name-part></tp:taxon-name></italic>, malar space ~2.7× as long as clypeal lateral <bold>B</bold> <italic><tp:taxon-name><tp:taxon-name-part taxon-name-part-type="genus">Chilicola</tp:taxon-name-part> <tp:taxon-name-part taxon-name-part-type="species">charizard</tp:taxon-name-part></tp:taxon-name></italic>, clypeus without median longitudinal depression <bold>C</bold> <italic><tp:taxon-name><tp:taxon-name-part taxon-name-part-type="genus">Chilicola</tp:taxon-name-part> <tp:taxon-name-part taxon-name-part-type="species">charizard</tp:taxon-name-part></tp:taxon-name></italic>, S1 apical surface with median anterior convexity (C.chzd.005) <bold>D</bold> <italic><tp:taxon-name><tp:taxon-name-part taxon-name-part-type="genus">Chilicola</tp:taxon-name-part> <tp:taxon-name-part taxon-name-part-type="species">diaguita</tp:taxon-name-part></tp:taxon-name></italic>, malar space ~1.5× as long as clypeal lateral <bold>E</bold> <italic><tp:taxon-name><tp:taxon-name-part taxon-name-part-type="genus">Chilicola</tp:taxon-name-part> <tp:taxon-name-part taxon-name-part-type="species">diaguita</tp:taxon-name-part></tp:taxon-name></italic>, arrows indicate median longitudinal depression <bold>F</bold> <italic><tp:taxon-name><tp:taxon-name-part taxon-name-part-type="genus">Chilicola</tp:taxon-name-part> <tp:taxon-name-part taxon-name-part-type="species">diaguita</tp:taxon-name-part></tp:taxon-name></italic>, S1 apical surface longitudinally concave; scale bars 0.25 mm.</p></caption><graphic xmlns:xlink="http://www.w3.org/1999/xlink" xlink:href="zookeys-591-001-g012.jpg" position="float" orientation="portrait" xlink:type="simple" id="oo_89282.jpg"/></fig><fig id="F22" position="float" orientation="portrait"><label>Figure 22.</label><caption><p>Female: <bold>A</bold> <italic><tp:taxon-name><tp:taxon-name-part taxon-name-part-type="genus">Chilicola</tp:taxon-name-part> <tp:taxon-name-part taxon-name-part-type="species">lickana</tp:taxon-name-part></tp:taxon-name></italic>, metatibia with wide yellow basal and apical rings <bold>B</bold> <italic><tp:taxon-name><tp:taxon-name-part taxon-name-part-type="genus">Chilicola</tp:taxon-name-part> <tp:taxon-name-part taxon-name-part-type="species">lickana</tp:taxon-name-part></tp:taxon-name></italic>, malar space ~2× as long as clypeal lateral <bold>C</bold> <italic><tp:taxon-name><tp:taxon-name-part taxon-name-part-type="genus">Chilicola</tp:taxon-name-part> <tp:taxon-name-part taxon-name-part-type="species">charizard</tp:taxon-name-part></tp:taxon-name></italic>, metatibia with wide brown basal ring, otherwise black-brown <bold>D</bold> <italic><tp:taxon-name><tp:taxon-name-part taxon-name-part-type="genus">Chilicola</tp:taxon-name-part> <tp:taxon-name-part taxon-name-part-type="species">charizard</tp:taxon-name-part></tp:taxon-name></italic>, malar space ~2.33× as long as clypeal lateral; scale bars 0.25 mm.</p></caption><graphic xmlns:xlink="http://www.w3.org/1999/xlink" xlink:href="zookeys-591-001-g022.jpg" position="float" orientation="portrait" xlink:type="simple" id="oo_89292.jpg"/></fig><fig id="F49" position="float" orientation="portrait"><label>Figure 49.</label><caption><p>Distribution of <tp:taxon-name><tp:taxon-name-part taxon-name-part-type="genus">Chilicola</tp:taxon-name-part> (<tp:taxon-name-part taxon-name-part-type="subgenus">Heteroediscelis</tp:taxon-name-part>)</tp:taxon-name> by species. Original and geo-referenced records are plotted as diamonds, circles, triangles, and squares in alternating yellow and white; speculative ranges are plotted in contrasting colours, and are smoothed, slightly enlarged convex hulls. Scale bars approximately 200 km, background imagery provided by ESRI.</p></caption><graphic xmlns:xlink="http://www.w3.org/1999/xlink" xlink:href="zookeys-591-001-g049.jpg" position="float" orientation="portrait" xlink:type="simple" id="oo_89320.jpg"/></fig></tp:treatment-sec></tp:taxon-treatment>
