# Supplementary material for: A revision of Chilicola (Heteroediscelis), a subgenus of xeromelissine bees (Hymenoptera, Colletidae) endemic to Chile: taxonomy, phylogeny, and biogeography, with descriptions of eight new species
Source: Zookeys. 2016 May 19;(591):1–144. doi: 10.3897/zookeys.591.7731 (PMC4926649; doi:10.3897/zookeys.591.7731)
Supplement: XML Treatment for Chilicola (Heteroediscelis) curvapeligrosa [file zookeys.591.7731-treatment4.xml]

<!DOCTYPE tp:taxon-treatment
  PUBLIC "-//TaxonX//DTD Taxonomic Treatment Publishing DTD v0 20100105//EN" "tax-treatment-NSO.dtd">
<tp:taxon-treatment xmlns:tp="http://www.plazi.org/taxpub"><tp:treatment-meta><kwd-group><label>Taxon classification</label><kwd><named-content content-type="kingdom">Animalia</named-content></kwd><kwd><named-content content-type="order">Hymenoptera</named-content></kwd><kwd><named-content content-type="family">Colletidae</named-content></kwd></kwd-group><mixed-citation publication-type="journal"><person-group><name><surname>Monckton</surname><given-names>Spencer K.</given-names></name></person-group><article-title>A revision of <tp:taxon-name><tp:taxon-name-part taxon-name-part-type="genus">Chilicola</tp:taxon-name-part> (<tp:taxon-name-part taxon-name-part-type="subgenus">Heteroediscelis</tp:taxon-name-part>)</tp:taxon-name>, a subgenus of xeromelissine bees (<tp:taxon-name><tp:taxon-name-part taxon-name-part-type="order">Hymenoptera</tp:taxon-name-part></tp:taxon-name>, <tp:taxon-name><tp:taxon-name-part taxon-name-part-type="family">Colletidae</tp:taxon-name-part></tp:taxon-name>) endemic to Chile: taxonomy, phylogeny, and biogeography, with descriptions of eight new species</article-title><source>Zookeys</source><day>19</day><month>5</month><year>2016</year><volume>2016</volume><issue>591</issue><fpage>1</fpage><lpage>144</lpage><pub-id pub-id-type="doi">10.3897/zookeys.591.7731</pub-id></mixed-citation></tp:treatment-meta><tp:nomenclature><tp:taxon-name>
                <tp:taxon-name-part taxon-name-part-type="genus">Chilicola</tp:taxon-name-part> (<tp:taxon-name-part taxon-name-part-type="subgenus">Heteroediscelis</tp:taxon-name-part>) <tp:taxon-name-part taxon-name-part-type="species">curvapeligrosa</tp:taxon-name-part><object-id xmlns:xlink="http://www.w3.org/1999/xlink" content-type="zoobank" xlink:type="simple">http://zoobank.org/C9805F8F-5F8B-43D1-8C5C-948E5637CD64</object-id></tp:taxon-name><tp:taxon-authority>Monckton</tp:taxon-authority><tp:taxon-status xmlns:xlink="http://www.w3.org/1999/xlink" xlink:type="simple">sp. n.</tp:taxon-status><xref ref-type="fig" rid="F9">Figs 9C–D</xref><xref ref-type="fig" rid="F10">; 10A–B</xref><xref ref-type="fig" rid="F24">; 24A–B</xref><xref ref-type="fig" rid="F34">; 34A–J</xref><xref ref-type="fig" rid="F49">; 49</xref></tp:nomenclature><tp:treatment-sec sec-type="diagnosis"><title>Diagnosis.</title><p>Males are diagnosable by the combination of S1 process in lateral view having a rounded anterior apical angle, malar space subequal to or slightly shorter than the clyperal lateral, and first flagellomere no longer than wide. Females are diagnosable by the combination of malar space subequal in length to the clypeal lateral (0.9–1×)and leg colouration with apex of metatibia black-brown and following parts brown: apicodorsal spot on mesotibia, apicodorsal rim of metafemur, basidorsal spot on metatibia. Females of <italic><tp:taxon-name><tp:taxon-name-part taxon-name-part-type="genus">Chilicola</tp:taxon-name-part> <tp:taxon-name-part taxon-name-part-type="species">mavida</tp:taxon-name-part></tp:taxon-name></italic> are most similar, but have lighter leg colouration (apicodorsal spot on mesotibia yellow-brown, apicodorsal rim of metafemur yellow, wide basal ring of metatibia yellow, posterior apical rim of metatibia yellow-brown).</p></tp:treatment-sec><tp:treatment-sec sec-type="description"><title>Description.</title><p>
              <bold>Male (Holotype).</bold> Length 5.7mm, forewing length 3.5mm, head width 1.2mm, thorax width 1.2mm, median ocellar diameter (<abbrev xmlns:xlink="http://www.w3.org/1999/xlink" xlink:title="diameter of the median ocellus" xlink:type="simple">OD</abbrev>) 0.13mm.</p><p>
              <italic>Colouration</italic>: Black-brown, following parts yellow: labrum; clypeus except broadly dark brown along epistomal suture and apex yellow along entire width; lower paraocular area, extending ~1OD above transverse portion of epistomal suture medially, further laterally but not reaching lower tangent of antennal socket; apicoventral surface of scape; protrochanter apical rim posteriorly; apex of profemur broadly on anterior surface, narrowly on posterior surface; dorsal surface of protibia, including dorsal half of anterior surface; narrow apical ring on mesofemur; basal and apical ring of mesotibia, the latter extending to cover apical half of anterodorsal surface; apicodorsal rim of metafemur; ventral surface of metatibia, as well as dorsal surface in basal quarter, narrowly yellow apically except broad around apical lamina and posterior concavity; basal half of metabasitarsus ventrally; anterior spot on tegula; apex of T7. Following parts orange-brown: ventral surface of antenna from apical half of pedicel to terminal flagellomere, narrowing basad on pedicel and F1; ventral surface of mesobasitarsus. Apicoventral rim of metacoxa and metatrochanters translucent yellow. Apical half of prodistitarsus brown. Metasoma black, T1-T6 amber marginal zones to translucent at margins.</p><p>
              <italic>Pubescence</italic>: White, hairs generally short (0.5OD) and sparse, not especially plumose; on lower paraocular area and around antennal base moderately long and moderately dense (1OD); genal beard long and dense (0.5–3OD) longest at midlength; discs of mesoscutum, scutellum, and metanotum mostly bare, few short hairs (0.5OD), longer and denser toward lateral margin as follows: mesoscutum (0.5–1OD), scutellum (1–2OD) also on posterior margin, longest posteromedially, metanotum (≤2OD); propodeal hairs moderately long and dense dorsolaterally (0.5–1.5OD); T1-T2 apicolateral patches of tomentum (0.5–1OD), T3 apicolateral hair band sparse, not tomentose; S2 hairs long and dense (1.5OD basolaterad, 1OD distilaterad, shorter mesad).</p><p>
              <italic>Surface sculpture</italic>: Microsculpture imbricate, integument generally dull; punctures generally small and deep. Clypeus and supraclypeal and lower paraocular areas moderately densely punctate (i=1-2d) except clypeus sparsely punctate medially (i=2-3d); frontal area very densely punctate (i≤0.5d), densely punctate around ocelli (i≤d); ocellocular space moderately densely punctate adjacent to compound eye (i=1-2d) becoming impunctate adjacent to lateral ocellus; vertexal area densely punctate (i≤d); scape shallowly and moderately densely punctate (i=1-2d) densely punctate apicoventrally (i≤d); genal area microstriate and moderately densely punctate (i≤2d); hypostomal area rough, weakly imbricate and densely punctate (i=d); pronotum moderately densely punctate (i=1-2d), lateral surface coarsely imbricate; mesoscutum densely punctate (i=0.5-1d) sparser laterally (i=1-2d) crowded around median (i≤d); scutellum moderately densely punctate (i=1-2d) crowded around median (i≤d); mesepisternum irregularly punctate, sparse below scrobe (i=2-3d), sparser anterior of episternal groove (i≥3d), impunctate just dorsad of scrobe, otherwise irregularly spaced on hypoepimeral area (i=1-3d); metanotum moderately densely punctate (i=1-2d) punctures crowded around median and anteriorly (i≤0.5d); metepisternum densely punctate (i≤d) distinctly longitudinally striate anterodorsally; metapostnotum rugose; propodeum coarsely imbricate, moderately densely punctate (i=1-2d); T1-T5 coarsely imbricate and moderately densely punctate (i≤2d); T6 coarsely imbricate posteriorly and moderately densely punctate (i=1-2d); T7 moderately densely punctate (i=1-3d); marginal zones of terga weakly imbricate and shiny, minutely punctate.</p><p>
              <italic>Structure</italic>: Labrum ~2.4× wider than long (22:9); length of malar space subequal to that of clypeal lateral (7:7.5); <abbrev xmlns:xlink="http://www.w3.org/1999/xlink" xlink:title="lower ocular tangent, an imaginary line crossing lower extremities of compound eyes in frontal view, perpendicular to main axis of face" xlink:type="simple">LOT</abbrev> at level of anterior tentorial pits; clypeus ~1.1× as long as maximum width in frontal view (31:28) extending for half its length beyond <abbrev xmlns:xlink="http://www.w3.org/1999/xlink" xlink:title="lower ocular tangent, an imaginary line crossing lower extremities of compound eyes in frontal view, perpendicular to main axis of face" xlink:type="simple">LOT</abbrev> and convex above anterior tentorial pit, in lateral view bulging ~1OD above compound eye; median longitudinal groove on clypeus present in dorsal half, absent ventrad; subantennal sutures ~1.1× as long as the shortest distance between them (15:13.5); <abbrev xmlns:xlink="http://www.w3.org/1999/xlink" xlink:title="interalveolar distance, shortest distance between antennal sockets" xlink:type="simple">IAD</abbrev> nearly double <abbrev xmlns:xlink="http://www.w3.org/1999/xlink" xlink:title="minimum antennocular distance, shortest distance between antennal socket and compound eye, typically at an angle of approximately 30° below horizontal laterad from antennal socket" xlink:type="simple">AOD</abbrev> (12.5: 6.5); scape ~2.5× as long as maximum width (23:9); pedicel as long as wide (8:8); F1 as long as wide (8.5:8.5); F2 ~1.4× as long as F1 and slightly shorter than F3 (F2:F3 - 12:12.5); UOD ~1.4× LOD, <abbrev xmlns:xlink="http://www.w3.org/1999/xlink" xlink:title="maximum interocular distance, or greatest distance between inner orbits of compound eyes at level of emargination" xlink:type="simple">IOD</abbrev> <!--PageBreak-->~1.1× UOD (UOD:<abbrev xmlns:xlink="http://www.w3.org/1999/xlink" xlink:title="maximum interocular distance, or greatest distance between inner orbits of compound eyes at level of emargination" xlink:type="simple">IOD</abbrev>:LOD - 48:52:34); frontal line carinate between antennal bases for a length less than 0.5OD, flat just below median ocellus for a length of ~1OD, otherwise undefined; <abbrev xmlns:xlink="http://www.w3.org/1999/xlink" xlink:title="distance from lower tangent of median ocellus to apex of clypeus" xlink:type="simple">MOC</abbrev> subequal to width of head (84:85); <abbrev xmlns:xlink="http://www.w3.org/1999/xlink" xlink:title="ocellocular distance, shortest distance between lateral ocellus and compound eye" xlink:type="simple">OOC</abbrev> two-thirds <abbrev xmlns:xlink="http://www.w3.org/1999/xlink" xlink:title="interocellar distance, shortest distance between lateral ocelli" xlink:type="simple">IOC</abbrev> <!--PageBreak-->(12:18); genal area approximately half as wide as eye in lateral view (16:30); ratio of lengths of mesoscutum: scutellum: metanotum: metapostnotum – 58:21:11:17; probasitarsus ~3.4× as long as maximum depth (22:6.5); prodistitarsus ~0.9× as long as preceding three tarsomeres combined (from II to V - 6:5:4.5:14); metafemur ~1.7× as long as maximum depth (65:38); summit of metatibial ventral convexity near tibial apex; metatibia less than twice as long as maximum depth (51:28); in apical view apical lamina of metatibia broad and thick, length ~1.1× <abbrev xmlns:xlink="http://www.w3.org/1999/xlink" xlink:title="diameter of the median ocellus" xlink:type="simple">OD</abbrev> (10:9); ventral metatibial carina bowed ventrad and absent basally, originating at midpoint of weakly sigmoid posterior carina; metabasitarsus 3.7× as long as maximum depth (37:10); S1 process apical surface with a longitudinal median ridge, in lateral view anterior and posterior margins subparallel apically and median ridge projecting posteriorly from apex. S7 apodemal arm sclerotized margin terminating laterally at arm midlength; ventral lobe narrow, almost linear; dorsal lobe roughly triangular, wide at base and narrow apically, with row of setae long basally and shorter apically. S8 lateral process ~0.9× as wide as long, anteromedial sclerotized margin wide and following marginal contour. Gonobase apicoventral truncate process biconvex and distinctly notched by a width less than one convexity.</p><p>
              <bold>Female (Allotype).</bold> Length 5.0mm, forewing length 3.0mm, head width 1.0mm, thorax width 1.1mm, median ocellar diameter (<abbrev xmlns:xlink="http://www.w3.org/1999/xlink" xlink:title="diameter of the median ocellus" xlink:type="simple">OD</abbrev>) 0.10mm.</p><p>
              <italic>Colouration</italic>: Black to black-brown except as follows: mandible with yellow basal spot, translucent yellow in apical half except apex translucent brown. Following parts brown: apicoventral margin of pedicel; apical two-thirds of prodistitarsus; apicodorsal spot on mesotibia; apicodorsal rim of metafemur; basidorsal spot on metatibia. Following parts yellow-brown: ventral surface of antenna from F3 to terminal flagellomere, flagellomeres suffused with darker brown basally; posterior surface of mesobasitarsus. Following parts yellow: dorsal surface of protibia; narrow basal ring on mesotibia; anterior spot on tegula. Metasoma brown, T1-T5 marginal zones amber to translucent yellow at margins.</p><p>
              <italic>Pubescence</italic>: As in male except as follows: clypeal hairs short and sparse (0.5OD); genal beard sparse (0.5–2OD); discs of mesoscutum, scutellum, and metanotum with sparse short hairs (≤0.5OD), longer and denser toward lateral margin of mesoscutum (0.5OD), and toward lateral and posterior margins of scutellum (1–1.5OD) longest posteromedially; propodeal hairs moderately long and dense dorsolaterally (0.5–1OD); scopae on metafemur and metatibia (1–1.5OD); T1-T2 apicolateral patches of tomentum (0.5–1OD), T3 apicolateral hair band sparse, not tomentose; S1 hairs long and moderately dense (≤2.5OD); S2 scopal hairs (1–2.5OD).</p><p>
              <italic>Surface sculpture</italic>: As in male except as follows: lower paraocular area densely punctate (i=d); frontal area densely punctate (i≤d); vertexal area moderately densely punctate (i=1-2d); scape shallowly and moderately densely punctate (i=1-2d); genal area very weakly imbricate and moderately densely punctate (i=1-2d); hypostomal area glossy apically and moderately densely punctate (i=1-2d); mesoscutum and scutellum densely punctate (i=0.5-1d); mesepisternum irregularly punctate, sparse below scrobe <!--PageBreak-->and anterior of episternal groove (i≥3d), impunctate just dorsad of scrobe, otherwise irregularly spaced on hypoepimeral area (i=1-3d); metanotum moderately densely punctate (i=0.5-2d); metapostnotum rugose; T1-T5 punctures small and sparse (i≥2d); T6 moderately densely punctate (i=1-2d).</p><p>
              <italic>Structure</italic>: Labrum ~2.3× wider than long (21.5:9.5); malar space ~0.9× as long as clypeal lateral (6.5:7.5); <abbrev xmlns:xlink="http://www.w3.org/1999/xlink" xlink:title="lower ocular tangent, an imaginary line crossing lower extremities of compound eyes in frontal view, perpendicular to main axis of face" xlink:type="simple">LOT</abbrev> at level of anterior tentorial pits; clypeus slightly longer than maximum width in frontal view (29:27) extending for half its length beyond <abbrev xmlns:xlink="http://www.w3.org/1999/xlink" xlink:title="lower ocular tangent, an imaginary line crossing lower extremities of compound eyes in frontal view, perpendicular to main axis of face" xlink:type="simple">LOT</abbrev> and convex above anterior tentorial pit as in male; median longitudinal groove weak on clypeus; subantennal sutures ~1.1× as long as the shortest distance between them (13.5:12); <abbrev xmlns:xlink="http://www.w3.org/1999/xlink" xlink:title="interalveolar distance, shortest distance between antennal sockets" xlink:type="simple">IAD</abbrev> 1.5× <abbrev xmlns:xlink="http://www.w3.org/1999/xlink" xlink:title="minimum antennocular distance, shortest distance between antennal socket and compound eye, typically at an angle of approximately 30° below horizontal laterad from antennal socket" xlink:type="simple">AOD</abbrev> (12:8); scape ~3.2× as long as maximum width (21:6.5); pedicel ~1.33× as long as wide (8:6); F1 slightly longer than wide (6.5:6); F2 ~0.75× as long as F1 (5) and ~0.8× as long as F3 (6); UOD ~1.3× LOD, <abbrev xmlns:xlink="http://www.w3.org/1999/xlink" xlink:title="maximum interocular distance, or greatest distance between inner orbits of compound eyes at level of emargination" xlink:type="simple">IOD</abbrev> ~1.1× UOD (UOD:<abbrev xmlns:xlink="http://www.w3.org/1999/xlink" xlink:title="maximum interocular distance, or greatest distance between inner orbits of compound eyes at level of emargination" xlink:type="simple">IOD</abbrev>:LOD - 45:49:34); frontal line carinate in lower half, flat above; <abbrev xmlns:xlink="http://www.w3.org/1999/xlink" xlink:title="distance from lower tangent of median ocellus to apex of clypeus" xlink:type="simple">MOC</abbrev> longer than width of head (80:74); <abbrev xmlns:xlink="http://www.w3.org/1999/xlink" xlink:title="ocellocular distance, shortest distance between lateral ocellus and compound eye" xlink:type="simple">OOC</abbrev> ~0.7× <abbrev xmlns:xlink="http://www.w3.org/1999/xlink" xlink:title="interocellar distance, shortest distance between lateral ocelli" xlink:type="simple">IOC</abbrev> (12:17.5); genal area about two thirds as wide as eye in lateral view (17:25); ratio of lengths of mesoscutum: scutellum: metanotum: metapostnotum – 53:20:9:14; probasitarsus ~3.1× as long as maximum depth (20:6.5); prodistitarsus ~1.2× as long as preceding three tarsomeres combined (from II to V - 5:4:3:14); metafemur 2.75× as long as maximum depth (44:16); metatibia ~4.2× as long as maximum depth (55:13); metabasitarsus 4× as long as maximum depth (34:8.5).</p><fig id="F34" position="float" orientation="portrait"><label>Figure 34.</label><caption><p>
          <italic><tp:taxon-name><tp:taxon-name-part taxon-name-part-type="genus">Chilicola</tp:taxon-name-part> <tp:taxon-name-part taxon-name-part-type="species">curvapeligrosa</tp:taxon-name-part></tp:taxon-name></italic>: <bold>A</bold> male habitus, lateral view, scale bar 1 mm <bold>B</bold> male head, frontal view, scale bar 0.5 mm <bold>C</bold> female habitus, lateral view, scale bar 1 mm<sup>†</sup> <bold>D</bold> female head, frontal view, scale bar 0.5 mm <bold>E</bold> male metatibia, posterior view, scale bar 0.25 mm <bold>F</bold> male S1 process, lateral view<sup>†</sup>, scale bar 0.25 mm <bold>G</bold> male S1 process, apical view, scale bar 0.25 mm <bold>H</bold> male S7 (C.cplg.006), scale bar 0.25 mm <bold>I</bold> male S8 (C.cplg.006), scale bar 0.25 mm <bold>J</bold> male genital capsule (C.cplg.006), scale bar 0.25 mm.</p></caption><graphic xmlns:xlink="http://www.w3.org/1999/xlink" xlink:href="zookeys-591-001-g034.jpg" position="float" orientation="portrait" xlink:type="simple" id="oo_89304.jpg"/></fig></tp:treatment-sec><tp:treatment-sec sec-type="type material"><title>Type material</title><p>(27 males &amp; 49 females). <bold>Holotype</bold> (male): RM Santiago, Farellones, Camino a Valle Nevado, <named-content xmlns:xlink="http://www.w3.org/1999/xlink" content-type="dwc:verbatimCoordinates" xlink:type="simple"><named-content content-type="geo-json" specific-use="{&#34;type&#34;:&#34;Point&#34;,&#34;coordinates&#34;:[-70.2786,-33.37]}" xlink:type="simple">S 33.3700°, W 70.2786°</named-content></named-content>, 2393m, <named-content xmlns:xlink="http://www.w3.org/1999/xlink" content-type="date" xlink:type="simple">31.xii.2008</named-content>, L. Packer, on <italic><tp:taxon-name><tp:taxon-name-part taxon-name-part-type="genus">Phacelia</tp:taxon-name-part></tp:taxon-name></italic>, CHI09-2-3-005 (<named-content xmlns:xlink="http://www.w3.org/1999/xlink" content-type="dwc:institutional_code" xlink:type="simple">PCYU</named-content>); <bold>Allotype</bold> (female): RM Santiago, Farellones, Curva 31, <named-content xmlns:xlink="http://www.w3.org/1999/xlink" content-type="dwc:verbatimCoordinates" xlink:type="simple"><named-content content-type="geo-json" specific-use="{&#34;type&#34;:&#34;Point&#34;,&#34;coordinates&#34;:[-70.3248,-33.3563]}" xlink:type="simple">S 33.3563°, W 70.3248°</named-content></named-content>, 2179m, <named-content xmlns:xlink="http://www.w3.org/1999/xlink" content-type="date" xlink:type="simple">31.xii.2008</named-content>, L. Packer, on <italic><tp:taxon-name><tp:taxon-name-part taxon-name-part-type="genus">Echium</tp:taxon-name-part> <tp:taxon-name-part taxon-name-part-type="species">vulgare</tp:taxon-name-part></tp:taxon-name></italic>, CHI09-2-2-015 (<named-content xmlns:xlink="http://www.w3.org/1999/xlink" content-type="dwc:institutional_code" xlink:type="simple">PCYU</named-content>); <bold>Paratypes: RM Santiago</bold>: three males and three females, same data as holotype, CHI09-2-3-003, CHI09-2-3-006, CHI09-2-3-008, B09997-B10 Bees of Chile591 // CHI09-2-3-004, CHI09-2-3-001, CHI09-2-3-002 (<named-content xmlns:xlink="http://www.w3.org/1999/xlink" content-type="dwc:institutional_code" xlink:type="simple">PCYU</named-content>); one male, same data as allotype (<named-content xmlns:xlink="http://www.w3.org/1999/xlink" content-type="dwc:institutional_code" xlink:type="simple">PCYU</named-content>); one female, same data as allotype, CHI09-2-2-017 (<named-content xmlns:xlink="http://www.w3.org/1999/xlink" content-type="dwc:institutional_code" xlink:type="simple">PCYU</named-content>); one female, Farellones, Curva 33, <named-content xmlns:xlink="http://www.w3.org/1999/xlink" content-type="dwc:verbatimCoordinates" xlink:type="simple"><named-content content-type="geo-json" specific-use="{&#34;type&#34;:&#34;Point&#34;,&#34;coordinates&#34;:[-70.3195,-33.3543]}" xlink:type="simple">S 33.3543°, W 70.3195°</named-content></named-content>, 2295m, <named-content xmlns:xlink="http://www.w3.org/1999/xlink" content-type="date" xlink:type="simple">30.xii.2012</named-content>, L. Packer &amp; R. Smith (<named-content xmlns:xlink="http://www.w3.org/1999/xlink" content-type="dwc:institutional_code" xlink:type="simple">PCYU</named-content>); two males, Farellones, <italic><named-content xmlns:xlink="http://www.w3.org/1999/xlink" content-type="dwc:verbatimCoordinates" xlink:type="simple"><named-content content-type="geo-json" specific-use="{&#34;type&#34;:&#34;Point&#34;,&#34;coordinates&#34;:[-70.317,-33.354]}" xlink:type="simple">S 33.354°, W 70.317°</named-content></named-content>, 2385m</italic>, <named-content xmlns:xlink="http://www.w3.org/1999/xlink" content-type="date" xlink:type="simple">1.i.1973</named-content>, A. Moldenke (<named-content xmlns:xlink="http://www.w3.org/1999/xlink" content-type="dwc:institutional_code" xlink:type="simple">AMNH</named-content>); two males, Farellones, <named-content xmlns:xlink="http://www.w3.org/1999/xlink" content-type="dwc:verbatimCoordinates" xlink:type="simple"><named-content content-type="geo-json" specific-use="{&#34;type&#34;:&#34;Point&#34;,&#34;coordinates&#34;:[-70.3168,-33.3535]}" xlink:type="simple">S 33.3535°, W 70.3168°</named-content></named-content>, 2385m, <named-content xmlns:xlink="http://www.w3.org/1999/xlink" content-type="date" xlink:type="simple">9.i.2009</named-content>, L. Packer, CHI09-12-3-003, CHI09-12-3-004 (<named-content xmlns:xlink="http://www.w3.org/1999/xlink" content-type="dwc:institutional_code" xlink:type="simple">PCYU</named-content>); one female, Farellones, <named-content xmlns:xlink="http://www.w3.org/1999/xlink" content-type="dwc:verbatimCoordinates" xlink:type="simple"><named-content content-type="geo-json" specific-use="{&#34;type&#34;:&#34;Point&#34;,&#34;coordinates&#34;:[-70.1633,-33.2208]}" xlink:type="simple">S 33.2208°, W 70.1633°</named-content></named-content>, 2464m, <named-content xmlns:xlink="http://www.w3.org/1999/xlink" content-type="date" xlink:type="simple">31.xii.2008</named-content>, L. Packer (<named-content xmlns:xlink="http://www.w3.org/1999/xlink" content-type="dwc:institutional_code" xlink:type="simple">PCYU</named-content>); five males and one female, Farellones, Valle Nevado, <italic><named-content xmlns:xlink="http://www.w3.org/1999/xlink" content-type="dwc:verbatimCoordinates" xlink:type="simple"><named-content content-type="geo-json" specific-use="{&#34;type&#34;:&#34;Point&#34;,&#34;coordinates&#34;:[-70.249,-33.354]}" xlink:type="simple">S 33.354°, W 70.249°</named-content></named-content>, 3026m</italic>, <named-content xmlns:xlink="http://www.w3.org/1999/xlink" content-type="date" xlink:type="simple">9.xii.2006</named-content>, L. Packer (<named-content xmlns:xlink="http://www.w3.org/1999/xlink" content-type="dwc:institutional_code" xlink:type="simple">PCYU</named-content>); one female, same locality, <named-content xmlns:xlink="http://www.w3.org/1999/xlink" content-type="date" xlink:type="simple">1.i.1973</named-content>, A. Moldenke (<named-content xmlns:xlink="http://www.w3.org/1999/xlink" content-type="dwc:institutional_code" xlink:type="simple">AMNH</named-content>); two males and two females, Valle Nevado, <named-content xmlns:xlink="http://www.w3.org/1999/xlink" content-type="dwc:verbatimCoordinates" xlink:type="simple"><named-content content-type="geo-json" specific-use="{&#34;type&#34;:&#34;Point&#34;,&#34;coordinates&#34;:[-70.295,-33.3411]}" xlink:type="simple">S 33.3411°, W 70.2950°</named-content></named-content>, 2596m, <named-content xmlns:xlink="http://www.w3.org/1999/xlink" content-type="date" xlink:type="simple">9.i.2009</named-content>, L. Packer, CHI09-10-2-008, CHI09-10-2-009, CHI09-10-2-010, CHI09-10-2-011 (<named-content xmlns:xlink="http://www.w3.org/1999/xlink" content-type="dwc:institutional_code" xlink:type="simple">PCYU</named-content>); one male and two females, Valle Nevado, <named-content xmlns:xlink="http://www.w3.org/1999/xlink" content-type="dwc:verbatimCoordinates" xlink:type="simple"><named-content content-type="geo-json" specific-use="{&#34;type&#34;:&#34;Point&#34;,&#34;coordinates&#34;:[-69.9804,-33.856]}" xlink:type="simple">S 33.856°, W 69.9804°</named-content></named-content>, 3000m, <named-content xmlns:xlink="http://www.w3.org/1999/xlink" content-type="date" xlink:type="simple">8.i.2009</named-content>, L. Packer, <abbrev xmlns:xlink="http://www.w3.org/1999/xlink" xlink:title="Canadian Centre for DNA Barcoding" xlink:type="simple">CCDB</abbrev>-03755 G03 // CHI09-10-2-004, <abbrev xmlns:xlink="http://www.w3.org/1999/xlink" xlink:title="Canadian Centre for DNA Barcoding" xlink:type="simple">CCDB</abbrev>-03755 H02 // CHI09-10-2-003, CHI09-10-2-002 (<named-content xmlns:xlink="http://www.w3.org/1999/xlink" content-type="dwc:institutional_code" xlink:type="simple">PCYU</named-content>); three males and three females, Valle Nevado, <named-content xmlns:xlink="http://www.w3.org/1999/xlink" content-type="dwc:verbatimCoordinates" xlink:type="simple"><named-content content-type="geo-json" specific-use="{&#34;type&#34;:&#34;Point&#34;,&#34;coordinates&#34;:[-70.2576,-33.3622]}" xlink:type="simple">S 33.3622°, W 70.2576°</named-content></named-content>, 2677m, <named-content xmlns:xlink="http://www.w3.org/1999/xlink" content-type="date" xlink:type="simple">31.xii.2008</named-content>, L. Packer, on <italic><tp:taxon-name><tp:taxon-name-part taxon-name-part-type="genus">Phacelia</tp:taxon-name-part></tp:taxon-name></italic> (<named-content xmlns:xlink="http://www.w3.org/1999/xlink" content-type="dwc:institutional_code" xlink:type="simple">PCYU</named-content>); one male, same data, CHI09-2-<!--PageBreak-->5-011 (<named-content xmlns:xlink="http://www.w3.org/1999/xlink" content-type="dwc:institutional_code" xlink:type="simple">PCYU</named-content>); two females, E of El Volcán, <named-content xmlns:xlink="http://www.w3.org/1999/xlink" content-type="dwc:verbatimCoordinates" xlink:type="simple"><named-content content-type="geo-json" specific-use="{&#34;type&#34;:&#34;Point&#34;,&#34;coordinates&#34;:[-70.021,-33.8181]}" xlink:type="simple">S 33.8181°, W 70.021°</named-content></named-content>, 2228m, <named-content xmlns:xlink="http://www.w3.org/1999/xlink" content-type="date" xlink:type="simple">15.ii–22.iii.2013</named-content>, S. Monckton &amp; J. Postlethwaite, pan traps (<named-content xmlns:xlink="http://www.w3.org/1999/xlink" content-type="dwc:institutional_code" xlink:type="simple">PCYU</named-content>); one male and one female, Río Yeso, Hwy G-455 km 18.1, <named-content xmlns:xlink="http://www.w3.org/1999/xlink" content-type="dwc:verbatimCoordinates" xlink:type="simple"><named-content content-type="geo-json" specific-use="{&#34;type&#34;:&#34;Point&#34;,&#34;coordinates&#34;:[-70.112,-33.6942]}" xlink:type="simple">S 33.6942°, W 70.1120°</named-content></named-content>, 2337m, <named-content xmlns:xlink="http://www.w3.org/1999/xlink" content-type="date" xlink:type="simple">1–8.2013</named-content>, L. Packer &amp; R. Smith (<named-content xmlns:xlink="http://www.w3.org/1999/xlink" content-type="dwc:institutional_code" xlink:type="simple">PCYU</named-content>); two males and one female, same locality, <named-content xmlns:xlink="http://www.w3.org/1999/xlink" content-type="date" xlink:type="simple">27.ii–22.iii.2013</named-content>, S. Monckton &amp; J. Postlethwaite, pan traps (<named-content xmlns:xlink="http://www.w3.org/1999/xlink" content-type="dwc:institutional_code" xlink:type="simple">PCYU</named-content>); three females, Valle El Yeso, Hwy G-457, km 16, <named-content xmlns:xlink="http://www.w3.org/1999/xlink" content-type="dwc:verbatimCoordinates" xlink:type="simple"><named-content content-type="geo-json" specific-use="{&#34;type&#34;:&#34;Point&#34;,&#34;coordinates&#34;:[-69.9584,-33.6247]}" xlink:type="simple">S 33.6247°, W 69.9584°</named-content></named-content>, 2705m, <named-content xmlns:xlink="http://www.w3.org/1999/xlink" content-type="date" xlink:type="simple">7.i-26.ii.2013</named-content>, S. Monckton &amp; J. Postlethwaite, pan traps (<named-content xmlns:xlink="http://www.w3.org/1999/xlink" content-type="dwc:institutional_code" xlink:type="simple">PCYU</named-content>); one female, same locality and collectors, <named-content xmlns:xlink="http://www.w3.org/1999/xlink" content-type="date" xlink:type="simple">26.ii-23.iii.2013</named-content> (<named-content xmlns:xlink="http://www.w3.org/1999/xlink" content-type="dwc:institutional_code" xlink:type="simple">PCYU</named-content>); nine females, Termas del Plomo, <named-content xmlns:xlink="http://www.w3.org/1999/xlink" content-type="dwc:verbatimCoordinates" xlink:type="simple"><named-content content-type="geo-json" specific-use="{&#34;type&#34;:&#34;Point&#34;,&#34;coordinates&#34;:[-69.9196,-33.6209]}" xlink:type="simple">S 33.6209°, W 69.9196°</named-content></named-content>, 2938m, <named-content xmlns:xlink="http://www.w3.org/1999/xlink" content-type="date" xlink:type="simple">31.xii.2012</named-content>, L. Packer &amp; R. Smith (<named-content xmlns:xlink="http://www.w3.org/1999/xlink" content-type="dwc:institutional_code" xlink:type="simple">PCYU</named-content>); two females, same data (<abbrev xmlns:xlink="http://www.w3.org/1999/xlink" content-type="institution" xlink:title="Bee Biology and Systematics Laboratory, Logan, UT, U.S.A." xlink:type="simple">BBSL</abbrev>); two females, same data (<abbrev xmlns:xlink="http://www.w3.org/1999/xlink" content-type="institution" xlink:title="Central Texas Melittological Institute" xlink:type="simple">CTMI</abbrev>); one female, same locality <named-content xmlns:xlink="http://www.w3.org/1999/xlink" content-type="date" xlink:type="simple">31.xii.2012</named-content>–<named-content xmlns:xlink="http://www.w3.org/1999/xlink" content-type="date" xlink:type="simple">7.i.2013</named-content>, L. Packer &amp; R. Smith, pan trap, <abbrev xmlns:xlink="http://www.w3.org/1999/xlink" xlink:title="Canadian Centre for DNA Barcoding" xlink:type="simple">CCDB</abbrev>-19991 C04 (<named-content xmlns:xlink="http://www.w3.org/1999/xlink" content-type="dwc:institutional_code" xlink:type="simple">PCYU</named-content>); four females, same locality, <named-content xmlns:xlink="http://www.w3.org/1999/xlink" content-type="date" xlink:type="simple">26.ii-21.iv.2013</named-content>, S. Monckton &amp; J. Postlewaite, pan traps (<named-content xmlns:xlink="http://www.w3.org/1999/xlink" content-type="dwc:institutional_code" xlink:type="simple">PCYU</named-content>); <bold>Region VI</bold>: two females, Colchagua, Vegas del Flaco, <italic><named-content xmlns:xlink="http://www.w3.org/1999/xlink" content-type="dwc:verbatimCoordinates" xlink:type="simple"><named-content content-type="geo-json" specific-use="{&#34;type&#34;:&#34;Point&#34;,&#34;coordinates&#34;:[-70.432,-34.961]}" xlink:type="simple">S 34.961°, W 70.432°</named-content></named-content>, 1735m</italic>, <named-content xmlns:xlink="http://www.w3.org/1999/xlink" content-type="date" xlink:type="simple">28-30.vi.1957</named-content>, L. Peña (<named-content xmlns:xlink="http://www.w3.org/1999/xlink" content-type="dwc:institutional_code" xlink:type="simple">AMNH</named-content>); one male, Termas del Flaco, <italic><named-content xmlns:xlink="http://www.w3.org/1999/xlink" content-type="dwc:verbatimCoordinates" xlink:type="simple"><named-content content-type="geo-json" specific-use="{&#34;type&#34;:&#34;Point&#34;,&#34;coordinates&#34;:[-70.432,-34.961]}" xlink:type="simple">S 34.961°, W 70.432°</named-content></named-content>, 1734m</italic>, <named-content xmlns:xlink="http://www.w3.org/1999/xlink" content-type="date" xlink:type="simple">ii.1967</named-content>, M. Guzman (<abbrev xmlns:xlink="http://www.w3.org/1999/xlink" content-type="institution" xlink:title="Pontificia Universidad Católica de Valparaíso, Chile" xlink:type="simple">PUCV</abbrev>); three females, same locality, <named-content xmlns:xlink="http://www.w3.org/1999/xlink" content-type="date" xlink:type="simple">7.ii.1967</named-content>, H. Toro (<abbrev xmlns:xlink="http://www.w3.org/1999/xlink" content-type="institution" xlink:title="Pontificia Universidad Católica de Valparaíso, Chile" xlink:type="simple">PUCV</abbrev>); two females, same data (<named-content xmlns:xlink="http://www.w3.org/1999/xlink" content-type="dwc:institutional_code" xlink:type="simple">AMNH</named-content>); <bold>Region VII</bold>: one male and one female, Río Teno, Paso Vergara control post, <named-content xmlns:xlink="http://www.w3.org/1999/xlink" content-type="dwc:verbatimCoordinates" xlink:type="simple"><named-content content-type="geo-json" specific-use="{&#34;type&#34;:&#34;Point&#34;,&#34;coordinates&#34;:[-70.4783,-35.1381]}" xlink:type="simple">S 35.1381°, W 70.4783°</named-content></named-content>, 1789m, <named-content xmlns:xlink="http://www.w3.org/1999/xlink" content-type="date" xlink:type="simple">28.ii-21.iii.2013</named-content>, S. Monckton &amp; J. Postlethwaite, pan traps (<named-content xmlns:xlink="http://www.w3.org/1999/xlink" content-type="dwc:institutional_code" xlink:type="simple">PCYU</named-content>). <bold>Non-type material</bold> (4 males &amp; 2 females): <bold>RM Santiago</bold>: one male, Cerro Roble, nr. Til-til, <italic><named-content xmlns:xlink="http://www.w3.org/1999/xlink" content-type="dwc:verbatimCoordinates" xlink:type="simple"><named-content content-type="geo-json" specific-use="{&#34;type&#34;:&#34;Point&#34;,&#34;coordinates&#34;:[-71.014,-32.976]}" xlink:type="simple">S 32.976°, W 71.014°</named-content></named-content>, 2200m</italic>, <named-content xmlns:xlink="http://www.w3.org/1999/xlink" content-type="date" xlink:type="simple">17.xi.2001</named-content>, L. Packer (<named-content xmlns:xlink="http://www.w3.org/1999/xlink" content-type="dwc:institutional_code" xlink:type="simple">PCYU</named-content>); one male, same date and collector, <named-content xmlns:xlink="http://www.w3.org/1999/xlink" content-type="date" xlink:type="simple">18.xi.2001</named-content> (<named-content xmlns:xlink="http://www.w3.org/1999/xlink" content-type="dwc:institutional_code" xlink:type="simple">PCYU</named-content>); one male, same data, <abbrev xmlns:xlink="http://www.w3.org/1999/xlink" xlink:title="Canadian Centre for DNA Barcoding" xlink:type="simple">CCDB</abbrev>-03755 F09 (<named-content xmlns:xlink="http://www.w3.org/1999/xlink" content-type="dwc:institutional_code" xlink:type="simple">PCYU</named-content>); one female, same date and collector, <named-content xmlns:xlink="http://www.w3.org/1999/xlink" content-type="date" xlink:type="simple">19.xi.2001</named-content> (<named-content xmlns:xlink="http://www.w3.org/1999/xlink" content-type="dwc:institutional_code" xlink:type="simple">PCYU</named-content>); one female, same locality, <named-content xmlns:xlink="http://www.w3.org/1999/xlink" content-type="date" xlink:type="simple">20.i.2004</named-content>, collector unknown (<named-content xmlns:xlink="http://www.w3.org/1999/xlink" content-type="dwc:institutional_code" xlink:type="simple">PCYU</named-content>); one male, Espinalillo, <named-content xmlns:xlink="http://www.w3.org/1999/xlink" content-type="dwc:verbatimCoordinates" xlink:type="simple"><named-content content-type="geo-json" specific-use="{&#34;type&#34;:&#34;Point&#34;,&#34;coordinates&#34;:[-70.9406,-33.005]}" xlink:type="simple">S 33.0050°, W 70.9406°</named-content></named-content>, 877m, <named-content xmlns:xlink="http://www.w3.org/1999/xlink" content-type="date" xlink:type="simple">5.x.2013</named-content>, L.Packer (<named-content xmlns:xlink="http://www.w3.org/1999/xlink" content-type="dwc:institutional_code" xlink:type="simple">PCYU</named-content>).</p></tp:treatment-sec><tp:treatment-sec sec-type="variation"><title>Variation.</title><p>Some males have the clypeal apex brown laterad. Some females have the apicoventral margin of F1 and F2 brown or yellow-brown, and/or a yellow-brown or brown spot on the lower paraocular area below the anterior tentorial pit. Many females have an orange-brown metasoma with the gradulus and usually disc of T1-T6 brown, or at minimum darker than the pregradular and marginal zones. Males from Cerro El Roble and Espinalillo have the F1 longer than wide, as in <italic><tp:taxon-name><tp:taxon-name-part taxon-name-part-type="genus">Chilicola</tp:taxon-name-part> <tp:taxon-name-part taxon-name-part-type="species">mavida</tp:taxon-name-part></tp:taxon-name></italic>, but resemble <italic><tp:taxon-name><tp:taxon-name-part taxon-name-part-type="genus">Chilicola</tp:taxon-name-part> <tp:taxon-name-part taxon-name-part-type="species">curvapeligrosa</tp:taxon-name-part></tp:taxon-name></italic> in both colouration and malar space length; females from these localities are consistent with the diagnosis of <italic><tp:taxon-name><tp:taxon-name-part taxon-name-part-type="genus">Chilicola</tp:taxon-name-part> <tp:taxon-name-part taxon-name-part-type="species">curvapeligrosa</tp:taxon-name-part></tp:taxon-name></italic>.</p></tp:treatment-sec><tp:treatment-sec sec-type="distribution"><title>Distribution.</title><p>Southern Andean from Farellones (RM Santiago) south to Paso Vergara (Region VII), also known from Cerro El Roble and Espinalillo (RM Santiago) in the Central Coastal Cordillera; 877–3026m a.s.l.</p></tp:treatment-sec><tp:treatment-sec sec-type="ecology"><title>Ecology.</title><p>Collected on <italic><tp:taxon-name><tp:taxon-name-part taxon-name-part-type="genus">Echium</tp:taxon-name-part> <tp:taxon-name-part taxon-name-part-type="species">vulgare</tp:taxon-name-part></tp:taxon-name></italic> L. (3 records) and <italic><tp:taxon-name><tp:taxon-name-part taxon-name-part-type="genus">Phacelia</tp:taxon-name-part></tp:taxon-name></italic> Juss. (14 records). Recorded October to April and June.</p></tp:treatment-sec><tp:treatment-sec sec-type="etymology"><title>Etymology.</title><p>The specific epithet is a nounphrase inspired by the signs encountered on the road leading to the type locality; it refers to the hairpin turns used to achieve high elevation. It is to be treated as a noun in apposition.</p></tp:treatment-sec><tp:treatment-sec sec-type="comments"><title>Comments.</title><p>Specimens from Cerro El Roble and Espinalillo may belong to a divergent population, distinct from those found at higher altitudes in the Andes, and are thus excluded from the type series (see variation, above).</p><!--PageBreak--></tp:treatment-sec><tp:treatment-sec><!--Section generated to contain objects referenced in tp:taxon-treatment.--><fig id="F9" position="float" orientation="portrait"><label>Figure 9.</label><caption><p>Male: <bold>A</bold> <italic><tp:taxon-name><tp:taxon-name-part taxon-name-part-type="genus">Chilicola</tp:taxon-name-part> <tp:taxon-name-part taxon-name-part-type="species">mavida</tp:taxon-name-part></tp:taxon-name></italic>, malar space longer than clypeal lateral <bold>B</bold> <italic><tp:taxon-name><tp:taxon-name-part taxon-name-part-type="genus">Chilicola</tp:taxon-name-part> <tp:taxon-name-part taxon-name-part-type="species">mavida</tp:taxon-name-part></tp:taxon-name></italic>, S1 process<sup>†</sup>, lateral view with arrow indicating acute anterior apical angle <bold>C</bold> <italic><tp:taxon-name><tp:taxon-name-part taxon-name-part-type="genus">Chilicola</tp:taxon-name-part> <tp:taxon-name-part taxon-name-part-type="species">curvapeligrosa</tp:taxon-name-part></tp:taxon-name></italic>, malar space subequal to clypeal lateral <bold>D</bold> <italic><tp:taxon-name><tp:taxon-name-part taxon-name-part-type="genus">Chilicola</tp:taxon-name-part> <tp:taxon-name-part taxon-name-part-type="species">curvapeligrosa</tp:taxon-name-part></tp:taxon-name></italic>, S1 process<sup>†</sup>, lateral view with arrow indicating rounded apex; scale bars 0.25 mm.</p></caption><graphic xmlns:xlink="http://www.w3.org/1999/xlink" xlink:href="zookeys-591-001-g009.jpg" position="float" orientation="portrait" xlink:type="simple" id="oo_89279.jpg"/></fig><fig id="F10" position="float" orientation="portrait"><label>Figure 10.</label><caption><p>Male: <bold>A</bold> <italic><tp:taxon-name><tp:taxon-name-part taxon-name-part-type="genus">Chilicola</tp:taxon-name-part> <tp:taxon-name-part taxon-name-part-type="species">curvapeligrosa</tp:taxon-name-part></tp:taxon-name></italic>, frontal view, F1 shorter than wide, clypeus extending for more than half its length below <abbrev xmlns:xlink="http://www.w3.org/1999/xlink" xlink:title="lower ocular tangent, an imaginary line crossing lower extremities of compound eyes in frontal view, perpendicular to main axis of face" xlink:type="simple">LOT</abbrev> (white portion of bracket) <bold>B</bold> <italic><tp:taxon-name><tp:taxon-name-part taxon-name-part-type="genus">Chilicola</tp:taxon-name-part> <tp:taxon-name-part taxon-name-part-type="species">curvapeligrosa</tp:taxon-name-part></tp:taxon-name></italic>, malar space subequal to clypeal lateral <bold>C</bold> <italic><tp:taxon-name><tp:taxon-name-part taxon-name-part-type="genus">Chilicola</tp:taxon-name-part> <tp:taxon-name-part taxon-name-part-type="species">mayu</tp:taxon-name-part></tp:taxon-name></italic>, frontal view, F1 ~1.1× as long as wide, clypeus extending for less than half its length below <abbrev xmlns:xlink="http://www.w3.org/1999/xlink" xlink:title="lower ocular tangent, an imaginary line crossing lower extremities of compound eyes in frontal view, perpendicular to main axis of face" xlink:type="simple">LOT</abbrev> (white portion of bracket) <bold>D</bold> <italic><tp:taxon-name><tp:taxon-name-part taxon-name-part-type="genus">Chilicola</tp:taxon-name-part> <tp:taxon-name-part taxon-name-part-type="species">mayu</tp:taxon-name-part></tp:taxon-name></italic>, malar space ~0.8× as long as clypeal lateral; scale bars 0.25 mm.</p></caption><graphic xmlns:xlink="http://www.w3.org/1999/xlink" xlink:href="zookeys-591-001-g010.jpg" position="float" orientation="portrait" xlink:type="simple" id="oo_89280.jpg"/></fig><fig id="F24" position="float" orientation="portrait"><label>Figure 24.</label><caption><p>Female: <bold>A</bold> <italic><tp:taxon-name><tp:taxon-name-part taxon-name-part-type="genus">Chilicola</tp:taxon-name-part> <tp:taxon-name-part taxon-name-part-type="species">curvapeligrosa</tp:taxon-name-part></tp:taxon-name></italic>, apex of metafemur and base of metatibia darker than same parts on midleg, as indicated by arrow, scale bar 0.5 mm <bold>B</bold> <italic><tp:taxon-name><tp:taxon-name-part taxon-name-part-type="genus">Chilicola</tp:taxon-name-part> <tp:taxon-name-part taxon-name-part-type="species">curvapeligrosa</tp:taxon-name-part></tp:taxon-name></italic>, frontal view, subantennal sutures ~1.1× as long as shortest distance between them, scale bar 0.25 mm <bold>C</bold> <italic><tp:taxon-name><tp:taxon-name-part taxon-name-part-type="genus">Chilicola</tp:taxon-name-part> <tp:taxon-name-part taxon-name-part-type="species">mavida</tp:taxon-name-part></tp:taxon-name></italic>, apex of metafemur and base of metatibia yellow as on same parts of midleg, as indicated by arrow, scale bar 0.5 mm <bold>D</bold> <italic><tp:taxon-name><tp:taxon-name-part taxon-name-part-type="genus">Chilicola</tp:taxon-name-part> <tp:taxon-name-part taxon-name-part-type="species">mavida</tp:taxon-name-part></tp:taxon-name></italic>, frontal view, subantennal sutures ~0.9× as long as shortest distance between them, scale bar 0.25 mm.</p></caption><graphic xmlns:xlink="http://www.w3.org/1999/xlink" xlink:href="zookeys-591-001-g024.jpg" position="float" orientation="portrait" xlink:type="simple" id="oo_89294.jpg"/></fig><fig id="F49" position="float" orientation="portrait"><label>Figure 49.</label><caption><p>Distribution of <tp:taxon-name><tp:taxon-name-part taxon-name-part-type="genus">Chilicola</tp:taxon-name-part> (<tp:taxon-name-part taxon-name-part-type="subgenus">Heteroediscelis</tp:taxon-name-part>)</tp:taxon-name> by species. Original and geo-referenced records are plotted as diamonds, circles, triangles, and squares in alternating yellow and white; speculative ranges are plotted in contrasting colours, and are smoothed, slightly enlarged convex hulls. Scale bars approximately 200 km, background imagery provided by ESRI.</p></caption><graphic xmlns:xlink="http://www.w3.org/1999/xlink" xlink:href="zookeys-591-001-g049.jpg" position="float" orientation="portrait" xlink:type="simple" id="oo_89320.jpg"/></fig></tp:treatment-sec></tp:taxon-treatment>
