# Supplementary material for: A revision of Chilicola (Heteroediscelis), a subgenus of xeromelissine bees (Hymenoptera, Colletidae) endemic to Chile: taxonomy, phylogeny, and biogeography, with descriptions of eight new species
Source: Zookeys. 2016 May 19;(591):1–144. doi: 10.3897/zookeys.591.7731 (PMC4926649; doi:10.3897/zookeys.591.7731)
Supplement: XML Treatment for Chilicola (Heteroediscelis) diaguita [file zookeys.591.7731-treatment6.xml]

<!DOCTYPE tp:taxon-treatment
  PUBLIC "-//TaxonX//DTD Taxonomic Treatment Publishing DTD v0 20100105//EN" "tax-treatment-NSO.dtd">
<tp:taxon-treatment xmlns:tp="http://www.plazi.org/taxpub"><tp:treatment-meta><kwd-group><label>Taxon classification</label><kwd><named-content content-type="kingdom">Animalia</named-content></kwd><kwd><named-content content-type="order">Hymenoptera</named-content></kwd><kwd><named-content content-type="family">Colletidae</named-content></kwd></kwd-group><mixed-citation publication-type="journal"><person-group><name><surname>Monckton</surname><given-names>Spencer K.</given-names></name></person-group><article-title>A revision of <tp:taxon-name><tp:taxon-name-part taxon-name-part-type="genus">Chilicola</tp:taxon-name-part> (<tp:taxon-name-part taxon-name-part-type="subgenus">Heteroediscelis</tp:taxon-name-part>)</tp:taxon-name>, a subgenus of xeromelissine bees (<tp:taxon-name><tp:taxon-name-part taxon-name-part-type="order">Hymenoptera</tp:taxon-name-part></tp:taxon-name>, <tp:taxon-name><tp:taxon-name-part taxon-name-part-type="family">Colletidae</tp:taxon-name-part></tp:taxon-name>) endemic to Chile: taxonomy, phylogeny, and biogeography, with descriptions of eight new species</article-title><source>Zookeys</source><day>19</day><month>5</month><year>2016</year><volume>2016</volume><issue>591</issue><fpage>1</fpage><lpage>144</lpage><pub-id pub-id-type="doi">10.3897/zookeys.591.7731</pub-id></mixed-citation></tp:treatment-meta><tp:nomenclature><tp:taxon-name>
                <tp:taxon-name-part taxon-name-part-type="genus">Chilicola</tp:taxon-name-part> (<tp:taxon-name-part taxon-name-part-type="subgenus">Heteroediscelis</tp:taxon-name-part>) <tp:taxon-name-part taxon-name-part-type="species">diaguita</tp:taxon-name-part></tp:taxon-name><tp:taxon-authority>Toro &amp; Moldenke, 1979</tp:taxon-authority><xref ref-type="fig" rid="F12">Figs 12D–F</xref><xref ref-type="fig" rid="F13">; 13A</xref><xref ref-type="fig" rid="F14">; 14A–B</xref><xref ref-type="fig" rid="F19">; 19A</xref><xref ref-type="fig" rid="F36">; 36A–J</xref><xref ref-type="fig" rid="F49">; 49</xref><tp:nomenclature-citation-list><tp:nomenclature-citation><tp:taxon-name>
                    <tp:taxon-name-part taxon-name-part-type="genus">Chilicola</tp:taxon-name-part> <tp:taxon-name-part taxon-name-part-type="species">diaguita</tp:taxon-name-part></tp:taxon-name><comment>Toro &amp; Moldenke, 1979: 116-117 (male holotype, female allotype, <named-content xmlns:xlink="http://www.w3.org/1999/xlink" content-type="dwc:institutional_code" xlink:type="simple">AMNH</named-content> [examined]). <xref ref-type="bibr" rid="B59">Packer 2008</xref>: 77. Montalva and Ruz 2010: 28 (checklist). <xref ref-type="bibr" rid="B54">Moure et al. 2012</xref> (catalogue). <xref ref-type="bibr" rid="B9">Ascher and Pickering 2015</xref> (checklist). </comment></tp:nomenclature-citation></tp:nomenclature-citation-list></tp:nomenclature><tp:treatment-sec sec-type="diagnosis"><title>Diagnosis.</title><p>Males are diagnosable by the combination of malar space 1.5-1.6× as long as the clypeal lateral, apical surface of the S1 process weakly longitudinally concave, and <abbrev xmlns:xlink="http://www.w3.org/1999/xlink" xlink:title="lower ocular tangent, an imaginary line crossing lower extremities of compound eyes in frontal view, perpendicular to main axis of face" xlink:type="simple">LOT</abbrev> above or just tangent to upper margin of anterior tentorial pits. Females are diagnosable by the combination of protibia with yellow colouration on dorsal surface only in basal half, malar space 1.4–1.6× as long as the clypeal lateral, and <abbrev xmlns:xlink="http://www.w3.org/1999/xlink" xlink:title="lower ocular tangent, an imaginary line crossing lower extremities of compound eyes in frontal view, perpendicular to main axis of face" xlink:type="simple">LOT</abbrev> above or just tangent to upper margin of anterior tentorial pits. Shorter-faced individuals of both sexes may be confused with <italic><tp:taxon-name><tp:taxon-name-part taxon-name-part-type="genus">Chilicola</tp:taxon-name-part> <tp:taxon-name-part taxon-name-part-type="species">vina</tp:taxon-name-part></tp:taxon-name></italic> and are best distinguished by the position of the <abbrev xmlns:xlink="http://www.w3.org/1999/xlink" xlink:title="lower ocular tangent, an imaginary line crossing lower extremities of compound eyes in frontal view, perpendicular to main axis of face" xlink:type="simple">LOT</abbrev>, which in <italic><tp:taxon-name><tp:taxon-name-part taxon-name-part-type="genus">Chilicola</tp:taxon-name-part> <tp:taxon-name-part taxon-name-part-type="species">vina</tp:taxon-name-part></tp:taxon-name></italic> passes through the upper margin of the anterior tentorial pits. Additionally, males of <italic><tp:taxon-name><tp:taxon-name-part taxon-name-part-type="genus">Chilicola</tp:taxon-name-part> <tp:taxon-name-part taxon-name-part-type="species">diaguita</tp:taxon-name-part></tp:taxon-name></italic> have the S8 anteromedial sclerotized margin wide and subparallel to margin throughout, not swollen as in <italic><tp:taxon-name><tp:taxon-name-part taxon-name-part-type="genus">Chilicola</tp:taxon-name-part> <tp:taxon-name-part taxon-name-part-type="species">vina</tp:taxon-name-part></tp:taxon-name></italic>.</p></tp:treatment-sec><tp:treatment-sec sec-type="description"><title>Description.</title><p>
              <bold>Male.</bold> Length 6.0–6.7mm, forewing length 3.5–4.2mm, head width 1.2–1.4mm, thorax width 1.3–1.5mm, median ocellar diameter (<abbrev xmlns:xlink="http://www.w3.org/1999/xlink" xlink:title="diameter of the median ocellus" xlink:type="simple">OD</abbrev>) 0.13–0.15mm.</p><p>
              <italic>Colouration</italic>: Black-brown, following parts yellow: labrum except apical margin; inverted T shape on clypeus and apex dark laterad; lower paraocular area, extending &lt;1OD above transverse portion of epistomal suture medially, further laterally but not reaching lower tangent of antennal socket; apicoventral spot on scape; apicoventral surface of pedicel; protrochanter apical rim posteriorly; apex of profemur broadly on anterior surface, narrowly on posterior surface; dorsal surface of protibia, including dorsal half of anterior surface; narrow apical ring on mesofemur; narrow basal ring and apicodorsal spot on mesotibia; wide basal ring on metatibia, as well as apical quarter in ventral half only; basal one-third of metabasitarsus ventrally; faint anterior spot on tegula. Ventral surface of antennal flagellum yellow-brown, narrowing basally on F1, and F11 brown. Apical one-third of prodistitarsus brown. Metasoma black, T1-T7 marginal zones translucent yellow.</p><p>
              <italic>Pubescence</italic>: White, hairs generally short (0.5OD) and sparse, not especially plumose; on lower paraocular area and around antennal base long and moderately dense (1.5–2OD); genal beard long and moderately dense (0.5–2OD) longest at midlength; mesoscutal hairs moderately long and sparse, denser toward lateral margin (0.5–1OD); discs of scutellum and metanotum mostly bare, few short hairs (0.5OD), longer and denser toward lateral and posterior margin of scutellum (1–2OD), and toward lateral margin of metanotum (≤2OD); propodeal hairs moderately long and dense dorsolaterally (0.5–2OD); T1-T3 apicolateral patches of tomentum (0.5–1OD); S2 hairs long and dense (1.5OD basolaterad, 1OD distilaterad, shorter mesad).</p><p>
              <italic>Surface sculpture</italic>: Microsculpture imbricate, integument generally dull; punctures generally small and deep. Clypeus and lower paraocular area moderately densely punctate (i=1-2d) except clypeus sparsely punctate medially (i=2-3d); supraclypeal area irregularly punctate (i=1-3d) densely punctate toward lateral margin (i≤d); frontal and vertexal areas very densely punctate (i≤0.5d); ocellocular space densely punctate adjacent to compound eye (i≤d) becoming impunctate adjacent to lateral ocellus; vertexal area rugose; scape shallowly and moderately densely punctate (i=1-2d) densely punctate apicoventrally (i≤d); genal area microstriate and moderately densely punctate (i=1-2d); hypostomal area glossy apically and sparsely punctate (i=1-3d); pronotum densely punctate (i=0.5-1d), lateral surface coarsely imbricate; mesoscutum, scutellum, and metanotum densely punctate (i≤d) except mesoscutal punctures crowded around median (i≤0.5d); mesepisternum irregularly punctate, moderately dense to sparse below scrobe (i=1-2d), sparser anterior of episternal groove (i=2-3d), dense on hypoepimeral area (i≤d); metepisternum densely punctate (i≤d); metapostnotum rugose, more weakly microsculptured posteriorly; propodeum coarsely imbricate, rugulose posteriorly, moderately densely punctate throughout (i=1-2d); T1-T6 coarsely imbricate; T1 sparsely punctate basally (i≥2d) dense apically (i≤d); T2-T5 very densely <!--PageBreak-->punctate (i≤d) basal depressed area more coarsely microsculptured but punctures distinct; T6-T7 moderately sparsely punctate (i=1-3d); marginal zones of terga weakly imbricate and shiny, minutely punctate.</p><!--PageBreak--><p>
              <italic>Structure</italic>: Labrum ~2.6× wider than long (28:11); malar space 1.5-1.6× as long as clypeal lateral (15-16:10); <abbrev xmlns:xlink="http://www.w3.org/1999/xlink" xlink:title="lower ocular tangent, an imaginary line crossing lower extremities of compound eyes in frontal view, perpendicular to main axis of face" xlink:type="simple">LOT</abbrev> above anterior tentorial pits; clypeus ~1.25× as long as maximum width in frontal view (43:35) extending for more than half of its length beyond <abbrev xmlns:xlink="http://www.w3.org/1999/xlink" xlink:title="lower ocular tangent, an imaginary line crossing lower extremities of compound eyes in frontal view, perpendicular to main axis of face" xlink:type="simple">LOT</abbrev>; median longitudinal groove present on clypeus but weak apically; subantennal sutures ~1.5× as long as the shortest distance between them (23:15); <abbrev xmlns:xlink="http://www.w3.org/1999/xlink" xlink:title="interalveolar distance, shortest distance between antennal sockets" xlink:type="simple">IAD</abbrev> ~1.6× <abbrev xmlns:xlink="http://www.w3.org/1999/xlink" xlink:title="minimum antennocular distance, shortest distance between antennal socket and compound eye, typically at an angle of approximately 30° below horizontal laterad from antennal socket" xlink:type="simple">AOD</abbrev> (14:9); scape ~2.4× as long as maximum width (29:12); pedicel shorter than wide (10:11); F1 shorter than wide (10:11); F2 1.4× as long as F1 and shorter than F3 (F2:F3 - 14:15.5); UOD ~1.4× LOD, <abbrev xmlns:xlink="http://www.w3.org/1999/xlink" xlink:title="maximum interocular distance, or greatest distance between inner orbits of compound eyes at level of emargination" xlink:type="simple">IOD</abbrev> ~1.1× UOD (UOD:<abbrev xmlns:xlink="http://www.w3.org/1999/xlink" xlink:title="maximum interocular distance, or greatest distance between inner orbits of compound eyes at level of emargination" xlink:type="simple">IOD</abbrev>:LOD - 57:63:40); frontal line carinate between antennal bases for a length of ~0.5OD, flat just below median ocellus for a length of ~1OD, otherwise undefined; <abbrev xmlns:xlink="http://www.w3.org/1999/xlink" xlink:title="distance from lower tangent of median ocellus to apex of clypeus" xlink:type="simple">MOC</abbrev> ~1.1× as long as width of head (111:101); <abbrev xmlns:xlink="http://www.w3.org/1999/xlink" xlink:title="ocellocular distance, shortest distance between lateral ocellus and compound eye" xlink:type="simple">OOC</abbrev> ~0.6× <abbrev xmlns:xlink="http://www.w3.org/1999/xlink" xlink:title="interocellar distance, shortest distance between lateral ocelli" xlink:type="simple">IOC</abbrev> (13:21); genal area ~0.6× as wide as compound eye in lateral view (20:35); ratio of lengths of mesoscutum: scutellum: metanotum: metapostnotum - 75:26:14.5:19; probasitarsus ~3.9× as long as maximum depth (31:8); length of prodistitarsus ~0.8× that of preceding three tarsomeres combined (from II to V - 8:6:5:16); metafemur ~1.85× as long as maximum depth (84:45); summit of metatibial ventral convexity near tibial apex; metatibia ~1.75× as long as maximum depth (61:35); in apical view apical lamina of metatibia broad and thick, length ~0.9× <abbrev xmlns:xlink="http://www.w3.org/1999/xlink" xlink:title="diameter of the median ocellus" xlink:type="simple">OD</abbrev> (10:11); ventral metatibial carina toothed near apex, posterior carina sublinear and weakly defined basally; metabasitarsus 4.25× as long as maximum depth (51:12); S1 process apical surface longitudinally concave at least posteriorly, in lateral view anterior and posterior margins divergent apically, apex appearing anteriorly bent. S7 apodemal arm sclerotized margin terminating laterally at arm midlength; ventral lobe narrow, almost linear; dorsal lobe strap-like, subparallel-sided and somewhat anteriorly curved, with basal tuft of long setae and a short apical row, midlength bare; apex of disc sinuate. S8 lateral process ~1.2× wider than long, anteromedial sclerotized margin following marginal contour. Gonobase apicoventral truncate process biconvex and distinctly notched by a width less than one convexity.</p><p>
              <bold>Female.</bold> Length 5.3–6.6mm, forewing length 3.3–3.5mm, head width 1.1–1.2mm, thorax width 1.2–1.4mm, median ocellar diameter (<abbrev xmlns:xlink="http://www.w3.org/1999/xlink" xlink:title="diameter of the median ocellus" xlink:type="simple">OD</abbrev>) 0.12mm.</p><p>
              <italic>Colouration</italic>: Black to black-brown except as follows: mandible with yellow basal spot, translucent yellow in apical half except apex translucent brown. Following parts brown: pedicel, F1 and F2, on apicoventral margins. Following parts variably yellow to yellow-brown: ventral surface of F3-F10, each suffused with brown basally; dorsal surface of protibia in basal half; apical half of prodistitarsus; basidorsal spot on mesotibia; faint anterior spot on tegula. Metasoma black, T1-T5 marginal zones translucent yellow.</p><p>
              <italic>Pubescence</italic>: As in male except as follows: clypeal hairs short and sparse (0.5OD); on lower paraocular area and around antennal base moderately long and moderately dense (1OD); genal beard sparse (0.5–2OD); discs of mesoscutum, scutellum, and metanotum with sparse short hairs (≤0.5OD), longer and denser toward lateral margin as follows: mesoscutum (0.5OD), scutellum (1–1.5OD) also on posterior margin, longest posteromedially, metanotum (≤2OD); propodeal hairs moderately long and dense dorsolaterally (0.5–1.5OD); scopae on metafemur and metatibia (1–1.5OD); T1-T2 apicolateral patches of tomentum (0.5–1OD), T3 apicolateral hair band sparse, not tomentose; S1 hairs long and moderately dense (≤2.5OD); S2 scopal hairs (1–3OD).</p><!--PageBreak--><p>
              <italic>Surface sculpture</italic>: As in male except as follows: frontal and vertexal areas densely punctate (i≤d); scape shallowly and moderately densely punctate (i=1-2d); genal area weakly microstriate and moderately densely punctate (i=1-2d); hypostomal area weakly imbricate to glossy apically, shallowly and moderately densely punctate (i=1-2d); mesoscutum densely punctate (i=0.5-1d) crowded around median (i≤d); scutellum densely punctate (i≤d); mesepisternum irregularly punctate, sparse below scrobe (i=1-3d), sparser anterior of episternal groove (i=2-3d), denser on hypoepimeral area (i≤2d); metanotum densely punctate (i≤d); metapostnotum rugose, more weakly microsculptured posteriorly; propodeum moderately densely punctate (i=1-2d); T1 punctures small and sparse (i≥2d basally; i=1-3d apically); T2-T5 punctures small and sparse (i=1-3d on T2-T3; i≥2d on T4-T5); T6 moderately densely punctate (i=1-2d).</p><p>
              <italic>Structure</italic>: Labrum 2.6× wider than long (26:10); malar space ~1.4-1.6× as long as clypeal lateral (12-13.5:8.5); <abbrev xmlns:xlink="http://www.w3.org/1999/xlink" xlink:title="lower ocular tangent, an imaginary line crossing lower extremities of compound eyes in frontal view, perpendicular to main axis of face" xlink:type="simple">LOT</abbrev> crossing above anterior tentorial pits; clypeus ~1.3× as long as maximum width in frontal view (40:31) extending for more than half of its length beyond <abbrev xmlns:xlink="http://www.w3.org/1999/xlink" xlink:title="lower ocular tangent, an imaginary line crossing lower extremities of compound eyes in frontal view, perpendicular to main axis of face" xlink:type="simple">LOT</abbrev>; clypeus median longitudinal groove weakly present at least in dorsal half; subantennal sutures ~1.2× as long as the shortest distance between them (17:14); <abbrev xmlns:xlink="http://www.w3.org/1999/xlink" xlink:title="interalveolar distance, shortest distance between antennal sockets" xlink:type="simple">IAD</abbrev> ~1.4× <abbrev xmlns:xlink="http://www.w3.org/1999/xlink" xlink:title="minimum antennocular distance, shortest distance between antennal socket and compound eye, typically at an angle of approximately 30° below horizontal laterad from antennal socket" xlink:type="simple">AOD</abbrev> (12:8.5); scape ~3.1× as long as maximum width (25:8); pedicel longer than wide (9:8); F1 longer than wide (8:7); F2 shorter than F1 and shorter than F3 (F2:F3 - 5:6); UOD ~1.33× LOD, <abbrev xmlns:xlink="http://www.w3.org/1999/xlink" xlink:title="maximum interocular distance, or greatest distance between inner orbits of compound eyes at level of emargination" xlink:type="simple">IOD</abbrev> 1.1× as long as UOD (UOD:<abbrev xmlns:xlink="http://www.w3.org/1999/xlink" xlink:title="maximum interocular distance, or greatest distance between inner orbits of compound eyes at level of emargination" xlink:type="simple">IOD</abbrev>:LOD - 50:55:37); frontal line carinate in lower third, flat above; <abbrev xmlns:xlink="http://www.w3.org/1999/xlink" xlink:title="distance from lower tangent of median ocellus to apex of clypeus" xlink:type="simple">MOC</abbrev> ~1.2× as long as width of head (99:84); <abbrev xmlns:xlink="http://www.w3.org/1999/xlink" xlink:title="ocellocular distance, shortest distance between lateral ocellus and compound eye" xlink:type="simple">OOC</abbrev> ~0.6× <abbrev xmlns:xlink="http://www.w3.org/1999/xlink" xlink:title="interocellar distance, shortest distance between lateral ocelli" xlink:type="simple">IOC</abbrev> (11:19); genal area ~0.65× as wide as eye in lateral view (18:28); ratio of lengths of mesoscutum: scutellum: metanotum: metapostnotum – 62:23:11:15; probasitarsus ~3.7× as long as maximum depth (26:7); length of prodistitarsus ~0.9× that of preceding three tarsomeres combined (from II to V - 6.5:6:4.5:15); metafemur 3× as long as maximum depth (54:18); metatibia ~4.25× as long as maximum depth (64:15); metabasitarsus ~4.3× as long as maximum depth (41:9.5).</p><fig id="F36" position="float" orientation="portrait"><label>Figure 36.</label><caption><p>
          <italic><tp:taxon-name><tp:taxon-name-part taxon-name-part-type="genus">Chilicola</tp:taxon-name-part> <tp:taxon-name-part taxon-name-part-type="species">diaguita</tp:taxon-name-part></tp:taxon-name></italic>: <bold>A</bold> male habitus, lateral view, scale bar 1 mm <bold>B</bold> male head, frontal view, scale bar 0.5 mm <bold>C</bold> female habitus, lateral view, scale bar 1 mm <bold>D</bold> female head, frontal view, scale bar 0.5 mm <bold>E</bold> male metatibia, posterior view, scale bar 0.25 mm <bold>F</bold> male S1 process, lateral view, scale bar 0.25 mm <bold>G</bold> male S1 process, apical view, scale bar 0.25 mm <bold>H</bold> male S7, scale bar 0.25 mm <bold>I</bold> male S8, scale bar 0.25 mm <bold>J</bold> male genital capsule, scale bar 0.25 mm.</p></caption><graphic xmlns:xlink="http://www.w3.org/1999/xlink" xlink:href="zookeys-591-001-g036.jpg" position="float" orientation="portrait" xlink:type="simple" id="oo_89306.jpg"/></fig></tp:treatment-sec><tp:treatment-sec sec-type="material"><title>Material studied</title><p>(8 males &amp; 22 females): <bold>Holotype</bold> (male): Region IV, La Serena, <italic><named-content xmlns:xlink="http://www.w3.org/1999/xlink" content-type="dwc:verbatimCoordinates" xlink:type="simple"><named-content content-type="geo-json" specific-use="{&#34;type&#34;:&#34;Point&#34;,&#34;coordinates&#34;:[-71.25,-29.906]}" xlink:type="simple">S 29.906°, W 71.250°</named-content></named-content>, 20m</italic>, <named-content xmlns:xlink="http://www.w3.org/1999/xlink" content-type="date" xlink:type="simple">28.ii.1956</named-content>, Moure (<named-content xmlns:xlink="http://www.w3.org/1999/xlink" content-type="dwc:institutional_code" xlink:type="simple">AMNH</named-content>); <bold>Allotype</bold> (female): same locality as holotype, <named-content xmlns:xlink="http://www.w3.org/1999/xlink" content-type="date" xlink:type="simple">20.iii.1952</named-content>, Wagenknecht (<named-content xmlns:xlink="http://www.w3.org/1999/xlink" content-type="dwc:institutional_code" xlink:type="simple">AMNH</named-content>); <bold>Region IV</bold>: one male, Choros Bajos, <italic><named-content xmlns:xlink="http://www.w3.org/1999/xlink" content-type="dwc:verbatimCoordinates" xlink:type="simple"><named-content content-type="geo-json" specific-use="{&#34;type&#34;:&#34;Point&#34;,&#34;coordinates&#34;:[-71.309,-29.291]}" xlink:type="simple">S 29.291°, W 71.309°</named-content></named-content>, 57m</italic>, <named-content xmlns:xlink="http://www.w3.org/1999/xlink" content-type="date" xlink:type="simple">x.1977</named-content>, De La Hoz (<abbrev xmlns:xlink="http://www.w3.org/1999/xlink" content-type="institution" xlink:title="Pontificia Universidad Católica de Valparaíso, Chile" xlink:type="simple">PUCV</abbrev>); one male, same locality, <named-content xmlns:xlink="http://www.w3.org/1999/xlink" content-type="date" xlink:type="simple">12.x.1977</named-content>, H. Flores (<named-content xmlns:xlink="http://www.w3.org/1999/xlink" content-type="dwc:institutional_code" xlink:type="simple">AMNH</named-content>); one female, same locality and date, Magunacelaya (<abbrev xmlns:xlink="http://www.w3.org/1999/xlink" content-type="institution" xlink:title="Pontificia Universidad Católica de Valparaíso, Chile" xlink:type="simple">PUCV</abbrev>); four females, Q. Los Choros, <italic><named-content xmlns:xlink="http://www.w3.org/1999/xlink" content-type="dwc:verbatimCoordinates" xlink:type="simple"><named-content content-type="geo-json" specific-use="{&#34;type&#34;:&#34;Point&#34;,&#34;coordinates&#34;:[-71.155,-29.343]}" xlink:type="simple">S 29.343°, W 71.155°</named-content></named-content>, 232m</italic>, <named-content xmlns:xlink="http://www.w3.org/1999/xlink" content-type="date" xlink:type="simple">12.x.1977</named-content>, V. Cabezas (<abbrev xmlns:xlink="http://www.w3.org/1999/xlink" content-type="institution" xlink:title="Pontificia Universidad Católica de Valparaíso, Chile" xlink:type="simple">PUCV</abbrev>); three females, Cuesta Buenos Aires, <named-content xmlns:xlink="http://www.w3.org/1999/xlink" content-type="dwc:verbatimCoordinates" xlink:type="simple"><named-content content-type="geo-json" specific-use="{&#34;type&#34;:&#34;Point&#34;,&#34;coordinates&#34;:[-71.253,-29.5624]}" xlink:type="simple">S 29.5624°, W 71.2530°</named-content></named-content>, 518m, <named-content xmlns:xlink="http://www.w3.org/1999/xlink" content-type="date" xlink:type="simple">8.xi.2013</named-content>, S. Monckton (<named-content xmlns:xlink="http://www.w3.org/1999/xlink" content-type="dwc:institutional_code" xlink:type="simple">PCYU</named-content>); two females, same data (<abbrev xmlns:xlink="http://www.w3.org/1999/xlink" content-type="institution" xlink:title="Central Texas Melittological Institute" xlink:type="simple">CTMI</abbrev>); one male, same data, <abbrev xmlns:xlink="http://www.w3.org/1999/xlink" xlink:title="Canadian Centre for DNA Barcoding" xlink:type="simple">CCDB</abbrev>-19989 B09 // <named-content xmlns:xlink="http://www.w3.org/1999/xlink" content-type="dwc:institutional_code" xlink:type="simple">PCYU</named-content> 0021683 (<named-content xmlns:xlink="http://www.w3.org/1999/xlink" content-type="dwc:institutional_code" xlink:type="simple">PCYU</named-content>); one male and one female, same locality, Cuesta Buenos Aires, <named-content xmlns:xlink="http://www.w3.org/1999/xlink" content-type="date" xlink:type="simple">13.x-8.xi.2013</named-content>, S. Monckton, pan traps, <abbrev xmlns:xlink="http://www.w3.org/1999/xlink" xlink:title="Canadian Centre for DNA Barcoding" xlink:type="simple">CCDB</abbrev>-22789 D07, <abbrev xmlns:xlink="http://www.w3.org/1999/xlink" xlink:title="Canadian Centre for DNA Barcoding" xlink:type="simple">CCDB</abbrev>-22789 D10 (<named-content xmlns:xlink="http://www.w3.org/1999/xlink" content-type="dwc:institutional_code" xlink:type="simple">PCYU</named-content>); two females, 1.1 km S on Rd to Tololo Observatory, <named-content xmlns:xlink="http://www.w3.org/1999/xlink" content-type="dwc:verbatimCoordinates" xlink:type="simple"><named-content content-type="geo-json" specific-use="{&#34;type&#34;:&#34;Point&#34;,&#34;coordinates&#34;:[-70.8158,-30.0358]}" xlink:type="simple">S 30.0358°, W 70.8158°</named-content></named-content>, 543m, <named-content xmlns:xlink="http://www.w3.org/1999/xlink" content-type="date" xlink:type="simple">22.x.2009</named-content>, J.Gibbs (<named-content xmlns:xlink="http://www.w3.org/1999/xlink" content-type="dwc:institutional_code" xlink:type="simple">PCYU</named-content>); two males and four females, Vicuña, Agric. Exp. Station, <named-content xmlns:xlink="http://www.w3.org/1999/xlink" content-type="dwc:verbatimCoordinates" xlink:type="simple"><named-content content-type="geo-json" specific-use="{&#34;type&#34;:&#34;Point&#34;,&#34;coordinates&#34;:[-70.6913,-30.036]}" xlink:type="simple">S 30.036°, W 70.6913°</named-content></named-content>, 650m, <named-content xmlns:xlink="http://www.w3.org/1999/xlink" content-type="date" xlink:type="simple">5.xi.2003</named-content>, F.D. Parker &amp; M.E. Irwin, pan traps, CH-56 FDP 110911, CH-56 FDP 111827, CH-56 FDP 110929, CH-56 FDP 111935, CH-56 FDP 111836, CH-56 FDP 111822 (<abbrev xmlns:xlink="http://www.w3.org/1999/xlink" content-type="institution" xlink:title="Bee Biology and Systematics Laboratory, Logan, UT, U.S.A." xlink:type="simple">BBSL</abbrev>); one male, Quebrada, El Arrayan, 33 km S La Villa, <named-content xmlns:xlink="http://www.w3.org/1999/xlink" content-type="dwc:verbatimCoordinates" xlink:type="simple"><named-content content-type="geo-json" specific-use="{&#34;type&#34;:&#34;Point&#34;,&#34;coordinates&#34;:[-70.9338,-30.1952]}" xlink:type="simple">S 30.1952°, <!--PageBreak-->W 70.9338°</named-content></named-content>, 653m, <named-content xmlns:xlink="http://www.w3.org/1999/xlink" content-type="date" xlink:type="simple">1-8.xi.2003</named-content>, F.D. Parker &amp; M.E Irwin, malaise trap, CH-56 FDP 109942 (<abbrev xmlns:xlink="http://www.w3.org/1999/xlink" content-type="institution" xlink:title="Bee Biology and Systematics Laboratory, Logan, UT, U.S.A." xlink:type="simple">BBSL</abbrev>); one female, Quebrada, El Arrayan, 15 km S La Villa, <named-content xmlns:xlink="http://www.w3.org/1999/xlink" content-type="dwc:verbatimCoordinates" xlink:type="simple"><named-content content-type="geo-json" specific-use="{&#34;type&#34;:&#34;Point&#34;,&#34;coordinates&#34;:[-71.0007,-30.071]}" xlink:type="simple">S 30.071°, W 71.0007°</named-content></named-content>, 400m, <named-content xmlns:xlink="http://www.w3.org/1999/xlink" content-type="date" xlink:type="simple">20.xi.2003</named-content>, F.D. Parker &amp; M.E. Irwin, malaise trap, CH-56 FDP 109833 (<abbrev xmlns:xlink="http://www.w3.org/1999/xlink" content-type="institution" xlink:title="Bee Biology and Systematics Laboratory, Logan, UT, U.S.A." xlink:type="simple">BBSL</abbrev>); one female, Quebrada, El Arrayan, 15 km S La Villa, <named-content xmlns:xlink="http://www.w3.org/1999/xlink" content-type="dwc:verbatimCoordinates" xlink:type="simple"><named-content content-type="geo-json" specific-use="{&#34;type&#34;:&#34;Point&#34;,&#34;coordinates&#34;:[-70.9902,-30.1045]}" xlink:type="simple">S 30.1045°, W 70.9902°</named-content></named-content>, 472m, <named-content xmlns:xlink="http://www.w3.org/1999/xlink" content-type="date" xlink:type="simple">1.xi.2003</named-content>, F.D. Parker &amp; M.E. Irwin, pan trap, CH-11 FDP 111580 (<abbrev xmlns:xlink="http://www.w3.org/1999/xlink" content-type="institution" xlink:title="Bee Biology and Systematics Laboratory, Logan, UT, U.S.A." xlink:type="simple">BBSL</abbrev>); one female, Elqui Prov., Pangue, <named-content xmlns:xlink="http://www.w3.org/1999/xlink" content-type="dwc:verbatimCoordinates" xlink:type="simple"><named-content content-type="geo-json" specific-use="{&#34;type&#34;:&#34;Point&#34;,&#34;coordinates&#34;:[-70.6639,-30.1539]}" xlink:type="simple">S 30.1539°, W 70.6639°</named-content></named-content>, 1686m, <named-content xmlns:xlink="http://www.w3.org/1999/xlink" content-type="date" xlink:type="simple">11-30.ix.2004</named-content>, A. Ugarte (<named-content xmlns:xlink="http://www.w3.org/1999/xlink" content-type="dwc:institutional_code" xlink:type="simple">PCYU</named-content>); one female, 1.1 km S on road to Tololo Obs., <named-content xmlns:xlink="http://www.w3.org/1999/xlink" content-type="dwc:verbatimCoordinates" xlink:type="simple"><named-content content-type="geo-json" specific-use="{&#34;type&#34;:&#34;Point&#34;,&#34;coordinates&#34;:[-70.8151,-30.3058]}" xlink:type="simple">S 30.3058°, W 70.8151°</named-content></named-content>, 1069m, <named-content xmlns:xlink="http://www.w3.org/1999/xlink" content-type="date" xlink:type="simple">11-22.x.2009</named-content>, J. Gibbs, CHL-09:134 (<named-content xmlns:xlink="http://www.w3.org/1999/xlink" content-type="dwc:institutional_code" xlink:type="simple">PCYU</named-content>).</p></tp:treatment-sec><tp:treatment-sec sec-type="distribution"><title>Distribution.</title><p>Coquimban–Intermediate Desert transition zone, from Choros Bajos southeast to Tololo Observatory (Region IV); 20–1686m a.s.l.</p></tp:treatment-sec><tp:treatment-sec sec-type="ecology"><title>Ecology.</title><p>Recorded September to November and February to March.</p></tp:treatment-sec><tp:treatment-sec><!--Section generated to contain objects referenced in tp:taxon-treatment.--><fig id="F12" position="float" orientation="portrait"><label>Figure 12.</label><caption><p>Male: <bold>A</bold> <italic><tp:taxon-name><tp:taxon-name-part taxon-name-part-type="genus">Chilicola</tp:taxon-name-part> <tp:taxon-name-part taxon-name-part-type="species">charizard</tp:taxon-name-part></tp:taxon-name></italic>, malar space ~2.7× as long as clypeal lateral <bold>B</bold> <italic><tp:taxon-name><tp:taxon-name-part taxon-name-part-type="genus">Chilicola</tp:taxon-name-part> <tp:taxon-name-part taxon-name-part-type="species">charizard</tp:taxon-name-part></tp:taxon-name></italic>, clypeus without median longitudinal depression <bold>C</bold> <italic><tp:taxon-name><tp:taxon-name-part taxon-name-part-type="genus">Chilicola</tp:taxon-name-part> <tp:taxon-name-part taxon-name-part-type="species">charizard</tp:taxon-name-part></tp:taxon-name></italic>, S1 apical surface with median anterior convexity (C.chzd.005) <bold>D</bold> <italic><tp:taxon-name><tp:taxon-name-part taxon-name-part-type="genus">Chilicola</tp:taxon-name-part> <tp:taxon-name-part taxon-name-part-type="species">diaguita</tp:taxon-name-part></tp:taxon-name></italic>, malar space ~1.5× as long as clypeal lateral <bold>E</bold> <italic><tp:taxon-name><tp:taxon-name-part taxon-name-part-type="genus">Chilicola</tp:taxon-name-part> <tp:taxon-name-part taxon-name-part-type="species">diaguita</tp:taxon-name-part></tp:taxon-name></italic>, arrows indicate median longitudinal depression <bold>F</bold> <italic><tp:taxon-name><tp:taxon-name-part taxon-name-part-type="genus">Chilicola</tp:taxon-name-part> <tp:taxon-name-part taxon-name-part-type="species">diaguita</tp:taxon-name-part></tp:taxon-name></italic>, S1 apical surface longitudinally concave; scale bars 0.25 mm.</p></caption><graphic xmlns:xlink="http://www.w3.org/1999/xlink" xlink:href="zookeys-591-001-g012.jpg" position="float" orientation="portrait" xlink:type="simple" id="oo_89282.jpg"/></fig><fig id="F13" position="float" orientation="portrait"><label>Figure 13.</label><caption><p>Male: <bold>A</bold> <italic><tp:taxon-name><tp:taxon-name-part taxon-name-part-type="genus">Chilicola</tp:taxon-name-part> <tp:taxon-name-part taxon-name-part-type="species">diaguita</tp:taxon-name-part></tp:taxon-name></italic>, metatibia ≥0.5× as deep as long <bold>B</bold> <italic><tp:taxon-name><tp:taxon-name-part taxon-name-part-type="genus">Chilicola</tp:taxon-name-part> <tp:taxon-name-part taxon-name-part-type="species">vina</tp:taxon-name-part></tp:taxon-name></italic>, ventral metatibial carina toothed near apex, posterior carina present but weakly defined basally <bold>C</bold> <italic><tp:taxon-name><tp:taxon-name-part taxon-name-part-type="genus">Chilicola</tp:taxon-name-part> <tp:taxon-name-part taxon-name-part-type="species">vina</tp:taxon-name-part></tp:taxon-name></italic>, malar space ~1.2× as long as clypeal lateral <bold>D</bold> <italic><tp:taxon-name><tp:taxon-name-part taxon-name-part-type="genus">Chilicola</tp:taxon-name-part> <tp:taxon-name-part taxon-name-part-type="species">katherinae</tp:taxon-name-part></tp:taxon-name></italic>, metatibia &gt;2× as long as maximum depth <bold>E</bold> <italic><tp:taxon-name><tp:taxon-name-part taxon-name-part-type="genus">Chilicola</tp:taxon-name-part> <tp:taxon-name-part taxon-name-part-type="species">katherinae</tp:taxon-name-part></tp:taxon-name></italic>, ventral metatibial carina with rounded inflection near apex, posterior carina absent basally <bold>F</bold> <italic><tp:taxon-name><tp:taxon-name-part taxon-name-part-type="genus">Chilicola</tp:taxon-name-part> <tp:taxon-name-part taxon-name-part-type="species">katherinae</tp:taxon-name-part></tp:taxon-name></italic>, malar space ~1.1× as long as clypeal lateral; scale bars 0.25 mm.</p></caption><graphic xmlns:xlink="http://www.w3.org/1999/xlink" xlink:href="zookeys-591-001-g013.jpg" position="float" orientation="portrait" xlink:type="simple" id="oo_89283.jpg"/></fig><fig id="F14" position="float" orientation="portrait"><label>Figure 14.</label><caption><p>Male: <bold>A</bold> <italic><tp:taxon-name><tp:taxon-name-part taxon-name-part-type="genus">Chilicola</tp:taxon-name-part> <tp:taxon-name-part taxon-name-part-type="species">diaguita</tp:taxon-name-part></tp:taxon-name></italic>, malar space ~1.5× as long as clypeal lateral <bold>B</bold> <italic><tp:taxon-name><tp:taxon-name-part taxon-name-part-type="genus">Chilicola</tp:taxon-name-part> <tp:taxon-name-part taxon-name-part-type="species">diaguita</tp:taxon-name-part></tp:taxon-name></italic>, frontal view, <abbrev xmlns:xlink="http://www.w3.org/1999/xlink" xlink:title="lower ocular tangent, an imaginary line crossing lower extremities of compound eyes in frontal view, perpendicular to main axis of face" xlink:type="simple">LOT</abbrev> above anterior tentorial pits <bold>C</bold> <italic><tp:taxon-name><tp:taxon-name-part taxon-name-part-type="genus">Chilicola</tp:taxon-name-part> <tp:taxon-name-part taxon-name-part-type="species">vina</tp:taxon-name-part></tp:taxon-name></italic>, malar space ~1.2× as long as clypeal lateral <bold>D</bold> <italic><tp:taxon-name><tp:taxon-name-part taxon-name-part-type="genus">Chilicola</tp:taxon-name-part> <tp:taxon-name-part taxon-name-part-type="species">vina</tp:taxon-name-part></tp:taxon-name></italic>, frontal view, <abbrev xmlns:xlink="http://www.w3.org/1999/xlink" xlink:title="lower ocular tangent, an imaginary line crossing lower extremities of compound eyes in frontal view, perpendicular to main axis of face" xlink:type="simple">LOT</abbrev> passing through anterior tentorial pits; scale bars 0.25 mm.</p></caption><graphic xmlns:xlink="http://www.w3.org/1999/xlink" xlink:href="zookeys-591-001-g014.jpg" position="float" orientation="portrait" xlink:type="simple" id="oo_89284.jpg"/></fig><fig id="F19" position="float" orientation="portrait"><label>Figure 19.</label><caption><p>Female, frontal view: <bold>A</bold> <italic><tp:taxon-name><tp:taxon-name-part taxon-name-part-type="genus">Chilicola</tp:taxon-name-part> <tp:taxon-name-part taxon-name-part-type="species">diaguita</tp:taxon-name-part></tp:taxon-name></italic>, <abbrev xmlns:xlink="http://www.w3.org/1999/xlink" xlink:title="lower ocular tangent, an imaginary line crossing lower extremities of compound eyes in frontal view, perpendicular to main axis of face" xlink:type="simple">LOT</abbrev> above anterior tentorial pits <bold>B</bold> <italic><tp:taxon-name><tp:taxon-name-part taxon-name-part-type="genus">Chilicola</tp:taxon-name-part> <tp:taxon-name-part taxon-name-part-type="species">vina</tp:taxon-name-part></tp:taxon-name></italic>, <abbrev xmlns:xlink="http://www.w3.org/1999/xlink" xlink:title="lower ocular tangent, an imaginary line crossing lower extremities of compound eyes in frontal view, perpendicular to main axis of face" xlink:type="simple">LOT</abbrev> passing through anterior tentorial pits; scale bars 0.25 mm.</p></caption><graphic xmlns:xlink="http://www.w3.org/1999/xlink" xlink:href="zookeys-591-001-g019.jpg" position="float" orientation="portrait" xlink:type="simple" id="oo_89289.jpg"/></fig><fig id="F49" position="float" orientation="portrait"><label>Figure 49.</label><caption><p>Distribution of <tp:taxon-name><tp:taxon-name-part taxon-name-part-type="genus">Chilicola</tp:taxon-name-part> (<tp:taxon-name-part taxon-name-part-type="subgenus">Heteroediscelis</tp:taxon-name-part>)</tp:taxon-name> by species. Original and geo-referenced records are plotted as diamonds, circles, triangles, and squares in alternating yellow and white; speculative ranges are plotted in contrasting colours, and are smoothed, slightly enlarged convex hulls. Scale bars approximately 200 km, background imagery provided by ESRI.</p></caption><graphic xmlns:xlink="http://www.w3.org/1999/xlink" xlink:href="zookeys-591-001-g049.jpg" position="float" orientation="portrait" xlink:type="simple" id="oo_89320.jpg"/></fig></tp:treatment-sec><ref-list><ref id="B59"><mixed-citation xmlns:xlink="http://www.w3.org/1999/xlink" xlink:type="simple">
          <person-group><name name-style="western"><surname>Packer</surname><given-names>L</given-names></name></person-group> (<year>2008</year>) <article-title>Phylogeny and classification of the <tp:taxon-name><tp:taxon-name-part taxon-name-part-type="subfamily">Xeromelissinae</tp:taxon-name-part></tp:taxon-name> (<tp:taxon-name><tp:taxon-name-part taxon-name-part-type="order">Hymenoptera</tp:taxon-name-part></tp:taxon-name>: <tp:taxon-name><tp:taxon-name-part taxon-name-part-type="superfamily">Apoidea</tp:taxon-name-part></tp:taxon-name>, <tp:taxon-name><tp:taxon-name-part taxon-name-part-type="family">Colletidae</tp:taxon-name-part></tp:taxon-name>) with special emphasis on the genus <italic><tp:taxon-name><tp:taxon-name-part taxon-name-part-type="genus">Chilicola</tp:taxon-name-part></tp:taxon-name></italic>.</article-title> <source>Systematic Entomology</source> <volume>33</volume>: <fpage>72</fpage>–<lpage>96</lpage>. doi: <ext-link xlink:type="simple" ext-link-type="doi" xlink:href="10.1111/j.1365-3113.2007.00398.x">10.1111/j.1365-3113.2007.00398.x</ext-link></mixed-citation></ref><ref id="B54"><mixed-citation xmlns:xlink="http://www.w3.org/1999/xlink" xlink:type="simple">
          <person-group><name name-style="western"><surname>Moure</surname><given-names>JS</given-names></name><name name-style="western"><surname>Urban</surname><given-names>D</given-names></name><name name-style="western"><surname>Melo</surname><given-names>GAR</given-names></name></person-group> (<year>2012</year>) <source>Catalogue of Bees (<tp:taxon-name><tp:taxon-name-part taxon-name-part-type="order">Hymenoptera</tp:taxon-name-part></tp:taxon-name>, <tp:taxon-name><tp:taxon-name-part taxon-name-part-type="superfamily">Apoidea</tp:taxon-name-part></tp:taxon-name>) in the Neotropical Region – online version</source>. <ext-link xlink:type="simple" ext-link-type="uri" xlink:href="http://www.moure.cria.org.br/catalogue">http://www.moure.cria.org.br/catalogue</ext-link> [<date-in-citation content-type="access-date">Viewed 2015</date-in-citation>]</mixed-citation></ref><ref id="B9"><mixed-citation xmlns:xlink="http://www.w3.org/1999/xlink" xlink:type="simple">
          <person-group><name name-style="western"><surname>Ascher</surname><given-names>JS</given-names></name><name name-style="western"><surname>Pickering</surname><given-names>J</given-names></name></person-group> (<year>2015</year>) <source>Discover Life Bee Species Guide and World Checklist (<tp:taxon-name><tp:taxon-name-part taxon-name-part-type="order">Hymenoptera</tp:taxon-name-part></tp:taxon-name>: <tp:taxon-name><tp:taxon-name-part taxon-name-part-type="superfamily">Apoidea</tp:taxon-name-part></tp:taxon-name>: <tp:taxon-name><tp:taxon-name-part taxon-name-part-type="clade">Anthophila</tp:taxon-name-part></tp:taxon-name>)</source>. <ext-link xlink:type="simple" ext-link-type="uri" xlink:href="http://www.discoverlife.org/mp/20q?guide=Apoidea_species">http://www.discoverlife.org/mp/20q?guide=Apoidea_species</ext-link> [<date-in-citation content-type="access-date">Viewed 2015</date-in-citation>]</mixed-citation></ref></ref-list></tp:taxon-treatment>
