# Supplementary material for: A revision of Chilicola (Heteroediscelis), a subgenus of xeromelissine bees (Hymenoptera, Colletidae) endemic to Chile: taxonomy, phylogeny, and biogeography, with descriptions of eight new species
Source: Zookeys. 2016 May 19;(591):1–144. doi: 10.3897/zookeys.591.7731 (PMC4926649; doi:10.3897/zookeys.591.7731)
Supplement: XML Treatment for Chilicola (Heteroediscelis) erithropoda [file zookeys.591.7731-treatment7.xml]

<!DOCTYPE tp:taxon-treatment
  PUBLIC "-//TaxonX//DTD Taxonomic Treatment Publishing DTD v0 20100105//EN" "tax-treatment-NSO.dtd">
<tp:taxon-treatment xmlns:tp="http://www.plazi.org/taxpub"><tp:treatment-meta><kwd-group><label>Taxon classification</label><kwd><named-content content-type="kingdom">Animalia</named-content></kwd><kwd><named-content content-type="order">Hymenoptera</named-content></kwd><kwd><named-content content-type="family">Colletidae</named-content></kwd></kwd-group><mixed-citation publication-type="journal"><person-group><name><surname>Monckton</surname><given-names>Spencer K.</given-names></name></person-group><article-title>A revision of <tp:taxon-name><tp:taxon-name-part taxon-name-part-type="genus">Chilicola</tp:taxon-name-part> (<tp:taxon-name-part taxon-name-part-type="subgenus">Heteroediscelis</tp:taxon-name-part>)</tp:taxon-name>, a subgenus of xeromelissine bees (<tp:taxon-name><tp:taxon-name-part taxon-name-part-type="order">Hymenoptera</tp:taxon-name-part></tp:taxon-name>, <tp:taxon-name><tp:taxon-name-part taxon-name-part-type="family">Colletidae</tp:taxon-name-part></tp:taxon-name>) endemic to Chile: taxonomy, phylogeny, and biogeography, with descriptions of eight new species</article-title><source>Zookeys</source><day>19</day><month>5</month><year>2016</year><volume>2016</volume><issue>591</issue><fpage>1</fpage><lpage>144</lpage><pub-id pub-id-type="doi">10.3897/zookeys.591.7731</pub-id></mixed-citation></tp:treatment-meta><tp:nomenclature><tp:taxon-name>
                <tp:taxon-name-part taxon-name-part-type="genus">Chilicola</tp:taxon-name-part> (<tp:taxon-name-part taxon-name-part-type="subgenus">Heteroediscelis</tp:taxon-name-part>) <tp:taxon-name-part taxon-name-part-type="species">erithropoda</tp:taxon-name-part></tp:taxon-name><tp:taxon-authority>Toro &amp; Moldenke, 1979</tp:taxon-authority><xref ref-type="fig" rid="F2">Figs 2C–D</xref><xref ref-type="fig" rid="F30">; 30C–D</xref><xref ref-type="fig" rid="F37">; 37A–J</xref><xref ref-type="fig" rid="F49">; 49</xref><!--PageBreak--><tp:nomenclature-citation-list><tp:nomenclature-citation><tp:taxon-name>
                    <tp:taxon-name-part taxon-name-part-type="genus">Chilicola</tp:taxon-name-part> <tp:taxon-name-part taxon-name-part-type="species">erithropoda</tp:taxon-name-part></tp:taxon-name><comment>Toro &amp; Moldenke, 1979: 127 (male holotype, <named-content xmlns:xlink="http://www.w3.org/1999/xlink" content-type="dwc:institutional_code" xlink:type="simple">AMNH</named-content> [examined]). <xref ref-type="bibr" rid="B59">Packer 2008</xref>: 77. Montalva and Ruz 2010: 28 (checklist). <xref ref-type="bibr" rid="B54">Moure et al. 2012</xref> (catalogue). <xref ref-type="bibr" rid="B9">Ascher and Pickering 2015</xref> (checklist). </comment></tp:nomenclature-citation></tp:nomenclature-citation-list></tp:nomenclature><tp:treatment-sec sec-type="diagnosis"><title>Diagnosis.</title><p>Males are separated - along with <italic><tp:taxon-name><tp:taxon-name-part taxon-name-part-type="genus">Chilicola</tp:taxon-name-part> <tp:taxon-name-part taxon-name-part-type="species">travesia</tp:taxon-name-part></tp:taxon-name></italic> - by the tibiae and tarsi mostly or entirely yellow-orange, and differentiated from the latter by <abbrev xmlns:xlink="http://www.w3.org/1999/xlink" xlink:title="distance from lower tangent of median ocellus to apex of clypeus" xlink:type="simple">MOC</abbrev> less than 0.95× width of the head, and apical surface of S1 process longitudinally concave except for a median anterior convexity. Females are separated from all other species of the subgenus except <italic><tp:taxon-name><tp:taxon-name-part taxon-name-part-type="genus">Chilicola</tp:taxon-name-part> <tp:taxon-name-part taxon-name-part-type="species">travesia</tp:taxon-name-part></tp:taxon-name></italic> by the combination of malar space less than 2/3× as long as the clypeal lateral, metatibia expanded (&gt;0.25× as deep as long), and T3 with apicolateral patches of tomentum as on T1-T2. Females of <italic><tp:taxon-name><tp:taxon-name-part taxon-name-part-type="genus">Chilicola</tp:taxon-name-part> <tp:taxon-name-part taxon-name-part-type="species">erithropoda</tp:taxon-name-part></tp:taxon-name></italic> are differentiated from those of <italic><tp:taxon-name><tp:taxon-name-part taxon-name-part-type="genus">Chilicola</tp:taxon-name-part> <tp:taxon-name-part taxon-name-part-type="species">travesia</tp:taxon-name-part></tp:taxon-name></italic> by the hind tibia mostly dark (at most basal one-third and narrow apical band yellow) and the probasitarsus mostly yellow-brown to dark brown (at most basal and apical quarter yellow) – both are mostly or entirely yellow in the latter species.</p></tp:treatment-sec><tp:treatment-sec sec-type="description"><title>Description.</title><p>
              <bold>Male.</bold> Length 5.5–6.8mm, forewing length 3.4–3.9mm, head width 1.3–1.5mm, thorax width 1.3–1.5mm, median ocellar diameter (<abbrev xmlns:xlink="http://www.w3.org/1999/xlink" xlink:title="diameter of the median ocellus" xlink:type="simple">OD</abbrev>) 0.13–0.15mm.</p><p>
              <italic>Colouration</italic>: Black-brown except as follows: antenna variable (scape with yellow apicoventral spot to entirely dark; apicoventral surface of pedicel yellow to brown; ventral surface of flagellum yellow to yellow-brown, narrowing basally on F1). Following parts yellow: labrum; clypeus except narrowly dark at mid-length along epistomal suture and apex often translucent brown laterad; lower paraocular area, extending more than 1OD above transverse portion of epistomal suture medially and reaching lower tangent of antennal socket laterally; protrochanter apical rim posteriorly; apical one-third to half of profemur on anterior surface, narrowly on posterior surface; protibia; protarsus; apex of mesofemur broadly on anterior surface, narrowly on posterior surface; mesotibia; mesobasitarsus variable from brown to yellow; apical half of mesodistitarsus; broad apical ring on metafemur; metatibia except ventral and posterior carinae brown; meta<!--PageBreak-->basitarsus ventrally, sometimes dorsally in basal half; anterior spot on tegula; apex of T7. Apicoventral rim of metacoxa and metatrochanter yellow-brown. Metasoma dark brown, T1-T6 marginal zones yellow-orange to translucent yellow at margins.</p><!--PageBreak--><p>
              <italic>Pubescence</italic>: White, hairs generally short (0.5OD) and sparse, not especially plumose; on lower paraocular area and around antennal base moderately long and moderately dense (1OD); genal beard long and dense (0.5–2.5OD) longest at midlength; mesoscutal hairs moderately long and sparse (1–1.5OD) shorter and denser toward lateral margin (0.5–1OD); discs of scutellum and metanotum mostly bare, few short hairs (0.5OD), longer and denser toward lateral and posterior margins of scutellum (1–2OD) longest posteromedially, and toward lateral margin of metanotum (≤2.5OD); propodeal hairs moderately long and dense dorsolaterally (0.5–2OD); T1-T3 apicolateral patches of tomentum (0.5–1OD); S2 hairs moderately long and moderately sparse (1OD basolaterad, 0.5OD distilaterad, bare mesad).</p><p>
              <italic>Surface sculpture</italic>: Microsculpture imbricate, integument generally dull; punctures generally small and deep. Clypeus and supraclypeal and vertexal areas moderately densely punctate (i=1-2d) except clypeus irregularly punctate in upper half (i=1-3d), supraclypeal area densely punctate toward lateral margin (i≤d); lower paraocular area irregularly punctate (i=1-3d); frontal area very densely punctate (i≤0.5d), densely punctate around ocelli (i≤d); ocellocular space moderately densely punctate (i=1-2d); scape shallowly and moderately densely punctate (i=1-2d) densely punctate apicoventrally (i≤d); genal area microstriate and moderately densely punctate (i≤d); hypostomal area weakly imbricate and densely punctate (i≤d); pronotum densely punctate (i=0.5-1d), lateral surface coarsely imbricate; mesoscutum densely punctate (i=0.5-1d) punctures crowded around median (i≥0.5d); scutellum moderately densely punctate (i=0.5-2d); mesepisternum irregularly punctate, sparse below scrobe and anterior of episternal groove (i=1-2d), impunctate just dorsad of scrobe, otherwise irregularly spaced on hypoepimeral area (i≤2d); metanotum densely punctate (i=0.5-2d) punctures crowded around median and anteriorly (i≤0.5d); metepisternum densely punctate (i≤d); metapostnotum rugose, minutely so posteriorly; propodeum coarsely imbricate, moderately densely punctate (i=1-2d); T1-T5 coarsely imbricate; T1-T3 moderately densely punctate (i≤2d); T4 moderately punctate-puncticulate (i=1-2d); T5 moderately punctate-puncticulate (i=1-3d); T6 sparsely punctate-puncticulate (i≥2d) and coarsely imbricate posteriorly; T7 sparsely punctate-puncticulate (i≥2d); marginal zones of terga weakly imbricate and shiny, minutely punctate.</p><p>
              <italic>Structure</italic>: Labrum ~2.5× wider than long (28:11); malar space 0.4× as long as clypeal lateral (4:10); <abbrev xmlns:xlink="http://www.w3.org/1999/xlink" xlink:title="lower ocular tangent, an imaginary line crossing lower extremities of compound eyes in frontal view, perpendicular to main axis of face" xlink:type="simple">LOT</abbrev> below anterior tentorial pits; length of clypeus subequal to maximum width in frontal view (37:37) extending for less than half of its length beyond <abbrev xmlns:xlink="http://www.w3.org/1999/xlink" xlink:title="lower ocular tangent, an imaginary line crossing lower extremities of compound eyes in frontal view, perpendicular to main axis of face" xlink:type="simple">LOT</abbrev>; clypeus lacking median longitudinal groove; subantennal sutures ~1.4× as long as the shortest distance between them (18:13); <abbrev xmlns:xlink="http://www.w3.org/1999/xlink" xlink:title="interalveolar distance, shortest distance between antennal sockets" xlink:type="simple">IAD</abbrev> ~1.5× <abbrev xmlns:xlink="http://www.w3.org/1999/xlink" xlink:title="minimum antennocular distance, shortest distance between antennal socket and compound eye, typically at an angle of approximately 30° below horizontal laterad from antennal socket" xlink:type="simple">AOD</abbrev> (11:16); scape ~2.67× as long as maximum width (29:11); pedicel as long as wide (9:9); F1 shorter than wide (8.5:9.5); F2 slightly shorter than F1 and shorter than F3 (F2:F3 - 8:10); UOD ~1.3× LOD, <abbrev xmlns:xlink="http://www.w3.org/1999/xlink" xlink:title="maximum interocular distance, or greatest distance between inner orbits of compound eyes at level of emargination" xlink:type="simple">IOD</abbrev> ~1.1× UOD (UOD:<abbrev xmlns:xlink="http://www.w3.org/1999/xlink" xlink:title="maximum interocular distance, or greatest distance between inner orbits of compound eyes at level of emargination" xlink:type="simple">IOD</abbrev>:LOD - 59:64:46); frontal line carinate in lower half, flat above; <abbrev xmlns:xlink="http://www.w3.org/1999/xlink" xlink:title="distance from lower tangent of median ocellus to apex of clypeus" xlink:type="simple">MOC</abbrev> shorter than width of head (96:105); <abbrev xmlns:xlink="http://www.w3.org/1999/xlink" xlink:title="ocellocular distance, shortest distance between lateral ocellus and compound eye" xlink:type="simple">OOC</abbrev> ~0.5× <abbrev xmlns:xlink="http://www.w3.org/1999/xlink" xlink:title="interocellar distance, shortest distance between lateral ocelli" xlink:type="simple">IOC</abbrev> (12:23); genal area ~0.6× as wide as compound eye in lateral view (21:36); ratio of lengths of mesoscutum: scutellum: metanotum: metapostnotum - 68:26:12:17; probasitarsus ~3.9× as long as maximum depth (27:7); length of prodistitarsus ~0.8× that of preceding three tarsomeres combined (from II to V - 8:6:5:15); metafemur ~1.5× as long as <!--PageBreak-->maximum depth (69:45); summit of metatibial ventral convexity situated at approximately two-thirds of its length; metatibia ~1.67× as long as maximum depth (69:42); in apical view apical lamina of metatibia short and thick, length ~1.1× <abbrev xmlns:xlink="http://www.w3.org/1999/xlink" xlink:title="diameter of the median ocellus" xlink:type="simple">OD</abbrev> (12:11); ventral metatibial carina bluntly toothed near midpoint and deeply concave apically, posterior carina absent basally and originating at level of tooth on ventral carina; metabasitarsus ~3× as long as maximum depth (46:15.5); S1 process apical surface concave posteriorly and convex anteromedially, in lateral view anterior and posterior margins divergent apically, apex appearing strongly anteriorly bent. S7 apodemal arm sclerotized margin entire, enclosing membranous portion of arm; ventral lobe ~0.25× as broad as basal attached length; dorsal lobe strap-like, subparallel-sided and somewhat anteriorly curved, with row of setae long basally and shorter apically; apex of disc disinctly emarginate. S8 lateral process ~1.1× wider than long, apicolateral margin distinctly concave, anteromedial sclerotized margin following marginal contour. Gonobase apicoventral truncate process biconvex and distinctly notched by ~2× width of one convexity.</p><p>
              <bold>Female.</bold> Length 5.2–6.6mm, forewing length 3.2–3.7mm, head width 1.2–1.4mm, thorax width 1.3–1.5mm, median ocellar diameter (<abbrev xmlns:xlink="http://www.w3.org/1999/xlink" xlink:title="diameter of the median ocellus" xlink:type="simple">OD</abbrev>) 0.12–0.13mm.</p><p>
              <italic>Colouration</italic>: Black to black-brown except as follows: labrum entirely black or with yellow-brown apex; mandible with yellow basal spot, otherwise translucent yellow with apex translucent brown; antenna variable (scape dark or with brown apicoventral spot; apicoventral rim of pedicel yellow-brown to brown; apicoventral spot on F1 and F2 yellow-brown to brown; ventral surface of flagellum from F3 to terminal flagellomere yellow to yellow-brown). Following parts yellow: protibia except dark medioventrally; probasitarsus at most in basal and apical quarter; prodistitarsus; wide basal and apical rings on mesotibia; mesobasitarsus variable from brown to yellow ventrally; apical half of mesodistitarsus; narrow apicodorsal rim on metafemur; metatibia at most in basal one-third and narrow apical band; metabasitarsus ventrally; apical half of metadistitarsus yellow to yellow-brown; anterior spot on tegula. Metasoma black, T1-T5 marginal zones yellow to translucent yellow at margins.</p><p>
              <italic>Pubescence</italic>: As in male except as follows: clypeal hairs short and sparse (0.5OD); genal beard sparse (0.5–2.5OD); discs of mesoscutum, scutellum, and metanotum with sparse short hairs (≤0.5OD) interspersed with sparse moderately long hairs (1OD), denser and as long or longer toward lateral margin as follows: mesoscutum (0.5–1OD); scutellum (1–1.5OD) also on posterior margin, longest posteromedially, metanotum (≤2OD); propodeal hairs moderately long and dense dorsolaterally (0.5–1.5OD); scopae on metafemur and metatibia (1–1.5OD); T1-T3 apicolateral patches of tomentum (0.5–1OD); S1 hairs long and moderately dense (≤2.5OD); S2 scopal hairs (1–2.5OD).</p><p>
              <italic>Surface sculpture</italic>: As in male except as follows: clypeus and lower paraocular area moderately densely punctate throughout (i=2d); supraclypeal area irregularly punctate (i=1-3d) densely punctate toward lateral margin (i≤d); frontal and vertexal areas moderately densely punctate (i=1-2d); scape shallowly and densely punctate (i=d); genal area microstriate and densely punctate (i=d); hypostomal area weakly imbricate, shallowly and moderately densely punctate (i=1-2d); mesoscutum, scutellum, and metanotum densely punctate (i=0.5-1d) except scutellar punctures crowded around <!--PageBreak-->median (i≤d), metanotal punctures crowded around median and anteriorly (i≤d); mesepisternum irregularly punctate, moderately dense below scrobe and anterior of episternal groove (i=1-2d), dense on hypoepimeral area (i≤d); metapostnotum rugose, more weakly microsculptured posteriorly; propodeum coarsely imbricate, rugulose posteriorly, moderately densely punctate throughout (i=1-2d); T1 impunctate basally, punctures small and sparse apically (i=1-3d); T2-T5 punctures small and sparse (i=1-3d); T6 moderately densely punctate (i=1-2d).</p><p>
              <italic>Structure</italic>: Labrum ~3× wider than long (28:9.5); malar space ~0.6× as long as clypeal lateral (4.5:8); <abbrev xmlns:xlink="http://www.w3.org/1999/xlink" xlink:title="lower ocular tangent, an imaginary line crossing lower extremities of compound eyes in frontal view, perpendicular to main axis of face" xlink:type="simple">LOT</abbrev> below anterior tentorial pits; clypeus ~1.1× as long as maximum width in frontal view (38:34) extending for approximately one third of its length beyond <abbrev xmlns:xlink="http://www.w3.org/1999/xlink" xlink:title="lower ocular tangent, an imaginary line crossing lower extremities of compound eyes in frontal view, perpendicular to main axis of face" xlink:type="simple">LOT</abbrev>; median longitudinal groove weak on clypeus; subantennal sutures ~1.1× as long as the shortest distance between them (14:13); <abbrev xmlns:xlink="http://www.w3.org/1999/xlink" xlink:title="interalveolar distance, shortest distance between antennal sockets" xlink:type="simple">IAD</abbrev> 1.5× <abbrev xmlns:xlink="http://www.w3.org/1999/xlink" xlink:title="minimum antennocular distance, shortest distance between antennal socket and compound eye, typically at an angle of approximately 30° below horizontal laterad from antennal socket" xlink:type="simple">AOD</abbrev> (15:10); scape ~3.1× as long as maximum width (28:6); pedicel longer than wide (9:8); F1 as long as wide (7.5:7.5); F2 shorter than F1 and slightly shorter than F3 (F2:F3 - 4.5:5); UOD ~1.3× LOD, <abbrev xmlns:xlink="http://www.w3.org/1999/xlink" xlink:title="maximum interocular distance, or greatest distance between inner orbits of compound eyes at level of emargination" xlink:type="simple">IOD</abbrev> ~1.1× as long as UOD (UOD:<abbrev xmlns:xlink="http://www.w3.org/1999/xlink" xlink:title="maximum interocular distance, or greatest distance between inner orbits of compound eyes at level of emargination" xlink:type="simple">IOD</abbrev>:LOD - 54:60:42); frontal line carinate in lower half, flat above; <abbrev xmlns:xlink="http://www.w3.org/1999/xlink" xlink:title="distance from lower tangent of median ocellus to apex of clypeus" xlink:type="simple">MOC</abbrev> shorter than width of head (91.5:96.5); <abbrev xmlns:xlink="http://www.w3.org/1999/xlink" xlink:title="ocellocular distance, shortest distance between lateral ocellus and compound eye" xlink:type="simple">OOC</abbrev> ~0.5× <abbrev xmlns:xlink="http://www.w3.org/1999/xlink" xlink:title="interocellar distance, shortest distance between lateral ocelli" xlink:type="simple">IOC</abbrev> (10.5:20); genal area ~0.67× as wide as eye in lateral view (20:31); ratio of lengths of mesoscutum: scutellum: metanotum: metapostnotum – 62:26:11:13; probasitarsus ~3.1× as long as maximum depth (22:7); length of prodistitarsus ~0.9× that of preceding three tarsomeres combined (from II to V - 7:6:4.5:15); metafemur ~2.6× as long as maximum depth (53:20.5); metatibia ~3.8× as long as maximum depth (66:17.5); metabasitarsus ~3.9× as long as maximum depth (41:10.5).</p><fig id="F37" position="float" orientation="portrait"><label>Figure 37.</label><caption><p>
          <italic><tp:taxon-name><tp:taxon-name-part taxon-name-part-type="genus">Chilicola</tp:taxon-name-part> <tp:taxon-name-part taxon-name-part-type="species">erithropoda</tp:taxon-name-part></tp:taxon-name></italic>: <bold>A</bold> male habitus, lateral view, scale bar 1 mm <bold>B</bold> male head, frontal view, scale bar 0.5 mm <bold>C</bold> female habitus, lateral view, scale bar 1 mm <bold>D</bold> female head, frontal view, scale bar 0.5 mm <bold>E</bold> male metatibia, posterior view, scale bar 0.25 mm <bold>F</bold> male S1 process, lateral view, scale bar 0.25 mm <bold>G</bold> male S1 process, apical view, scale bar 0.25 mm <bold>H</bold> male S7, scale bar 0.25 mm <bold>I</bold> male S8, scale bar 0.25 mm <bold>J</bold> male genital capsule, scale bar 0.25 mm.</p></caption><graphic xmlns:xlink="http://www.w3.org/1999/xlink" xlink:href="zookeys-591-001-g037.jpg" position="float" orientation="portrait" xlink:type="simple" id="oo_89307.jpg"/></fig></tp:treatment-sec><tp:treatment-sec sec-type="material"><title>Material studied</title><p>(19 males &amp; 22 females): <bold>Holotype</bold> (male): Region IV, Pueblo Hundido, <italic><named-content xmlns:xlink="http://www.w3.org/1999/xlink" content-type="dwc:verbatimCoordinates" xlink:type="simple"><named-content content-type="geo-json" specific-use="{&#34;type&#34;:&#34;Point&#34;,&#34;coordinates&#34;:[-70.491,-30.063]}" xlink:type="simple">S 30.063°, W 70.491°</named-content></named-content>, 1031m</italic>, <named-content xmlns:xlink="http://www.w3.org/1999/xlink" content-type="date" xlink:type="simple">x.1972</named-content>, L. Ruz, on <italic><tp:taxon-name><tp:taxon-name-part taxon-name-part-type="genus">Heliotropium</tp:taxon-name-part> <tp:taxon-name-part taxon-name-part-type="species">stenophyllum</tp:taxon-name-part></tp:taxon-name></italic> (<named-content xmlns:xlink="http://www.w3.org/1999/xlink" content-type="dwc:institutional_code" xlink:type="simple">AMNH</named-content>) - see comments; <bold>Region IV</bold>: one male and three females, 11 km WNW of Choros Bajos, <italic><named-content xmlns:xlink="http://www.w3.org/1999/xlink" content-type="dwc:verbatimCoordinates" xlink:type="simple"><named-content content-type="geo-json" specific-use="{&#34;type&#34;:&#34;Point&#34;,&#34;coordinates&#34;:[-71.411,-29.265]}" xlink:type="simple">S 29.265°, W 71.411°</named-content></named-content>, 10m</italic>, <named-content xmlns:xlink="http://www.w3.org/1999/xlink" content-type="date" xlink:type="simple">14.x.2001</named-content>, L. Packer (<named-content xmlns:xlink="http://www.w3.org/1999/xlink" content-type="dwc:institutional_code" xlink:type="simple">PCYU</named-content>); one male, Los Choros, <italic><named-content xmlns:xlink="http://www.w3.org/1999/xlink" content-type="dwc:verbatimCoordinates" xlink:type="simple"><named-content content-type="geo-json" specific-use="{&#34;type&#34;:&#34;Point&#34;,&#34;coordinates&#34;:[-71.309,-29.291]}" xlink:type="simple">S 29.291°, W 71.309°</named-content></named-content>, 57m</italic>, <named-content xmlns:xlink="http://www.w3.org/1999/xlink" content-type="date" xlink:type="simple">25.x.2002</named-content>, J. Grixti &amp; A. Zayed (<named-content xmlns:xlink="http://www.w3.org/1999/xlink" content-type="dwc:institutional_code" xlink:type="simple">PCYU</named-content>); three females, same data, yellow pan (<named-content xmlns:xlink="http://www.w3.org/1999/xlink" content-type="dwc:institutional_code" xlink:type="simple">PCYU</named-content>); one female, same data, bright yellow pan (<named-content xmlns:xlink="http://www.w3.org/1999/xlink" content-type="dwc:institutional_code" xlink:type="simple">PCYU</named-content>); one female, Dunes, Los Choros, <named-content xmlns:xlink="http://www.w3.org/1999/xlink" content-type="dwc:verbatimCoordinates" xlink:type="simple"><named-content content-type="geo-json" specific-use="{&#34;type&#34;:&#34;Point&#34;,&#34;coordinates&#34;:[-71.2937,-29.313]}" xlink:type="simple">S 29.3130°, W 71.2937°</named-content></named-content>, 145m, <named-content xmlns:xlink="http://www.w3.org/1999/xlink" content-type="date" xlink:type="simple">13.ix.2010</named-content>, L. Packer, B09857-A06 Bees of Chile290 (<named-content xmlns:xlink="http://www.w3.org/1999/xlink" content-type="dwc:institutional_code" xlink:type="simple">PCYU</named-content>); <bold>Region III</bold>: one male and one female, Huasco Prov., Chañar de Aceituno, <named-content xmlns:xlink="http://www.w3.org/1999/xlink" content-type="dwc:verbatimCoordinates" xlink:type="simple"><named-content content-type="geo-json" specific-use="{&#34;type&#34;:&#34;Point&#34;,&#34;coordinates&#34;:[-71.3472,-28.9534]}" xlink:type="simple">S 28.9534°, W 71.3472°</named-content></named-content>, 279m, <named-content xmlns:xlink="http://www.w3.org/1999/xlink" content-type="date" xlink:type="simple">18.ix.2003</named-content>, A. Ugarte (<named-content xmlns:xlink="http://www.w3.org/1999/xlink" content-type="dwc:institutional_code" xlink:type="simple">PCYU</named-content>); one male, same data (<named-content xmlns:xlink="http://www.w3.org/1999/xlink" content-type="dwc:institutional_code" xlink:type="simple">AMNH</named-content>); one male and one female, same data (<abbrev xmlns:xlink="http://www.w3.org/1999/xlink" content-type="institution" xlink:title="Bee Biology and Systematics Laboratory, Logan, UT, U.S.A." xlink:type="simple">BBSL</abbrev>); one male and one female, Huasco Prov., Chañar de Aceituno, <named-content xmlns:xlink="http://www.w3.org/1999/xlink" content-type="dwc:verbatimCoordinates" xlink:type="simple"><named-content content-type="geo-json" specific-use="{&#34;type&#34;:&#34;Point&#34;,&#34;coordinates&#34;:[-71.4036,-29.0279]}" xlink:type="simple">S 29.0279°, W 71.4036°</named-content></named-content>, 279m, <named-content xmlns:xlink="http://www.w3.org/1999/xlink" content-type="date" xlink:type="simple">20.ix.2003</named-content>, A. Ugarte (<abbrev xmlns:xlink="http://www.w3.org/1999/xlink" content-type="institution" xlink:title="Central Texas Melittological Institute" xlink:type="simple">CTMI</abbrev>); one male, same data (<named-content xmlns:xlink="http://www.w3.org/1999/xlink" content-type="dwc:institutional_code" xlink:type="simple">AMNH</named-content>); one male, Caleta Chañaral de Aceituna, <named-content xmlns:xlink="http://www.w3.org/1999/xlink" content-type="dwc:verbatimCoordinates" xlink:type="simple"><named-content content-type="geo-json" specific-use="{&#34;type&#34;:&#34;Point&#34;,&#34;coordinates&#34;:[-71.467,-29.09]}" xlink:type="simple">S 29.09°, W 71.467°</named-content></named-content>, 8m, <named-content xmlns:xlink="http://www.w3.org/1999/xlink" content-type="date" xlink:type="simple">18.ix.2003</named-content>, L. Packer (<named-content xmlns:xlink="http://www.w3.org/1999/xlink" content-type="dwc:institutional_code" xlink:type="simple">PCYU</named-content>); four males and four females, Caleta Chañaral de Aceituna, <named-content xmlns:xlink="http://www.w3.org/1999/xlink" content-type="dwc:verbatimCoordinates" xlink:type="simple"><named-content content-type="geo-json" specific-use="{&#34;type&#34;:&#34;Point&#34;,&#34;coordinates&#34;:[-71.4672,-29.0904]}" xlink:type="simple">S 29.0904°, W 71.4672°</named-content></named-content>, 10m, <named-content xmlns:xlink="http://www.w3.org/1999/xlink" content-type="date" xlink:type="simple">5.x.2010</named-content>, L. Packer &amp; G.S. Fraser, <named-content xmlns:xlink="http://www.w3.org/1999/xlink" content-type="dwc:institutional_code" xlink:type="simple">PCYU</named-content> 0004665, <named-content xmlns:xlink="http://www.w3.org/1999/xlink" content-type="dwc:institutional_code" xlink:type="simple">PCYU</named-content> 0004656, <named-content xmlns:xlink="http://www.w3.org/1999/xlink" content-type="dwc:institutional_code" xlink:type="simple">PCYU</named-content> 0004666, <named-content xmlns:xlink="http://www.w3.org/1999/xlink" content-type="dwc:institutional_code" xlink:type="simple">PCYU</named-content> 0004659, <named-content xmlns:xlink="http://www.w3.org/1999/xlink" content-type="dwc:institutional_code" xlink:type="simple">PCYU</named-content> 0004648, <named-content xmlns:xlink="http://www.w3.org/1999/xlink" content-type="dwc:institutional_code" xlink:type="simple">PCYU</named-content> 0004662, <named-content xmlns:xlink="http://www.w3.org/1999/xlink" content-type="dwc:institutional_code" xlink:type="simple">PCYU</named-content> 0004658, <named-content xmlns:xlink="http://www.w3.org/1999/xlink" content-type="dwc:institutional_code" xlink:type="simple">PCYU</named-content> 0004650 (<abbrev xmlns:xlink="http://www.w3.org/1999/xlink" content-type="institution" xlink:title="Pontificia Universidad Católica de Valparaíso, Chile" xlink:type="simple">PUCV</abbrev>); one male and two females, Huasco prov., Carrizalillo, <italic><named-content xmlns:xlink="http://www.w3.org/1999/xlink" content-type="dwc:verbatimCoordinates" xlink:type="simple"><named-content content-type="geo-json" specific-use="{&#34;type&#34;:&#34;Point&#34;,&#34;coordinates&#34;:[-71.391,-29.099]}" xlink:type="simple">S 29.099°, W 71.391°</named-content></named-content>, 179m</italic>, <named-content xmlns:xlink="http://www.w3.org/1999/xlink" content-type="date" xlink:type="simple">20.ix.2003</named-content>, A. Ugarte, B10037-H10 Bees of Chile758, B10037-H9 Bees of Chile757, B10037-H07 Bees of Chile755 (<named-content xmlns:xlink="http://www.w3.org/1999/xlink" content-type="dwc:institutional_code" xlink:type="simple">PCYU</named-content>); three females, Caleta Carrizalillo, <named-content xmlns:xlink="http://www.w3.org/1999/xlink" content-type="dwc:verbatimCoordinates" xlink:type="simple"><named-content content-type="geo-json" specific-use="{&#34;type&#34;:&#34;Point&#34;,&#34;coordinates&#34;:[-71.4613,-29.1098]}" xlink:type="simple">S 29.1098°, W 71.4613°</named-content></named-content>, 11m, <named-content xmlns:xlink="http://www.w3.org/1999/xlink" content-type="date" xlink:type="simple">8.xi.2013</named-content>, S. Monckton (<named-content xmlns:xlink="http://www.w3.org/1999/xlink" content-type="dwc:institutional_code" xlink:type="simple">PCYU</named-content>); one female, same data, pan traps, <abbrev xmlns:xlink="http://www.w3.org/1999/xlink" xlink:title="Canadian Centre for DNA Barcoding" xlink:type="simple">CCDB</abbrev>-19989 <!--PageBreak-->C06 // <named-content xmlns:xlink="http://www.w3.org/1999/xlink" content-type="dwc:institutional_code" xlink:type="simple">PCYU</named-content> 0021692 (<named-content xmlns:xlink="http://www.w3.org/1999/xlink" content-type="dwc:institutional_code" xlink:type="simple">PCYU</named-content>); four males, 11km WNW Choros Bajos, <italic><named-content xmlns:xlink="http://www.w3.org/1999/xlink" content-type="dwc:verbatimCoordinates" xlink:type="simple"><named-content content-type="geo-json" specific-use="{&#34;type&#34;:&#34;Point&#34;,&#34;coordinates&#34;:[-71.411,-29.265]}" xlink:type="simple">S 29.265°, W 71.411°</named-content></named-content>, 10m</italic>, <named-content xmlns:xlink="http://www.w3.org/1999/xlink" content-type="date" xlink:type="simple">14.x.2001</named-content>, L. Packer (<named-content xmlns:xlink="http://www.w3.org/1999/xlink" content-type="dwc:institutional_code" xlink:type="simple">PCYU</named-content>); one male, same data, <abbrev xmlns:xlink="http://www.w3.org/1999/xlink" xlink:title="Canadian Centre for DNA Barcoding" xlink:type="simple">CCDB</abbrev>-03755 D02 (<named-content xmlns:xlink="http://www.w3.org/1999/xlink" content-type="dwc:institutional_code" xlink:type="simple">PCYU</named-content>); one female, same locality and collector, <named-content xmlns:xlink="http://www.w3.org/1999/xlink" content-type="date" xlink:type="simple">16.x.2000</named-content> (<named-content xmlns:xlink="http://www.w3.org/1999/xlink" content-type="dwc:institutional_code" xlink:type="simple">PCYU</named-content>).</p></tp:treatment-sec><tp:treatment-sec sec-type="distribution"><title>Distribution.</title><p>Coastal, southern Intermediate Desert, from Chañaral de Aceituna (Region III) south to Los Choros (Region IV), with type locality disjunct from otherwise observed distribution; 8–1031m a.s.l.</p></tp:treatment-sec><tp:treatment-sec sec-type="ecology"><title>Ecology.</title><p>Collected on <italic><tp:taxon-name><tp:taxon-name-part taxon-name-part-type="genus">Heliotropium</tp:taxon-name-part> <tp:taxon-name-part taxon-name-part-type="species">stenophyllum</tp:taxon-name-part></tp:taxon-name></italic> (1 record). Recorded September to November.</p></tp:treatment-sec><tp:treatment-sec sec-type="comments"><title>Comments.</title><p>The holotype is labeled Atacama, Pueblo Hundido, <named-content xmlns:xlink="http://www.w3.org/1999/xlink" content-type="date" xlink:type="simple">x.1972</named-content>, L. Ruz, on <italic><tp:taxon-name><tp:taxon-name-part taxon-name-part-type="genus">Heliotropium</tp:taxon-name-part> <tp:taxon-name-part taxon-name-part-type="species">stenophyllum</tp:taxon-name-part></tp:taxon-name></italic>. This refers to the renamed village of Diego de Almagro (Region III), but is inconsistent with the otherwise-documented distribution of <italic><tp:taxon-name><tp:taxon-name-part taxon-name-part-type="genus">Chilicola</tp:taxon-name-part> <tp:taxon-name-part taxon-name-part-type="species">erithropoda</tp:taxon-name-part></tp:taxon-name></italic>, as well as the known range of <italic><tp:taxon-name><tp:taxon-name-part taxon-name-part-type="genus">Heliotropium</tp:taxon-name-part> <tp:taxon-name-part taxon-name-part-type="species">stenophyllum</tp:taxon-name-part></tp:taxon-name></italic> (<xref ref-type="bibr" rid="B44">Luebert 2013</xref>). Following evidence presented in the comments on <italic><tp:taxon-name><tp:taxon-name-part taxon-name-part-type="genus">Chilicola</tp:taxon-name-part> <tp:taxon-name-part taxon-name-part-type="species">deserticola</tp:taxon-name-part></tp:taxon-name></italic> above, I believe the type locality to be misattributed, and have adjusted it to the village of Pueblo Hundido in Region IV accordingly.</p></tp:treatment-sec><tp:treatment-sec><!--Section generated to contain objects referenced in tp:taxon-treatment.--><fig id="F2" position="float" orientation="portrait"><label>Figure 2.</label><caption><p>Male: <bold>A</bold> <italic><tp:taxon-name><tp:taxon-name-part taxon-name-part-type="genus">Chilicola</tp:taxon-name-part> <tp:taxon-name-part taxon-name-part-type="species">travesia</tp:taxon-name-part></tp:taxon-name></italic>, apical surface of S1 process longitudinally concave throughout, scale bar 0.15 mm <bold>B</bold> <italic><tp:taxon-name><tp:taxon-name-part taxon-name-part-type="genus">Chilicola</tp:taxon-name-part> <tp:taxon-name-part taxon-name-part-type="species">travesia</tp:taxon-name-part></tp:taxon-name></italic>, frontal view, <abbrev xmlns:xlink="http://www.w3.org/1999/xlink" xlink:title="distance from lower tangent of median ocellus to apex of clypeus" xlink:type="simple">MOC</abbrev> equal to or greater than width of head, scale bar 0.5 mm <bold>C</bold> <italic><tp:taxon-name><tp:taxon-name-part taxon-name-part-type="genus">Chilicola</tp:taxon-name-part> <tp:taxon-name-part taxon-name-part-type="species">erithropoda</tp:taxon-name-part></tp:taxon-name></italic>, apical surface of S1 process with anteromedial convexity, scale bar 0.15 mm <bold>D</bold> <italic><tp:taxon-name><tp:taxon-name-part taxon-name-part-type="genus">Chilicola</tp:taxon-name-part> <tp:taxon-name-part taxon-name-part-type="species">erithropoda</tp:taxon-name-part></tp:taxon-name></italic>, frontal view, <abbrev xmlns:xlink="http://www.w3.org/1999/xlink" xlink:title="distance from lower tangent of median ocellus to apex of clypeus" xlink:type="simple">MOC</abbrev> less than width of head, scale bar 0.5 mm.</p></caption><graphic xmlns:xlink="http://www.w3.org/1999/xlink" xlink:href="zookeys-591-001-g002.jpg" position="float" orientation="portrait" xlink:type="simple" id="oo_89272.jpg"/></fig><fig id="F30" position="float" orientation="portrait"><label>Figure 30.</label><caption><p>Female: <bold>A</bold> <italic><tp:taxon-name><tp:taxon-name-part taxon-name-part-type="genus">Chilicola</tp:taxon-name-part> <tp:taxon-name-part taxon-name-part-type="species">travesia</tp:taxon-name-part></tp:taxon-name></italic>, metatibia yellow in basal half and apical third <bold>B</bold> <italic><tp:taxon-name><tp:taxon-name-part taxon-name-part-type="genus">Chilicola</tp:taxon-name-part> <tp:taxon-name-part taxon-name-part-type="species">travesia</tp:taxon-name-part></tp:taxon-name></italic>, probasitarsus entirely yellow as indicated by arrow <bold>C</bold> <italic><tp:taxon-name><tp:taxon-name-part taxon-name-part-type="genus">Chilicola</tp:taxon-name-part> <tp:taxon-name-part taxon-name-part-type="species">erithropoda</tp:taxon-name-part></tp:taxon-name></italic>, metatibia yellow in basal third and with narrow yellow apical ring <bold>D</bold> <italic><tp:taxon-name><tp:taxon-name-part taxon-name-part-type="genus">Chilicola</tp:taxon-name-part> <tp:taxon-name-part taxon-name-part-type="species">erithropoda</tp:taxon-name-part></tp:taxon-name></italic>, probasitarsus with only basal and apical quarters yellow, midlength brown as indicated by arrow; scale bars 0.25 mm.</p></caption><graphic xmlns:xlink="http://www.w3.org/1999/xlink" xlink:href="zookeys-591-001-g030.jpg" position="float" orientation="portrait" xlink:type="simple" id="oo_89300.jpg"/></fig><fig id="F49" position="float" orientation="portrait"><label>Figure 49.</label><caption><p>Distribution of <tp:taxon-name><tp:taxon-name-part taxon-name-part-type="genus">Chilicola</tp:taxon-name-part> (<tp:taxon-name-part taxon-name-part-type="subgenus">Heteroediscelis</tp:taxon-name-part>)</tp:taxon-name> by species. Original and geo-referenced records are plotted as diamonds, circles, triangles, and squares in alternating yellow and white; speculative ranges are plotted in contrasting colours, and are smoothed, slightly enlarged convex hulls. Scale bars approximately 200 km, background imagery provided by ESRI.</p></caption><graphic xmlns:xlink="http://www.w3.org/1999/xlink" xlink:href="zookeys-591-001-g049.jpg" position="float" orientation="portrait" xlink:type="simple" id="oo_89320.jpg"/></fig></tp:treatment-sec><ref-list><ref id="B59"><mixed-citation xmlns:xlink="http://www.w3.org/1999/xlink" xlink:type="simple">
          <person-group><name name-style="western"><surname>Packer</surname><given-names>L</given-names></name></person-group> (<year>2008</year>) <article-title>Phylogeny and classification of the <tp:taxon-name><tp:taxon-name-part taxon-name-part-type="subfamily">Xeromelissinae</tp:taxon-name-part></tp:taxon-name> (<tp:taxon-name><tp:taxon-name-part taxon-name-part-type="order">Hymenoptera</tp:taxon-name-part></tp:taxon-name>: <tp:taxon-name><tp:taxon-name-part taxon-name-part-type="superfamily">Apoidea</tp:taxon-name-part></tp:taxon-name>, <tp:taxon-name><tp:taxon-name-part taxon-name-part-type="family">Colletidae</tp:taxon-name-part></tp:taxon-name>) with special emphasis on the genus <italic><tp:taxon-name><tp:taxon-name-part taxon-name-part-type="genus">Chilicola</tp:taxon-name-part></tp:taxon-name></italic>.</article-title> <source>Systematic Entomology</source> <volume>33</volume>: <fpage>72</fpage>–<lpage>96</lpage>. doi: <ext-link xlink:type="simple" ext-link-type="doi" xlink:href="10.1111/j.1365-3113.2007.00398.x">10.1111/j.1365-3113.2007.00398.x</ext-link></mixed-citation></ref><ref id="B54"><mixed-citation xmlns:xlink="http://www.w3.org/1999/xlink" xlink:type="simple">
          <person-group><name name-style="western"><surname>Moure</surname><given-names>JS</given-names></name><name name-style="western"><surname>Urban</surname><given-names>D</given-names></name><name name-style="western"><surname>Melo</surname><given-names>GAR</given-names></name></person-group> (<year>2012</year>) <source>Catalogue of Bees (<tp:taxon-name><tp:taxon-name-part taxon-name-part-type="order">Hymenoptera</tp:taxon-name-part></tp:taxon-name>, <tp:taxon-name><tp:taxon-name-part taxon-name-part-type="superfamily">Apoidea</tp:taxon-name-part></tp:taxon-name>) in the Neotropical Region – online version</source>. <ext-link xlink:type="simple" ext-link-type="uri" xlink:href="http://www.moure.cria.org.br/catalogue">http://www.moure.cria.org.br/catalogue</ext-link> [<date-in-citation content-type="access-date">Viewed 2015</date-in-citation>]</mixed-citation></ref><ref id="B9"><mixed-citation xmlns:xlink="http://www.w3.org/1999/xlink" xlink:type="simple">
          <person-group><name name-style="western"><surname>Ascher</surname><given-names>JS</given-names></name><name name-style="western"><surname>Pickering</surname><given-names>J</given-names></name></person-group> (<year>2015</year>) <source>Discover Life Bee Species Guide and World Checklist (<tp:taxon-name><tp:taxon-name-part taxon-name-part-type="order">Hymenoptera</tp:taxon-name-part></tp:taxon-name>: <tp:taxon-name><tp:taxon-name-part taxon-name-part-type="superfamily">Apoidea</tp:taxon-name-part></tp:taxon-name>: <tp:taxon-name><tp:taxon-name-part taxon-name-part-type="clade">Anthophila</tp:taxon-name-part></tp:taxon-name>)</source>. <ext-link xlink:type="simple" ext-link-type="uri" xlink:href="http://www.discoverlife.org/mp/20q?guide=Apoidea_species">http://www.discoverlife.org/mp/20q?guide=Apoidea_species</ext-link> [<date-in-citation content-type="access-date">Viewed 2015</date-in-citation>]</mixed-citation></ref><ref id="B44"><mixed-citation xmlns:xlink="http://www.w3.org/1999/xlink" xlink:type="simple">
          <person-group><name name-style="western"><surname>Luebert</surname><given-names>F</given-names></name></person-group> (<year>2013</year>) <article-title>A revision of <tp:taxon-name><tp:taxon-name-part taxon-name-part-type="genus">Heliotropium</tp:taxon-name-part> <tp:taxon-name-part taxon-name-part-type="infraspecific-rank">sect.</tp:taxon-name-part> <tp:taxon-name-part taxon-name-part-type="section">Cochranea</tp:taxon-name-part></tp:taxon-name> (<tp:taxon-name><tp:taxon-name-part taxon-name-part-type="family">Heliotropiaceae</tp:taxon-name-part></tp:taxon-name>).</article-title> <source>Kew Bulletin</source> <volume>68</volume>: <fpage>1</fpage>–<lpage>54</lpage>. doi: <ext-link xlink:type="simple" ext-link-type="doi" xlink:href="10.1007/s12225-013-9432-6">10.1007/s12225-013-9432-6</ext-link></mixed-citation></ref></ref-list></tp:taxon-treatment>
