# Supplementary material for: A revision of Chilicola (Heteroediscelis), a subgenus of xeromelissine bees (Hymenoptera, Colletidae) endemic to Chile: taxonomy, phylogeny, and biogeography, with descriptions of eight new species
Source: Zookeys. 2016 May 19;(591):1–144. doi: 10.3897/zookeys.591.7731 (PMC4926649; doi:10.3897/zookeys.591.7731)
Supplement: XML Treatment for Chilicola (Heteroediscelis) guanicoe [file zookeys.591.7731-treatment8.xml]

<!DOCTYPE tp:taxon-treatment
  PUBLIC "-//TaxonX//DTD Taxonomic Treatment Publishing DTD v0 20100105//EN" "tax-treatment-NSO.dtd">
<tp:taxon-treatment xmlns:tp="http://www.plazi.org/taxpub"><tp:treatment-meta><kwd-group><label>Taxon classification</label><kwd><named-content content-type="kingdom">Animalia</named-content></kwd><kwd><named-content content-type="order">Hymenoptera</named-content></kwd><kwd><named-content content-type="family">Colletidae</named-content></kwd></kwd-group><mixed-citation publication-type="journal"><person-group><name><surname>Monckton</surname><given-names>Spencer K.</given-names></name></person-group><article-title>A revision of <tp:taxon-name><tp:taxon-name-part taxon-name-part-type="genus">Chilicola</tp:taxon-name-part> (<tp:taxon-name-part taxon-name-part-type="subgenus">Heteroediscelis</tp:taxon-name-part>)</tp:taxon-name>, a subgenus of xeromelissine bees (<tp:taxon-name><tp:taxon-name-part taxon-name-part-type="order">Hymenoptera</tp:taxon-name-part></tp:taxon-name>, <tp:taxon-name><tp:taxon-name-part taxon-name-part-type="family">Colletidae</tp:taxon-name-part></tp:taxon-name>) endemic to Chile: taxonomy, phylogeny, and biogeography, with descriptions of eight new species</article-title><source>Zookeys</source><day>19</day><month>5</month><year>2016</year><volume>2016</volume><issue>591</issue><fpage>1</fpage><lpage>144</lpage><pub-id pub-id-type="doi">10.3897/zookeys.591.7731</pub-id></mixed-citation></tp:treatment-meta><tp:nomenclature><tp:taxon-name>
                <tp:taxon-name-part taxon-name-part-type="genus">Chilicola</tp:taxon-name-part> (<tp:taxon-name-part taxon-name-part-type="subgenus">Heteroediscelis</tp:taxon-name-part>) <tp:taxon-name-part taxon-name-part-type="species">guanicoe</tp:taxon-name-part><object-id xmlns:xlink="http://www.w3.org/1999/xlink" content-type="zoobank" xlink:type="simple">http://zoobank.org/D6EA94C8-BED2-4A7F-8019-7F9A70BA2996</object-id></tp:taxon-name><tp:taxon-authority>Monckton</tp:taxon-authority><tp:taxon-status xmlns:xlink="http://www.w3.org/1999/xlink" xlink:type="simple">sp. n.</tp:taxon-status><xref ref-type="fig" rid="F6">Figs 6A</xref><xref ref-type="fig" rid="F7">; 7B</xref><xref ref-type="fig" rid="F21">; 21A</xref><xref ref-type="fig" rid="F38">; 38A–J</xref><xref ref-type="fig" rid="F49">; 49</xref></tp:nomenclature><tp:treatment-sec sec-type="diagnosis"><title>Diagnosis.</title><p>Males are diagnosable by the combination of malar space 1.4–2× as long as the clypeal lateral, and apical surface of S1 process with a longitudinal median ridge. Males share many characters with <italic><tp:taxon-name><tp:taxon-name-part taxon-name-part-type="genus">Chilicola</tp:taxon-name-part> <tp:taxon-name-part taxon-name-part-type="species">vicugna</tp:taxon-name-part></tp:taxon-name></italic> and <italic><tp:taxon-name><tp:taxon-name-part taxon-name-part-type="genus">Chilicola</tp:taxon-name-part> <tp:taxon-name-part taxon-name-part-type="species">mavida</tp:taxon-name-part></tp:taxon-name></italic>, but are differentiable by the longer face and weakly toothed posterior carina on the metatibia. Females are diagnosable by the combination of malar space 1.2–1.7× as long as the clypeal lateral, and dorsal surface of the protibia yellow along its entire length.</p></tp:treatment-sec><tp:treatment-sec sec-type="description"><title>Description.</title><p>
              <bold>Male (Holotype).</bold> Length 5.5mm, forewing length 3.3mm, head width 1.1mm, thorax width 1.2mm, median ocellar diameter (<abbrev xmlns:xlink="http://www.w3.org/1999/xlink" xlink:title="diameter of the median ocellus" xlink:type="simple">OD</abbrev>) 0.14mm.</p><p>
              <italic>Colouration</italic>: Black-brown, following parts yellow: labrum; clypeus except narrowly dark brown along epistomal suture and apex yellow along entire width; lower paraocular area extending more than 1OD above transverse epistomal suture, nearly reaching lower tangent of antennal socket; apicoventral surface of scape; apex of profemur broadly on anterior surface, narrowly on posterior surface; dorsal surface of protibia, including anterior surface in dorsal half, with ventral half translucent yellow; probasitarsus; apicodorsal rim of mesofemur, wider anteriorly; wide basal and apical rings on mesotibia, as well as apical half of anterior surface; mesobasitarsus, suffused with brown distad; apicoventral rim of metacoxa; wide apical ring on metafemur; metatibia except black posterior carina, medial dark patch on posterior surface, dark medial quadrangle on anterior surface covering approximately half of total length; basal half of metabasitarsus and ventrally in apical half; anterior spot on tegula; apex of T7. Following parts yellow-brown: apicoventral surface of pedicel; ventral surface of F1, narrowing basally; ventral surface of antenna from F2 to terminal flagellomere, suffused with darker brown; protrochanter apical rim posteriorly; apical half of prodistitarsus; apicoventral rim of mesocoxa; apical half of mesodistitarsus; apicoventral rim of metatrochanter. Metasoma black, T1-T6 marginal zones amber to translucent yellow at margins.</p><p>
              <italic>Pubescence</italic>: White, hairs generally short (0.5OD) and sparse, not especially plumose; on lower paraocular area and around antennal base moderately long and moderately dense (1OD); genal beard long and dense (0.5–2OD) longest at midlength; mesoscutal hairs moderately long and sparse, denser toward lateral margin (0.5–1OD); discs of scutellum and metanotum mostly bare, few short hairs (0.5OD), longer and denser toward lateral and posterior margins of scutellum (1–1.5OD) longest posteromedially, and toward lateral margin of metanotum (≤2OD); propodeal hairs moderately long and dense dorsolaterally (0.5–1.5OD); T1-T3 apicolateral patches of tomentum (0.5–1OD); S2 hairs long and dense (1.5OD basolaterad, 0.5OD distilaterad, shorter mesad).</p><p>
              <italic>Surface sculpture</italic>: Microsculpture imbricate, integument generally dull; punctures generally small and deep. Clypeus and lower paraocular area moderately densely punctate (i=1-2d) except clypeus sparsely punctate medially (i≥2d); supraclypeal area irregularly punctate (i=1-3d) densely punctate toward lateral margin (i≤d); frontal area very densely punctate (i≤0.5d); ocellocular space densely punctate adjacent to compound eye (i≤d) becoming impunctate adjacent to lateral ocellus; vertexal area densely punctate (i≤d); scape shallowly and moderately densely punctate (i=1-2d); genal area microstriate and moderately densely punctate (i=1-2d); hypostomal area rough, weakly imbricate and moderately densely punctate (i=1-2d); pronotum moderately densely punctate (i=1-2d), lateral surface coarsely imbricate; mesoscutum densely punctate (i=0.5-1d) punctures crowded around median (i≤d); scutellum moderately densely punctate (i=0.5-2d) punctures crowded around median (i≤d); mesepisternum irregularly punctate, moderately dense to sparse below scrobe (i=1-2d), sparser anterior of episternal groove (i=1-3d), impunctate just dorsad of scrobe, otherwise moderately dense on hypoepimeral area (i≤2d); metanotum moderately densely punctate (i=1-2d) punctures crowded around median and anteriorly (i≤d); metepisternum densely punctate (i≤d); metapostnotum rugose, fewer transverse lineations and more weakly microsculptured posteriorly; propodeum rugulose posteriorly, moderately densely punctate throughout (i=1-2d); T1-T5 coarsely imbricate and moderately densely punctate (i=1-2d on T1-T4; i=1-3d on T5); T2-T5 basal depressed area more coarsely microsculptured but punctures distinct; T6 moderately densely punctate (i=1-3d) and coarsely imbricate posteriorly; T7 moderately densely punctate (i=1-3d); marginal zones of terga weakly imbricate and shiny, minutely punctate.</p><p>
              <italic>Structure</italic>: Labrum ~2.4× wider than long (22:9); malar space ~1.4× as long as clypeal lateral (11:8); <abbrev xmlns:xlink="http://www.w3.org/1999/xlink" xlink:title="lower ocular tangent, an imaginary line crossing lower extremities of compound eyes in frontal view, perpendicular to main axis of face" xlink:type="simple">LOT</abbrev> just above anterior tentorial pits; clypeus ~1.1× as long as maximum width in frontal view (34:30) extending for more than half of its length beyond <abbrev xmlns:xlink="http://www.w3.org/1999/xlink" xlink:title="lower ocular tangent, an imaginary line crossing lower extremities of compound eyes in frontal view, perpendicular to main axis of face" xlink:type="simple">LOT</abbrev>; median longitudinal groove on clypeus weakly present in dorsal half, absent ventrad; subantennal sutures ~1.4× as long as the shortest distance between them (16:11.5); <abbrev xmlns:xlink="http://www.w3.org/1999/xlink" xlink:title="interalveolar distance, shortest distance between antennal sockets" xlink:type="simple">IAD</abbrev> 2× <abbrev xmlns:xlink="http://www.w3.org/1999/xlink" xlink:title="minimum antennocular distance, shortest distance between antennal socket and compound eye, typically at an angle of approximately 30° below horizontal laterad from antennal socket" xlink:type="simple">AOD</abbrev> (12:6); scape 2.4× as long as maximum width (24:10); pedicel shorter than wide (7.5:8.5); F1 slightly shorter than wide (8.5:9); F2 ~1.5× as long as F1 and shorter than F3 (F2:F3 - 12.5:14); UOD ~1.5× LOD, <abbrev xmlns:xlink="http://www.w3.org/1999/xlink" xlink:title="maximum interocular distance, or greatest distance between inner orbits of compound eyes at level of emargination" xlink:type="simple">IOD</abbrev> ~1.1× UOD (UOD:<abbrev xmlns:xlink="http://www.w3.org/1999/xlink" xlink:title="maximum interocular distance, or greatest distance between inner orbits of compound eyes at level of emargination" xlink:type="simple">IOD</abbrev>:LOD - 48:52:33); frontal line carinate between antennal bases for a length less than 0.5OD, flat just below median ocellus for less than 1OD, otherwise <!--PageBreak-->undefined; <abbrev xmlns:xlink="http://www.w3.org/1999/xlink" xlink:title="distance from lower tangent of median ocellus to apex of clypeus" xlink:type="simple">MOC</abbrev> longer than width of head (88:83); <abbrev xmlns:xlink="http://www.w3.org/1999/xlink" xlink:title="ocellocular distance, shortest distance between lateral ocellus and compound eye" xlink:type="simple">OOC</abbrev> ~0.67× <abbrev xmlns:xlink="http://www.w3.org/1999/xlink" xlink:title="interocellar distance, shortest distance between lateral ocelli" xlink:type="simple">IOC</abbrev> (12:18); genal area ~0.6× as wide as compound eye in lateral view (18:29); ratio of lengths of mesoscutum: scutellum: metanotum: metapostnotum - 60:21:9:14; probasitarsus <!--PageBreak-->~3.8× as long as maximum depth (25:6.5); length of prodistitarsus subequal to that of preceding three tarsomeres combined (from II to V - 6:5:4:14); metafemur almost twice as long as maximum depth (59:30); summit of metatibial ventral convexity at approximately two-thirds tibial length and rounded; metatibia ~2.1× as long as maximum depth (53:25); in apical view apical lamina of metatibia short and thick, length 0.7× <abbrev xmlns:xlink="http://www.w3.org/1999/xlink" xlink:title="diameter of the median ocellus" xlink:type="simple">OD</abbrev> (7:10); ventral metatibial carina bowed ventrad and absent basally, originating at midpoint of posterior carina, the latter sharply inflected near base and somewhat concave apicad of inflection; metabasitarsus ~4.2× as long as maximum depth (38:9); S1 process apical surface with a longitudinal median ridge, in lateral view anterior and posterior margins convergent apically and median ridge projecting posteriorly from apex. S7 apodemal arm sclerotized margin recurved mesad, dividing membranous portion of arm; ventral lobe narrow, almost linear; dorsal lobe roughly triangular, wide at base and narrow apically, with row of setae long basally and shorter apically; apex of disc disinctly emarginate. S8 lateral process ~0.9× as wide as long, anteromedial sclerotized margin wide and weakly convex. Gonobase apicoventral truncate process biconvex and distinctly notched by ~1.5× width of one convexity.</p><p>
              <bold>Female (Allotype).</bold> Length 5.0mm, forewing length 3.1mm, head width 1.0mm, thorax width 1.1mm, median ocellar diameter (<abbrev xmlns:xlink="http://www.w3.org/1999/xlink" xlink:title="diameter of the median ocellus" xlink:type="simple">OD</abbrev>) 0.12mm.</p><p>
              <italic>Colouration</italic>: Black to black-brown except as follows: labrum pale to translucent yellow along basal margin; mandible with yellow basal spot and pale to translucent yellow except apex translucent brown. Following parts yellow-brown: apicoventral surface of pedicel and F1; ventral surface of antenna from F2 to terminal flagellomere, narrowing basally on F2; mesobasitarsus ventrally; apical half of mesodistitarsus; wide apical ring on metatibia; posterior surface of metabasitarsus. Following parts yellow: dorsal surface and narrow apical ring on protibia; anterior surface of probasitarsus and second to fourth tarsomeres; apical half of prodistitarsus; wide basal and narrow apical ring on mesotibia; narrow apical ring on metafemur; wide basal ring on metatibia; anterior spot on tegula. Apical one-third of metadistitarsus brown. Metasoma brown, T1-T5 marginal zones amber to translucent yellow at margins.</p><p>
              <italic>Pubescence</italic>: As in male except as follows: clypeal hairs short and sparse (0.5OD); genal beard sparse (0.5–2OD); discs of mesoscutum, scutellum, and metanotum with sparse short hairs (≤0.5OD), longer and denser toward lateral margin as follows: mesoscutum (0.5–1.0OD), scutellum (1–1.5OD) also on posterior margin, longest posteromedially, metanotum (≤2OD); propodeal hairs moderately long and dense dorsolaterally (0.5–1.5OD); scopae on metafemur and metatibia (1–1.5OD); T1-T3 apicolateral patches of tomentum (0.5–1OD); S1 hairs long and moderately dense (≤2OD); S2 scopal hairs (1–2.5OD).</p><p>
              <italic>Surface sculpture</italic>: As in male except as follows: clypeus moderately densely punctate throughout (i=1-2d); supraclypeal area irregularly punctate (i=1-2d) densely punctate toward lateral margin (i≤d); frontal area densely punctate (i≤d); ocellocular space moderately densely punctate adjacent to compound eye (i=1-2d) becoming impunctate adjacent to lateral ocellus; vertexal and genal areas moderately densely punctate (i=1-2d); hypostomal area weakly imbricate to glossy apically and moderately densely punctate (i=1-<!--PageBreak-->3d); mesoscutum and scutellum densely punctate (i=0.5-1d); metepisternum irregularly punctate, sparse below scrobe (i=1-3d), sparser anterior of episternal groove (i≥3d), impunctate just dorsad of scrobe, otherwise irregularly spaced on hypoepimeral area (i≤2d); metanotum moderately densely punctate (i=0.5-2d); metapostnotum rugose to longitudinally striate posteriorly; propodeum coarsely imbricate, moderately densely punctate (i=1-2d); T1-T5 moderately puncticulate; T6 moderately densely punctate (i=1-2d).</p><p>
              <italic>Structure</italic>: Labrum ~2.5× wider than long (23.5:9.5); malar space ~1.25× as long as clypeal lateral (9.5:7.5); <abbrev xmlns:xlink="http://www.w3.org/1999/xlink" xlink:title="lower ocular tangent, an imaginary line crossing lower extremities of compound eyes in frontal view, perpendicular to main axis of face" xlink:type="simple">LOT</abbrev> just above anterior tentorial pits; clypeus ~1.1× as long as maximum width in frontal view (32:28) extending for more than half of its length beyond <abbrev xmlns:xlink="http://www.w3.org/1999/xlink" xlink:title="lower ocular tangent, an imaginary line crossing lower extremities of compound eyes in frontal view, perpendicular to main axis of face" xlink:type="simple">LOT</abbrev>; median longitudinal groove weak on clypeus; subantennal sutures ~1.4 longer than shortest distance between them (15:11); <abbrev xmlns:xlink="http://www.w3.org/1999/xlink" xlink:title="interalveolar distance, shortest distance between antennal sockets" xlink:type="simple">IAD</abbrev> ~1.4× <abbrev xmlns:xlink="http://www.w3.org/1999/xlink" xlink:title="minimum antennocular distance, shortest distance between antennal socket and compound eye, typically at an angle of approximately 30° below horizontal laterad from antennal socket" xlink:type="simple">AOD</abbrev> (11.5:8); scape ~3.3× as long as maximum width (23:7); pedicel longer than wide (8:7); F1 as long as wide (6.5:6.5); F2 ~0.7× as long as F1 (4.5) and 0.75× as long as F3 (6); UOD ~1.3× LOD, <abbrev xmlns:xlink="http://www.w3.org/1999/xlink" xlink:title="maximum interocular distance, or greatest distance between inner orbits of compound eyes at level of emargination" xlink:type="simple">IOD</abbrev> ~1.1× as long as UOD (UOD:<abbrev xmlns:xlink="http://www.w3.org/1999/xlink" xlink:title="maximum interocular distance, or greatest distance between inner orbits of compound eyes at level of emargination" xlink:type="simple">IOD</abbrev>:LOD - 45:48.5:34.5); frontal line carinate in lower third, flat just below median ocellus for a length of ~1OD, otherwise roughly defined; <abbrev xmlns:xlink="http://www.w3.org/1999/xlink" xlink:title="distance from lower tangent of median ocellus to apex of clypeus" xlink:type="simple">MOC</abbrev> ~1.2× as long as width of head (86:73); <abbrev xmlns:xlink="http://www.w3.org/1999/xlink" xlink:title="ocellocular distance, shortest distance between lateral ocellus and compound eye" xlink:type="simple">OOC</abbrev> ~0.6× <abbrev xmlns:xlink="http://www.w3.org/1999/xlink" xlink:title="interocellar distance, shortest distance between lateral ocelli" xlink:type="simple">IOC</abbrev> (11:19); genal area ~0.75× as wide as eye in lateral view (17:23); ratio of lengths of mesoscutum: scutellum: metanotum: metapostnotum – 57:20:11:14; probasitarsus ~3.4× as long as maximum depth (24:7); length of prodistitarsus ~0.8× that of preceding three tarsomeres combined (from II to V - 6:5:4.5:13); metafemur 3× as long as maximum depth (45:15); metatibia ~4.5× as long as maximum depth (58:13); metabasitarsus ~4.2× as long as maximum depth (38:9).</p><fig id="F38" position="float" orientation="portrait"><label>Figure 38.</label><caption><p>
          <italic><tp:taxon-name><tp:taxon-name-part taxon-name-part-type="genus">Chilicola</tp:taxon-name-part> <tp:taxon-name-part taxon-name-part-type="species">guanicoe</tp:taxon-name-part></tp:taxon-name></italic>: <bold>A</bold> male habitus, lateral view, scale bar 1 mm <bold>B</bold> male head, frontal view, scale bar 0.5 mm <bold>C</bold> female habitus, lateral view, scale bar 1 mm <bold>D</bold> female head, frontal view, scale bar 0.5 mm <bold>E</bold> male metatibia, posterior view<sup>†</sup>, scale bar 0.25 mm <bold>F</bold> male S1 process, lateral view, scale bar 0.25 mm <bold>G</bold> male S1 process, apical view<sup>†</sup>, scale bar 0.25 mm <bold>H</bold> male S7 (C.gnco.007), scale bar 0.25 mm <bold>I</bold> male S8 (C.gnco.007), scale bar 0.25 mm <bold>J</bold> male genital capsule (C.gnco.007), scale bar 0.25 mm.</p></caption><graphic xmlns:xlink="http://www.w3.org/1999/xlink" xlink:href="zookeys-591-001-g038.jpg" position="float" orientation="portrait" xlink:type="simple" id="oo_89308.jpg"/></fig></tp:treatment-sec><tp:treatment-sec sec-type="type material"><title>Type material</title><p>(9 males &amp; 26 females): <bold>Holotype</bold> (male): Region III, C-453 km 22, <named-content xmlns:xlink="http://www.w3.org/1999/xlink" content-type="dwc:verbatimCoordinates" xlink:type="simple"><named-content content-type="geo-json" specific-use="{&#34;type&#34;:&#34;Point&#34;,&#34;coordinates&#34;:[-69.8261,-28.1816]}" xlink:type="simple">S 28.1816° W 69.8261°</named-content></named-content>, 1625m, <named-content xmlns:xlink="http://www.w3.org/1999/xlink" content-type="date" xlink:type="simple">6.xi.2013</named-content>, fl. yellow pan trap, S. Monckton, <abbrev xmlns:xlink="http://www.w3.org/1999/xlink" xlink:title="Canadian Centre for DNA Barcoding" xlink:type="simple">CCDB</abbrev>-19989 B08 // <named-content xmlns:xlink="http://www.w3.org/1999/xlink" content-type="dwc:institutional_code" xlink:type="simple">PCYU</named-content> 0021682 (<named-content xmlns:xlink="http://www.w3.org/1999/xlink" content-type="dwc:institutional_code" xlink:type="simple">PCYU</named-content>); <bold>Allotype</bold> (female): Region III, C-35 km 51.5, <named-content xmlns:xlink="http://www.w3.org/1999/xlink" content-type="dwc:verbatimCoordinates" xlink:type="simple"><named-content content-type="geo-json" specific-use="{&#34;type&#34;:&#34;Point&#34;,&#34;coordinates&#34;:[-70.1227,-27.8237]}" xlink:type="simple">S 27.8237°, W 70.1227°</named-content></named-content>, 875m, <named-content xmlns:xlink="http://www.w3.org/1999/xlink" content-type="date" xlink:type="simple">29.ix.2013</named-content>, S. Monckton, <abbrev xmlns:xlink="http://www.w3.org/1999/xlink" xlink:title="Canadian Centre for DNA Barcoding" xlink:type="simple">CCDB</abbrev>-19989 A12 // <named-content xmlns:xlink="http://www.w3.org/1999/xlink" content-type="dwc:institutional_code" xlink:type="simple">PCYU</named-content> 0021674 (<named-content xmlns:xlink="http://www.w3.org/1999/xlink" content-type="dwc:institutional_code" xlink:type="simple">PCYU</named-content>); <bold>Paratypes: Region III</bold>: one male, Las Juntas, <italic><named-content xmlns:xlink="http://www.w3.org/1999/xlink" content-type="dwc:verbatimCoordinates" xlink:type="simple"><named-content content-type="geo-json" specific-use="{&#34;type&#34;:&#34;Point&#34;,&#34;coordinates&#34;:[-69.976,-28.003]}" xlink:type="simple">S 28.003°, W 69.976°</named-content></named-content>, 1160m</italic>, <named-content xmlns:xlink="http://www.w3.org/1999/xlink" content-type="date" xlink:type="simple">5.x.1982</named-content>, C. Tobar (<abbrev xmlns:xlink="http://www.w3.org/1999/xlink" content-type="institution" xlink:title="Pontificia Universidad Católica de Valparaíso, Chile" xlink:type="simple">PUCV</abbrev>); one female, same locality and date, R. Aldunate (<abbrev xmlns:xlink="http://www.w3.org/1999/xlink" content-type="institution" xlink:title="Pontificia Universidad Católica de Valparaíso, Chile" xlink:type="simple">PUCV</abbrev>); one male and three females, Rd to Pastos Largos, km 4, <named-content xmlns:xlink="http://www.w3.org/1999/xlink" content-type="dwc:verbatimCoordinates" xlink:type="simple"><named-content content-type="geo-json" specific-use="{&#34;type&#34;:&#34;Point&#34;,&#34;coordinates&#34;:[-69.7913,-28.1643]}" xlink:type="simple">S 28.1643°, W 69.7913°</named-content></named-content>, 2127m, <named-content xmlns:xlink="http://www.w3.org/1999/xlink" content-type="date" xlink:type="simple">11.xi.2013</named-content>, S. Monckton &amp; J. Postlethwaite (<named-content xmlns:xlink="http://www.w3.org/1999/xlink" content-type="dwc:institutional_code" xlink:type="simple">PCYU</named-content>); one male and one female, same data (<named-content xmlns:xlink="http://www.w3.org/1999/xlink" content-type="dwc:institutional_code" xlink:type="simple">AMNH</named-content>); one female, same data (<abbrev xmlns:xlink="http://www.w3.org/1999/xlink" content-type="institution" xlink:title="Bee Biology and Systematics Laboratory, Logan, UT, U.S.A." xlink:type="simple">BBSL</abbrev>); one female, same data (<abbrev xmlns:xlink="http://www.w3.org/1999/xlink" content-type="institution" xlink:title="Central Texas Melittological Institute" xlink:type="simple">CTMI</abbrev>); one female, Rd to Pastos Largos, km 0.5, <named-content xmlns:xlink="http://www.w3.org/1999/xlink" content-type="dwc:verbatimCoordinates" xlink:type="simple"><named-content content-type="geo-json" specific-use="{&#34;type&#34;:&#34;Point&#34;,&#34;coordinates&#34;:[-69.8047,-28.1802]}" xlink:type="simple">S 28.1802°, W 69.8047°</named-content></named-content>, 1863m, <named-content xmlns:xlink="http://www.w3.org/1999/xlink" content-type="date" xlink:type="simple">6.xi.2013</named-content>, S. Monckton (<named-content xmlns:xlink="http://www.w3.org/1999/xlink" content-type="dwc:institutional_code" xlink:type="simple">PCYU</named-content>); one female, same locality, <named-content xmlns:xlink="http://www.w3.org/1999/xlink" content-type="date" xlink:type="simple">6.xi-11.xii.2013</named-content>, J. Postlethwaite &amp; S. Monckton, pan trap (<named-content xmlns:xlink="http://www.w3.org/1999/xlink" content-type="dwc:institutional_code" xlink:type="simple">PCYU</named-content>); four females, Fundo La Semilla, 125 km SE Copiapó, <named-content xmlns:xlink="http://www.w3.org/1999/xlink" content-type="dwc:verbatimCoordinates" xlink:type="simple"><named-content content-type="geo-json" specific-use="{&#34;type&#34;:&#34;Point&#34;,&#34;coordinates&#34;:[-69.741,-28.2507]}" xlink:type="simple">S 28.2507°, W 69.741°</named-content></named-content>, 2358m, <named-content xmlns:xlink="http://www.w3.org/1999/xlink" content-type="date" xlink:type="simple">17.x.2004</named-content>, F.D. Parker, M.E. Irwin, pan traps, CHL-14509-54 // FDP52511, CHL-14509-55 // FDP52599, CHL-14509-56 // FDP52403, CHL-14509-03 // FDP4749 // <named-content xmlns:xlink="http://www.w3.org/1999/xlink" content-type="dwc:institutional_code" xlink:type="simple">USDA</named-content> Native Bee Survey BBSL699121 (<abbrev xmlns:xlink="http://www.w3.org/1999/xlink" content-type="institution" xlink:title="Bee Biology and Systematics Laboratory, Logan, UT, U.S.A." xlink:type="simple">BBSL</abbrev>); two females, E of El Maray, <named-content xmlns:xlink="http://www.w3.org/1999/xlink" content-type="dwc:verbatimCoordinates" xlink:type="simple"><named-content content-type="geo-json" specific-use="{&#34;type&#34;:&#34;Point&#34;,&#34;coordinates&#34;:[-70.007844,-27.63363]}" xlink:type="simple">S27.63363°, W70.007844°</named-content></named-content>, 1316m, <named-content xmlns:xlink="http://www.w3.org/1999/xlink" content-type="date" xlink:type="simple">3.xi.2015</named-content>–<named-content xmlns:xlink="http://www.w3.org/1999/xlink" content-type="date" xlink:type="simple">4.ii.2016</named-content>, L. Packer, pan traps (<named-content xmlns:xlink="http://www.w3.org/1999/xlink" content-type="dwc:institutional_code" xlink:type="simple">PCYU</named-content>); one male and four females, Cuesta Castaño, <named-content xmlns:xlink="http://www.w3.org/1999/xlink" content-type="dwc:verbatimCoordinates" xlink:type="simple"><named-content content-type="geo-json" specific-use="{&#34;type&#34;:&#34;Point&#34;,&#34;coordinates&#34;:[-69.75387,-27.69314]}" xlink:type="simple">S27.69314°, W69.75387°</named-content></named-content>, 2975m, <named-content xmlns:xlink="http://www.w3.org/1999/xlink" content-type="date" xlink:type="simple">3.xi.2015</named-content>–<named-content xmlns:xlink="http://www.w3.org/1999/xlink" content-type="date" xlink:type="simple">4.ii.2016</named-content>, L. Packer, pan traps (<named-content xmlns:xlink="http://www.w3.org/1999/xlink" content-type="dwc:institutional_code" xlink:type="simple">PCYU</named-content>); one male and three females, Cuesta Castaño, <named-content xmlns:xlink="http://www.w3.org/1999/xlink" content-type="dwc:verbatimCoordinates" xlink:type="simple"><named-content content-type="geo-json" specific-use="{&#34;type&#34;:&#34;Point&#34;,&#34;coordinates&#34;:[-69.75493,-27.68156]}" xlink:type="simple">S27.68156°, W69.75493°</named-content></named-content>, 2672m, <named-content xmlns:xlink="http://www.w3.org/1999/xlink" content-type="date" xlink:type="simple">3.xi.2015</named-content>-<named-content xmlns:xlink="http://www.w3.org/1999/xlink" content-type="date" xlink:type="simple">4.ii.2016</named-content>, L. Packer, pan traps (<named-content xmlns:xlink="http://www.w3.org/1999/xlink" content-type="dwc:institutional_code" xlink:type="simple">PCYU</named-content>); one female, Finca las Herrera, <named-content xmlns:xlink="http://www.w3.org/1999/xlink" content-type="dwc:verbatimCoordinates" xlink:type="simple"><named-content content-type="geo-json" specific-use="{&#34;type&#34;:&#34;Point&#34;,&#34;coordinates&#34;:[-69.79012,-27.66756]}" xlink:type="simple">S27.66756°, W69.79012°</named-content></named-content>, 2315m, <named-content xmlns:xlink="http://www.w3.org/1999/xlink" content-type="date" xlink:type="simple">3.xi.2015</named-content>-<named-content xmlns:xlink="http://www.w3.org/1999/xlink" content-type="date" xlink:type="simple">4.ii.2016</named-content>, L. Packer, pan trap (<named-content xmlns:xlink="http://www.w3.org/1999/xlink" content-type="dwc:institutional_code" xlink:type="simple">PCYU</named-content>); one male and one female, E of Potrerillos, C-177, km 24,  <named-content xmlns:xlink="http://www.w3.org/1999/xlink" content-type="dwc:verbatimCoordinates" xlink:type="simple"><named-content content-type="geo-json" specific-use="{&#34;type&#34;:&#34;Point&#34;,&#34;coordinates&#34;:[-69.3272,-26.4585]}" xlink:type="simple">S 26.4585°, W 69.3272°</named-content></named-content>, <!--PageBreak-->2839m, <named-content xmlns:xlink="http://www.w3.org/1999/xlink" content-type="date" xlink:type="simple">28.ix-16.xi.2013</named-content>, J. Postlethwaite, pan traps (<named-content xmlns:xlink="http://www.w3.org/1999/xlink" content-type="dwc:institutional_code" xlink:type="simple">PCYU</named-content>); one male, same locality, <named-content xmlns:xlink="http://www.w3.org/1999/xlink" content-type="date" xlink:type="simple">16.xi.2013</named-content>, J. Postlethwaite, blue pan, <abbrev xmlns:xlink="http://www.w3.org/1999/xlink" xlink:title="Canadian Centre for DNA Barcoding" xlink:type="simple">CCDB</abbrev>-22789 F02 (<named-content xmlns:xlink="http://www.w3.org/1999/xlink" content-type="dwc:institutional_code" xlink:type="simple">PCYU</named-content>); one male, Hwy C-269, km 0.5, E of Potrerillos,  <named-content xmlns:xlink="http://www.w3.org/1999/xlink" content-type="dwc:verbatimCoordinates" xlink:type="simple"><named-content content-type="geo-json" specific-use="{&#34;type&#34;:&#34;Point&#34;,&#34;coordinates&#34;:[-69.3214,-26.4763]}" xlink:type="simple">S 26.4763°, W 69.3214°</named-content></named-content>, 3000m, <named-content xmlns:xlink="http://www.w3.org/1999/xlink" content-type="date" xlink:type="simple">28.iii–24.iv.2013</named-content>, J. Postlethwaite &amp; S. Monckton, yellow cup (<named-content xmlns:xlink="http://www.w3.org/1999/xlink" content-type="dwc:institutional_code" xlink:type="simple">PCYU</named-content>); <bold>Region IV</bold>: one female, Limarí Prov., Chañar, <named-content xmlns:xlink="http://www.w3.org/1999/xlink" content-type="dwc:verbatimCoordinates" xlink:type="simple"><named-content content-type="geo-json" specific-use="{&#34;type&#34;:&#34;Point&#34;,&#34;coordinates&#34;:[-70.6402,-30.2804]}" xlink:type="simple">S 30.2804°, W 70.6402°</named-content></named-content>, 1564m, <named-content xmlns:xlink="http://www.w3.org/1999/xlink" content-type="date" xlink:type="simple">4.ix.2004</named-content>, L. Packer (<named-content xmlns:xlink="http://www.w3.org/1999/xlink" content-type="dwc:institutional_code" xlink:type="simple">PCYU</named-content>).</p></tp:treatment-sec><tp:treatment-sec sec-type="variation"><title>Variation.</title><p>Some females have a yellow-brown or yellow spot on the lower paraocular area below the anterior tentorial pit.</p></tp:treatment-sec><tp:treatment-sec sec-type="distribution"><title>Distribution.</title><p>Upper Intermediate Desert and northern Central Andean Cordillera, from Fundo La Semilla west to Last Juntas and north to E of Potrerillos (Region III); 875–3000m a.s.l.</p></tp:treatment-sec><tp:treatment-sec sec-type="ecology"><title>Ecology.</title><p>Recorded September to December and March to April.</p></tp:treatment-sec><tp:treatment-sec sec-type="etymology"><title>Etymology.</title><p>This species is named after the guanaco - <italic><tp:taxon-name><tp:taxon-name-part taxon-name-part-type="genus">Lama</tp:taxon-name-part> <tp:taxon-name-part taxon-name-part-type="species">guanicoe</tp:taxon-name-part></tp:taxon-name></italic> (Müller, 1776) - a camellid native to South America and found throughout Chile. The specific epithet is identical to that of the guanaco and is treated as a noun in apposition.</p></tp:treatment-sec><tp:treatment-sec><!--Section generated to contain objects referenced in tp:taxon-treatment.--><fig id="F6" position="float" orientation="portrait"><label>Figure 6.</label><caption><p>Male: <bold>A</bold> <italic><tp:taxon-name><tp:taxon-name-part taxon-name-part-type="genus">Chilicola</tp:taxon-name-part> <tp:taxon-name-part taxon-name-part-type="species">guanicoe</tp:taxon-name-part></tp:taxon-name></italic>, malar space ≥1.4× as long as clypeal lateral <bold>B</bold> <italic><tp:taxon-name><tp:taxon-name-part taxon-name-part-type="genus">Chilicola</tp:taxon-name-part> <tp:taxon-name-part taxon-name-part-type="species">lickana</tp:taxon-name-part></tp:taxon-name></italic>, metatibia, posterior view, toothed posterior carina indicated by red line, ventral carina indicated by yellow line <bold>C</bold> <italic><tp:taxon-name><tp:taxon-name-part taxon-name-part-type="genus">Chilicola</tp:taxon-name-part> <tp:taxon-name-part taxon-name-part-type="species">mavida</tp:taxon-name-part></tp:taxon-name></italic>, malar space ≤1.1× as long as clypeal lateral <bold>C</bold> <italic><tp:taxon-name><tp:taxon-name-part taxon-name-part-type="genus">Chilicola</tp:taxon-name-part> <tp:taxon-name-part taxon-name-part-type="species">vicugna</tp:taxon-name-part></tp:taxon-name></italic>, metatibia, posterior view, untoothed posterior carina indicated by red line, ventral carina indicated by yellow line; scale bars 0.25 mm.</p></caption><graphic xmlns:xlink="http://www.w3.org/1999/xlink" xlink:href="zookeys-591-001-g006.jpg" position="float" orientation="portrait" xlink:type="simple" id="oo_89276.jpg"/></fig><fig id="F7" position="float" orientation="portrait"><label>Figure 7.</label><caption><p>Male, frontal view: <bold>A</bold> <italic><tp:taxon-name><tp:taxon-name-part taxon-name-part-type="genus">Chilicola</tp:taxon-name-part> <tp:taxon-name-part taxon-name-part-type="species">lickana</tp:taxon-name-part></tp:taxon-name></italic>, arrows indicate median longitudinal depression of clypeus, lower paraocular maculation does not reach lower tangent of antennal socket <bold>B</bold> <italic><tp:taxon-name><tp:taxon-name-part taxon-name-part-type="genus">Chilicola</tp:taxon-name-part> <tp:taxon-name-part taxon-name-part-type="species">guanicoe</tp:taxon-name-part></tp:taxon-name></italic>, clypeus without median longitudinal depression, lower paraocular maculation just reaches lower tangent of antennal socket; scale bars 0.5 mm.</p></caption><graphic xmlns:xlink="http://www.w3.org/1999/xlink" xlink:href="zookeys-591-001-g007.jpg" position="float" orientation="portrait" xlink:type="simple" id="oo_89277.jpg"/></fig><fig id="F21" position="float" orientation="portrait"><label>Figure 21.</label><caption><p>Female: <bold>A</bold> <italic><tp:taxon-name><tp:taxon-name-part taxon-name-part-type="genus">Chilicola</tp:taxon-name-part> <tp:taxon-name-part taxon-name-part-type="species">guanicoe</tp:taxon-name-part></tp:taxon-name></italic>, malar space ~1.33× as long as clypeal lateral <bold>B</bold> <italic><tp:taxon-name><tp:taxon-name-part taxon-name-part-type="genus">Chilicola</tp:taxon-name-part> <tp:taxon-name-part taxon-name-part-type="species">mavida</tp:taxon-name-part></tp:taxon-name></italic>, malar space ~0.9× as long as clypeal lateral; scale bars 0.25 mm.</p></caption><graphic xmlns:xlink="http://www.w3.org/1999/xlink" xlink:href="zookeys-591-001-g021.jpg" position="float" orientation="portrait" xlink:type="simple" id="oo_89291.jpg"/></fig><fig id="F49" position="float" orientation="portrait"><label>Figure 49.</label><caption><p>Distribution of <tp:taxon-name><tp:taxon-name-part taxon-name-part-type="genus">Chilicola</tp:taxon-name-part> (<tp:taxon-name-part taxon-name-part-type="subgenus">Heteroediscelis</tp:taxon-name-part>)</tp:taxon-name> by species. Original and geo-referenced records are plotted as diamonds, circles, triangles, and squares in alternating yellow and white; speculative ranges are plotted in contrasting colours, and are smoothed, slightly enlarged convex hulls. Scale bars approximately 200 km, background imagery provided by ESRI.</p></caption><graphic xmlns:xlink="http://www.w3.org/1999/xlink" xlink:href="zookeys-591-001-g049.jpg" position="float" orientation="portrait" xlink:type="simple" id="oo_89320.jpg"/></fig></tp:treatment-sec></tp:taxon-treatment>
