# Supplementary material for: A revision of Chilicola (Heteroediscelis), a subgenus of xeromelissine bees (Hymenoptera, Colletidae) endemic to Chile: taxonomy, phylogeny, and biogeography, with descriptions of eight new species
Source: Zookeys. 2016 May 19;(591):1–144. doi: 10.3897/zookeys.591.7731 (PMC4926649; doi:10.3897/zookeys.591.7731)
Supplement: XML Treatment for Chilicola (Heteroediscelis) katherinae [file zookeys.591.7731-treatment9.xml]

<!DOCTYPE tp:taxon-treatment
  PUBLIC "-//TaxonX//DTD Taxonomic Treatment Publishing DTD v0 20100105//EN" "tax-treatment-NSO.dtd">
<tp:taxon-treatment xmlns:tp="http://www.plazi.org/taxpub"><tp:treatment-meta><kwd-group><label>Taxon classification</label><kwd><named-content content-type="kingdom">Animalia</named-content></kwd><kwd><named-content content-type="order">Hymenoptera</named-content></kwd><kwd><named-content content-type="family">Colletidae</named-content></kwd></kwd-group><mixed-citation publication-type="journal"><person-group><name><surname>Monckton</surname><given-names>Spencer K.</given-names></name></person-group><article-title>A revision of <tp:taxon-name><tp:taxon-name-part taxon-name-part-type="genus">Chilicola</tp:taxon-name-part> (<tp:taxon-name-part taxon-name-part-type="subgenus">Heteroediscelis</tp:taxon-name-part>)</tp:taxon-name>, a subgenus of xeromelissine bees (<tp:taxon-name><tp:taxon-name-part taxon-name-part-type="order">Hymenoptera</tp:taxon-name-part></tp:taxon-name>, <tp:taxon-name><tp:taxon-name-part taxon-name-part-type="family">Colletidae</tp:taxon-name-part></tp:taxon-name>) endemic to Chile: taxonomy, phylogeny, and biogeography, with descriptions of eight new species</article-title><source>Zookeys</source><day>19</day><month>5</month><year>2016</year><volume>2016</volume><issue>591</issue><fpage>1</fpage><lpage>144</lpage><pub-id pub-id-type="doi">10.3897/zookeys.591.7731</pub-id></mixed-citation></tp:treatment-meta><tp:nomenclature><tp:taxon-name>
                <tp:taxon-name-part taxon-name-part-type="genus">Chilicola</tp:taxon-name-part> (<tp:taxon-name-part taxon-name-part-type="subgenus">Heteroediscelis</tp:taxon-name-part>) <tp:taxon-name-part taxon-name-part-type="species">katherinae</tp:taxon-name-part><object-id xmlns:xlink="http://www.w3.org/1999/xlink" content-type="zoobank" xlink:type="simple">http://zoobank.org/7AD41B89-6EE8-4536-99F3-2D6948D71390</object-id></tp:taxon-name><tp:taxon-authority>Monckton</tp:taxon-authority><tp:taxon-status xmlns:xlink="http://www.w3.org/1999/xlink" xlink:type="simple">sp. n.</tp:taxon-status><xref ref-type="fig" rid="F11">Figs 11A</xref><xref ref-type="fig" rid="F13">; 13D–F</xref><xref ref-type="fig" rid="F18">; 18D</xref><xref ref-type="fig" rid="F20">; 20A</xref><xref ref-type="fig" rid="F39">; 39A–J</xref><xref ref-type="fig" rid="F49">; 49</xref><!--PageBreak--></tp:nomenclature><tp:treatment-sec sec-type="diagnosis"><title>Diagnosis.</title><p>Males are diagnosable by the combination of malar space subequal to or longer than clypeal lateral (1–1.1×), the S1 proces apical surface weakly longitudinally concave and in lateral view anterior and posterior margins divergent apically, and the metatibia &gt;2× as long as maximum depth with summit of ventral convexity situated at approximately three-quarters tibial length. Females are diagnosable by the combination of protibia yellow on basal half of dorsal surface only and malar space subequal in length to the clypeal lateral (0.95–1.05×). Females may be confused with <italic><tp:taxon-name><tp:taxon-name-part taxon-name-part-type="genus">Chilicola</tp:taxon-name-part> <tp:taxon-name-part taxon-name-part-type="species">randolphi</tp:taxon-name-part></tp:taxon-name></italic> or <italic><tp:taxon-name><tp:taxon-name-part taxon-name-part-type="genus">Chilicola</tp:taxon-name-part> <tp:taxon-name-part taxon-name-part-type="species">vina</tp:taxon-name-part></tp:taxon-name></italic>, but can be distinguished from the former by the dark brown metasoma and from the latter by the shorter malar space (≥1.2× as long as clypeal lateral in <italic><tp:taxon-name><tp:taxon-name-part taxon-name-part-type="genus">Chilicola</tp:taxon-name-part> <tp:taxon-name-part taxon-name-part-type="species">vina</tp:taxon-name-part></tp:taxon-name></italic>).</p></tp:treatment-sec><tp:treatment-sec sec-type="description"><title>Description.</title><p>
              <bold>Male (Holotype).</bold> Length 6.4mm, forewing length 3.9mm, head width 1.3mm, thorax width 1.4mm, median ocellar diameter (<abbrev xmlns:xlink="http://www.w3.org/1999/xlink" xlink:title="diameter of the median ocellus" xlink:type="simple">OD</abbrev>) 0.15mm.</p><p>
              <italic>Colouration</italic>: Black-brown, following parts yellow: labrum except apical margin yellow-brown; lower paraocular area to below transverse portion of epistomal suture medially, extending ~0.5OD further laterally; apicoventral spot on scape; apicoventral surface of pedicel; protrochanter apical rim posteriorly; narrow apical ring on profemur; dorsal surface of protibia; apical half of prodistitarsus; apicodorsal rim of mesofemur; basidorsal spot on mesotibia; apical lamina of metatibia; anterior spot on tegula. Following parts yellow-brown: median line and medial third of apical margin on clypeus, apex dark laterad; ventral surface of antennal flagellomeres F1-F10, narrowing basally on F1; mesobasitarsus ventrally; narrow apical ring on metafemur, expect brown dorsally. Following parts brown: ventral surface of antennal flagellomere F11; small apicodorsal spot on mesotibia; apical one-third of mesodistitarsus. Metasoma black, T1-T7 marginal zones translucent yellow.</p><!--PageBreak--><p>
              <italic>Pubescence</italic>: White hairs generally short (0.5OD) and sparse, not especially plumose; on lower paraocular area and around antennal base moderately long and moderately dense (1OD); genal beard long and moderately dense (0.5–2OD) longest at midlength; <!--PageBreak-->discs of mesoscutum, scutellum, and metanotum mostly bare, few short hairs (0.5OD), longer and denser toward lateral margin as follows: mesoscutum (0.5–1OD), scutellum (1–1.5OD) also on posterior margin, longest posteromedially, metanotum (≤2OD); propodeal hairs moderately long and dense dorsolaterally (0.5–1.5OD); T1-T2 apicolateral patches of tomentum (0.5–1OD), T3 apicolateral hair band sparse, not tomentose; S2 hairs long and dense (2OD basolaterad, 1.5OD distilaterad, shorter mesad).</p><p>
              <italic>Surface sculpture</italic>: Microsculpture imbricate, integument generally dull; punctures generally small and deep. Clypeus moderately densely punctate (i=1-2d); supraclypeal area moderately densely and irregularly punctate (i=1-3d) densely punctate toward lateral margin (i≤d); lower paraocular area densely punctate (i=d); frontal area very densely punctate (i≤0.5d), densely punctate around ocelli (i≤d); ocellocular space moderately densely punctate (i=1-2d); vertexal area rugose and densely punctate (i≤d); scape shallowly and moderately densely punctate (i=1-2d) densely punctate apicoventrally (i≤d); genal area weakly imbricate and moderately sparsely punctate (i=1-2d); hypostomal area weakly imbricate to glossy apically, shallowly and moderately densely punctate (i≥2d); pronotum densely punctate (i=0.5-1d), lateral surface coarsely imbricate; mesoscutum densely punctate (i≤d); scutellum moderately densely punctate (i=0.5-2d) punctures crowded around median (i≥2d); mesepisternum irregularly punctate, sparse below scrobe (i=1-3d), sparser anterior of episternal groove (i≥2d), impunctate just dorsad of scrobe, otherwise moderately dense on hypoepimeral area (i=1-2d); metanotum moderately densely punctate (i≤2d) punctures crowded around median and anteriorly (i≤d); metepisternum densely punctate (i≤d) distinctly longitudinally striate anterodorsally; metapostnotum rugose; propodeum coarsely imbricate, rugulose posteriorly, moderately densely punctate throughout (i=1-2d); T1 moderately densely punctate; T2-T6 coarsely imbricate; T2-T5 moderately densely punctate, basal depressed area more coarsely microsculptured; T6-T7 moderately sparsely punctate (i=1-3d); marginal zones of terga weakly imbricate and shiny, minutely punctate.</p><p>
              <italic>Structure</italic>: Labrum 2.5× wider than long (25:10); malar space ~1.1× as long as clypeal lateral (9:8); <abbrev xmlns:xlink="http://www.w3.org/1999/xlink" xlink:title="lower ocular tangent, an imaginary line crossing lower extremities of compound eyes in frontal view, perpendicular to main axis of face" xlink:type="simple">LOT</abbrev> at level of anterior tentorial pits; clypeus ~1.2× as long as maximum width in frontal view (37:32) extending for approximately half its length beyond <abbrev xmlns:xlink="http://www.w3.org/1999/xlink" xlink:title="lower ocular tangent, an imaginary line crossing lower extremities of compound eyes in frontal view, perpendicular to main axis of face" xlink:type="simple">LOT</abbrev>; median longitudinal groove present on clypeus; subantennal sutures ~1.2× as long as the shortest distance between them (16:13); <abbrev xmlns:xlink="http://www.w3.org/1999/xlink" xlink:title="interalveolar distance, shortest distance between antennal sockets" xlink:type="simple">IAD</abbrev> ~1.5× <abbrev xmlns:xlink="http://www.w3.org/1999/xlink" xlink:title="minimum antennocular distance, shortest distance between antennal socket and compound eye, typically at an angle of approximately 30° below horizontal laterad from antennal socket" xlink:type="simple">AOD</abbrev> (12.5:8.5); scape 2.5× as long as maximum width (25:10); pedicel as long as wide (9:9); F1 slightly shorter than wide (8.5:9); F2 ~1.5× as long as F1 and shorter than F3 (F2:F3 – 12.5:15); UOD ~1.4× LOD, <abbrev xmlns:xlink="http://www.w3.org/1999/xlink" xlink:title="maximum interocular distance, or greatest distance between inner orbits of compound eyes at level of emargination" xlink:type="simple">IOD</abbrev> ~1.1× UOD (UOD:<abbrev xmlns:xlink="http://www.w3.org/1999/xlink" xlink:title="maximum interocular distance, or greatest distance between inner orbits of compound eyes at level of emargination" xlink:type="simple">IOD</abbrev>:LOD - 53:58:39); frontal line carinate in lower two-fifths, flat just below median ocellus for a length of ~0.5OD, otherwise roughly defined; <abbrev xmlns:xlink="http://www.w3.org/1999/xlink" xlink:title="distance from lower tangent of median ocellus to apex of clypeus" xlink:type="simple">MOC</abbrev> subequal to width of head (93:94); <abbrev xmlns:xlink="http://www.w3.org/1999/xlink" xlink:title="ocellocular distance, shortest distance between lateral ocellus and compound eye" xlink:type="simple">OOC</abbrev> ~0.67× <abbrev xmlns:xlink="http://www.w3.org/1999/xlink" xlink:title="interocellar distance, shortest distance between lateral ocelli" xlink:type="simple">IOC</abbrev> (13:19); genal area ~0.6× as wide as compound eye in lateral view (18:29); ratio of lengths of mesoscutum: scutellum: metanotum: metapostnotum - 66:23:13:17; probasitarsus ~4.2× as long as maximum depth (27:6.5); length of prodistitarsus subequal to that of preceding three tarsomeres combined (from II to V - 9:7:6:21); metafemur ~2× as long as maximum depth (71:36); summit of metatibial ventral convexity at approximately two-thirds tibial length; metatibia ~2.1× as <!--PageBreak-->long as maximum depth (60:28); in apical view apical lamina of metatibia short and thick, length ~0.6× <abbrev xmlns:xlink="http://www.w3.org/1999/xlink" xlink:title="diameter of the median ocellus" xlink:type="simple">OD</abbrev> (6.5:11); ventral metatibial carina angled ventrad, rounded inflection near midpoint, posterior carina absent basally and originating at midpoint of ventral carina; metabasitarsus ~5.1× as long as maximum depth (46:9); S1 process apical surface longitudinally concave, in lateral view anterior and posterior margins divergent apically, apex appearing anteriorly bent. S7 apodemal arm sclerotized margin recurved mesad, dividing membranous portion of arm; ventral lobe ~0.25× as broad as basal attached length; dorsal lobe strap-like, subparallel-sided and somewhat anteriorly curved, with basal tuft of long setae and a short apical row, midlength bare. S8 lateral process ~1.2× wider than long, anteromedial sclerotized margin irregular with sclerotized spot disjunct from margin (but see variation below). Gonobase apicoventral truncate process biconvex and distinctly notched by ~1.5× width of one convexity.</p><p>
              <bold>Female (Allotype).</bold> Length 5.5mm, forewing length 3.4mm, head width 1.2mm, thorax width 1.4mm, median ocellar diameter (<abbrev xmlns:xlink="http://www.w3.org/1999/xlink" xlink:title="diameter of the median ocellus" xlink:type="simple">OD</abbrev>) 0.12mm.</p><p>
              <italic>Colouration</italic>: Black to black-brown except as follows: mandible with brown basal spot, apical half yellow-orange except apex black. Following parts brown: pedicel, F1 and F2, on apicoventral margins; apicodorsal rim of metafemur; protrochanter apical rim posteriorly; apical one-third of mesodistitarsus; narrow apical ring on metafemur; large basidorsal spot on metatibia. Following parts yellow: dorsal surface of protibia in basal half; apical half of prodistitarsus; basidorsal spot on mesotibia; faint anterior spot on tegula. Ventral surface of F3-F10 yellow-brown, narrowing basally on F3. Metasoma black, T1-T5 marginal zone translucent yellow.</p><p>
              <italic>Pubescence</italic>: As in male except as follows: genal beard sparse (0.5–2OD); mesoscutal hairs short and sparse (≤0.5OD) denser toward lateral margin; discs of scutellum and metanotum mostly bare, few short hairs (0.5OD), longer and denser toward lateral and posterior margins of scutellum (0.5–1.5OD) longest posteromedially, and toward lateral margin of metanotum (≤2OD); propodeal hairs moderately long and dense dorsolaterally (0.5–1.5OD); scopae on metafemur and metatibia (1–1.5OD); T1-T2 apicolateral patches of tomentum (0.5–1OD), T3 apicolateral hair band sparse, not tomentose; S1 hairs long and moderately dense (≤2.5OD); S2 scopal hairs (1–2.5OD).</p><p>
              <italic>Surface sculpture</italic>: As in male except as follows: clypeus moderately densely punctate (i=1-2d) except sparsely punctate medially (i=2-3d); supraclypeal area moderately densely punctate (i=1-2d) more densely punctate laterally (i≤d); frontal area moderately densely punctate (i≤2d), moderately densely punctate around ocelli (i=1-2d); ocellocular space moderately densely punctate adjacent to compound eye (i=1-2d) becoming impunctate adjacent to lateral ocellus; vertexal area densely punctate (i≤d); scape shallowly and moderately densely punctate (i=1-2d); genal area imbricate and moderately densely punctate; hypostomal area imbricate and moderately sparsely punctate (i≥2d); mesoscutum and scutellum densely punctate (i≤d), except mesoscutum moderately densely punctate laterally (i=1-2d) and scutellar punctures crowded on median (i=0.5d); mesepisternum irregularly punctate, sparse below scrobe (i=1-3d), sparser anterior of episternal groove (i≥3d), impunctate just dorsad of scrobe, otherwise moderately sparse on hypoepimeral area (i=0.5-3d); metanotum moderately densely punc<!--PageBreak-->tate (i=0.5-2d); metepisternum densely punctate (i≤d) weakly striate anterodorsally; metapostnotum rugose, fewer transverse lineations posteriorly; propodeum coarsely imbricate and moderately densely punctate (i=1-2d); T1-T5 punctures small; T1 &amp; T6 moderately sparsely punctate (i=1-3d); T2-T3 moderately densely punctate (i≤2d); T4-T5 sparsely punctate (i≥3d).</p><p>
              <italic>Structure</italic>: Labrum ~2.6× wider than long (28:11); malar space slightly longer than clypeal lateral (9.5:9); <abbrev xmlns:xlink="http://www.w3.org/1999/xlink" xlink:title="lower ocular tangent, an imaginary line crossing lower extremities of compound eyes in frontal view, perpendicular to main axis of face" xlink:type="simple">LOT</abbrev> at level of anterior tentorial pits; clypeus 1.25× as long as maximum width in frontal view (40:32) extending for approximately half its length beyond <abbrev xmlns:xlink="http://www.w3.org/1999/xlink" xlink:title="lower ocular tangent, an imaginary line crossing lower extremities of compound eyes in frontal view, perpendicular to main axis of face" xlink:type="simple">LOT</abbrev>; clypeus without median longitudinal groove; subantennal sutures ~1.1× as long as the shortest distance between them (16:15); <abbrev xmlns:xlink="http://www.w3.org/1999/xlink" xlink:title="interalveolar distance, shortest distance between antennal sockets" xlink:type="simple">IAD</abbrev> ~1.33× <abbrev xmlns:xlink="http://www.w3.org/1999/xlink" xlink:title="minimum antennocular distance, shortest distance between antennal socket and compound eye, typically at an angle of approximately 30° below horizontal laterad from antennal socket" xlink:type="simple">AOD</abbrev> (13.5:10); scape ~3.2× as long as maximum width (27:8.5); pedicel longer than wide (9:8); F1 as long as wide (7.5:7.5); F2 shorter than F1 and shorter than F3 (F2:F3 - 5:6); UOD ~1.3× LOD, <abbrev xmlns:xlink="http://www.w3.org/1999/xlink" xlink:title="maximum interocular distance, or greatest distance between inner orbits of compound eyes at level of emargination" xlink:type="simple">IOD</abbrev> ~1.05× UOD (UOD:<abbrev xmlns:xlink="http://www.w3.org/1999/xlink" xlink:title="maximum interocular distance, or greatest distance between inner orbits of compound eyes at level of emargination" xlink:type="simple">IOD</abbrev>:LOD - 54:56:41); frontal line carinate between antennal bases for a length of ~1.5OD, flat just below median ocellus for a length of ~1OD, otherwise roughly defined; <abbrev xmlns:xlink="http://www.w3.org/1999/xlink" xlink:title="distance from lower tangent of median ocellus to apex of clypeus" xlink:type="simple">MOC</abbrev> ~1.1× as long as width of head (98:88); <abbrev xmlns:xlink="http://www.w3.org/1999/xlink" xlink:title="ocellocular distance, shortest distance between lateral ocellus and compound eye" xlink:type="simple">OOC</abbrev> ~0.6× <abbrev xmlns:xlink="http://www.w3.org/1999/xlink" xlink:title="interocellar distance, shortest distance between lateral ocelli" xlink:type="simple">IOC</abbrev> (13:21); genal area ~0.55× as wide as eye in lateral view (16:29); ratio of lengths of mesoscutum: scutellum: metanotum: metapostnotum – 66:24:13:16; probasitarsus ~3.1× as long as maximum depth (25:8); length of prodistitarsus subequal to that of preceding three tarsomeres combined (from II to V - 6:6:5:16); metafemur ~3× as long as maximum depth (53:18); metatibia ~4.2× as long as maximum depth (67:16); metabasitarsus 4.1× as long as maximum depth (41:10).</p><fig id="F39" position="float" orientation="portrait"><label>Figure 39.</label><caption><p>
          <italic><tp:taxon-name><tp:taxon-name-part taxon-name-part-type="genus">Chilicola</tp:taxon-name-part> <tp:taxon-name-part taxon-name-part-type="species">katherinae</tp:taxon-name-part></tp:taxon-name></italic>: <bold>A</bold> male habitus, lateral view, scale bar 1 mm <bold>B</bold> male head, frontal view, scale bar 0.5 mm <bold>C</bold> female habitus, lateral view, scale bar 1 mm <bold>D</bold> female head, frontal view, scale bar 0.5 mm <bold>E</bold> male metatibia, posterior view, scale bar 0.25 mm <bold>F</bold> male S1 process, lateral view, scale bar 0.25 mm <bold>G</bold> male S1 process, apical view, scale bar 0.25 mm <bold>H</bold> male S7, scale bar 0.25 mm <bold>I</bold> male S8, scale bar 0.25 mm <bold>J</bold> male genital capsule, scale bar 0.25 mm.</p></caption><graphic xmlns:xlink="http://www.w3.org/1999/xlink" xlink:href="zookeys-591-001-g039.jpg" position="float" orientation="portrait" xlink:type="simple" id="oo_89309.jpg"/></fig></tp:treatment-sec><tp:treatment-sec sec-type="type material"><title>Type material</title><p>(5 males &amp; 17 females): <bold>Holotype</bold> (male): Region VII, Río Teno nr. Estero Pichuante, <named-content xmlns:xlink="http://www.w3.org/1999/xlink" content-type="dwc:verbatimCoordinates" xlink:type="simple"><named-content content-type="geo-json" specific-use="{&#34;type&#34;:&#34;Point&#34;,&#34;coordinates&#34;:[-70.4971,-35.0863]}" xlink:type="simple">S 35.0863° W 70.4971°</named-content></named-content>, 1457m, <named-content xmlns:xlink="http://www.w3.org/1999/xlink" content-type="date" xlink:type="simple">19.ii.2015</named-content>, S. Monckton, <abbrev xmlns:xlink="http://www.w3.org/1999/xlink" xlink:title="Canadian Centre for DNA Barcoding" xlink:type="simple">CCDB</abbrev>-22014 E01, parasitized (but see comments) (<named-content xmlns:xlink="http://www.w3.org/1999/xlink" content-type="dwc:institutional_code" xlink:type="simple">PCYU</named-content>); <bold>Allotype</bold> (female): same data as holotype (<named-content xmlns:xlink="http://www.w3.org/1999/xlink" content-type="dwc:institutional_code" xlink:type="simple">PCYU</named-content>); <bold>Paratypes: Region VII</bold>: one female, same locality as holotype, <named-content xmlns:xlink="http://www.w3.org/1999/xlink" content-type="date" xlink:type="simple">28.ii-21.iii.2013</named-content>, S. Monckton &amp; J. Postlethwaite, pan trap, parasitized (<named-content xmlns:xlink="http://www.w3.org/1999/xlink" content-type="dwc:institutional_code" xlink:type="simple">PCYU</named-content>); one female, same locality as holotype, <named-content xmlns:xlink="http://www.w3.org/1999/xlink" content-type="date" xlink:type="simple">2.iii.2015</named-content>, S.Monckton (<named-content xmlns:xlink="http://www.w3.org/1999/xlink" content-type="dwc:institutional_code" xlink:type="simple">PCYU</named-content>); one female, same locality as holotype, <named-content xmlns:xlink="http://www.w3.org/1999/xlink" content-type="date" xlink:type="simple">2.iii.2015</named-content>, S. Monckton (<abbrev xmlns:xlink="http://www.w3.org/1999/xlink" content-type="institution" xlink:title="Central Texas Melittological Institute" xlink:type="simple">CTMI</abbrev>); one female, Río Teno, <named-content xmlns:xlink="http://www.w3.org/1999/xlink" content-type="dwc:verbatimCoordinates" xlink:type="simple"><named-content content-type="geo-json" specific-use="{&#34;type&#34;:&#34;Point&#34;,&#34;coordinates&#34;:[-70.59093,-35.04417]}" xlink:type="simple">S35.04417°, W70.59093°</named-content></named-content>, 1241m, <named-content xmlns:xlink="http://www.w3.org/1999/xlink" content-type="date" xlink:type="simple">22.ii.2016</named-content>, L. Packer (<named-content xmlns:xlink="http://www.w3.org/1999/xlink" content-type="dwc:institutional_code" xlink:type="simple">PCYU</named-content>); two females, E of Los Queñes, <italic><named-content xmlns:xlink="http://www.w3.org/1999/xlink" content-type="dwc:verbatimCoordinates" xlink:type="simple"><named-content content-type="geo-json" specific-use="{&#34;type&#34;:&#34;Point&#34;,&#34;coordinates&#34;:[-70.713,-35.028]}" xlink:type="simple">S 35.028°, W 70.713°</named-content></named-content>, 817m</italic>, <named-content xmlns:xlink="http://www.w3.org/1999/xlink" content-type="date" xlink:type="simple">1.i.2013</named-content>, L. Packer &amp; R. Smith, <abbrev xmlns:xlink="http://www.w3.org/1999/xlink" xlink:title="Canadian Centre for DNA Barcoding" xlink:type="simple">CCDB</abbrev>-19991 C07, <abbrev xmlns:xlink="http://www.w3.org/1999/xlink" xlink:title="Canadian Centre for DNA Barcoding" xlink:type="simple">CCDB</abbrev>-19991 C08 (<named-content xmlns:xlink="http://www.w3.org/1999/xlink" content-type="dwc:institutional_code" xlink:type="simple">PCYU</named-content>); four males, Los Queñes, <italic><named-content xmlns:xlink="http://www.w3.org/1999/xlink" content-type="dwc:verbatimCoordinates" xlink:type="simple"><named-content content-type="geo-json" specific-use="{&#34;type&#34;:&#34;Point&#34;,&#34;coordinates&#34;:[-70.816,-35.001]}" xlink:type="simple">S 35.001°, W 70.816°</named-content></named-content>, 707m</italic>, <named-content xmlns:xlink="http://www.w3.org/1999/xlink" content-type="date" xlink:type="simple">31.x.1983</named-content>, J. Magunacelaya (<abbrev xmlns:xlink="http://www.w3.org/1999/xlink" content-type="institution" xlink:title="Pontificia Universidad Católica de Valparaíso, Chile" xlink:type="simple">PUCV</abbrev>); one female, same locality and date, C. Tobar (<abbrev xmlns:xlink="http://www.w3.org/1999/xlink" content-type="institution" xlink:title="Pontificia Universidad Católica de Valparaíso, Chile" xlink:type="simple">PUCV</abbrev>); four females, same locality and date, F. Rodriguez (<abbrev xmlns:xlink="http://www.w3.org/1999/xlink" content-type="institution" xlink:title="Bee Biology and Systematics Laboratory, Logan, UT, U.S.A." xlink:type="simple">BBSL</abbrev>); <bold>Region VIII</bold>: two females, Ñuble: Shangrila (near Las Trancas), <italic><named-content xmlns:xlink="http://www.w3.org/1999/xlink" content-type="dwc:verbatimCoordinates" xlink:type="simple"><named-content content-type="geo-json" specific-use="{&#34;type&#34;:&#34;Point&#34;,&#34;coordinates&#34;:[-71.468,-36.876]}" xlink:type="simple">S 36.876°, W 71.468°</named-content></named-content>, 1549m</italic>, <named-content xmlns:xlink="http://www.w3.org/1999/xlink" content-type="date" xlink:type="simple">13–15.xii.1983</named-content>, Luis E. Peña (<named-content xmlns:xlink="http://www.w3.org/1999/xlink" content-type="dwc:institutional_code" xlink:type="simple">AMNH</named-content>); one female, Ñuble: Shangri-la, Las Trancas, SE of Recinto, <italic><named-content xmlns:xlink="http://www.w3.org/1999/xlink" content-type="dwc:verbatimCoordinates" xlink:type="simple"><named-content content-type="geo-json" specific-use="{&#34;type&#34;:&#34;Point&#34;,&#34;coordinates&#34;:[-71.468,-36.876]}" xlink:type="simple">S 36.876°, W 71.468°</named-content></named-content>, 1549m</italic>, 13–17.xii., Luis E. Peña (<named-content xmlns:xlink="http://www.w3.org/1999/xlink" content-type="dwc:institutional_code" xlink:type="simple">AMNH</named-content>); one female, Las Trancas, <italic><named-content xmlns:xlink="http://www.w3.org/1999/xlink" content-type="dwc:verbatimCoordinates" xlink:type="simple"><named-content content-type="geo-json" specific-use="{&#34;type&#34;:&#34;Point&#34;,&#34;coordinates&#34;:[-71.48,-36.911]}" xlink:type="simple">S 36.911°, W 71.48°</named-content></named-content>, 1250m</italic>, <named-content xmlns:xlink="http://www.w3.org/1999/xlink" content-type="date" xlink:type="simple">10.xi.1976</named-content>, H. Toro (<named-content xmlns:xlink="http://www.w3.org/1999/xlink" content-type="dwc:institutional_code" xlink:type="simple">AMNH</named-content>); one female, Las Cabras, mts. in Chillán area, S Chillán Volcano, Ñuble Prov., <italic><named-content xmlns:xlink="http://www.w3.org/1999/xlink" content-type="dwc:verbatimCoordinates" xlink:type="simple"><named-content content-type="geo-json" specific-use="{&#34;type&#34;:&#34;Point&#34;,&#34;coordinates&#34;:[-71.429,-36.918]}" xlink:type="simple">S 36.918°, W 71.429°</named-content></named-content>, 1500m</italic>, <named-content xmlns:xlink="http://www.w3.org/1999/xlink" content-type="date" xlink:type="simple">31.vi.1963</named-content>, Luis E. Peña (<named-content xmlns:xlink="http://www.w3.org/1999/xlink" content-type="dwc:institutional_code" xlink:type="simple">AMNH</named-content>).</p></tp:treatment-sec><tp:treatment-sec sec-type="variation"><title>Variation.</title><p>Paratype males differ in colour from the holotype as follows: inverted T shape on clypeus yellow; lower paraocular maculation extending above transverse portion of epistomal suture; wide apical ring on profemur yellow; apical half of prodistitarsus yellow-brown; narrow basal ring and large apicodorsal spot on mesotibia yellow; wide <!--PageBreak-->basal and apical rings on metatibia yellow, expect dark apicodorsally; basal half of metabasitarsus yellow ventrally. Additionally, some females have a yellow or yellow-brown basal spot on the mandible, the apicoventral margin of F1 and F2 brown or yellow-brown, and/or a yellow-brown or brown spot on the lower paraocular area below the anterior tentorial pit. The male S8 anteromedial sclerotized margin varies in form among paratypes: C.kate.003 has a sclerotized spot disjunct from the margin as in the holotype (easily distinguished only on the righthand lateral process), C.kate.004 has a distinct convex incursion which appears swollen, and C.kate.005 has the margin only slightly widened and weakly convex; all three were collected from Los Queñes on the same date.</p></tp:treatment-sec><tp:treatment-sec sec-type="distribution"><title>Distribution.</title><p>Southern Andean Cordillera, from Río Teno near Estero Pichuante west to Los Queñes (Region VII) and south to Valle Las Trancas (Region VIII); 707–1549m a.s.l.</p></tp:treatment-sec><tp:treatment-sec sec-type="ecology"><title>Ecology.</title><p>Recorded October to March and June.</p></tp:treatment-sec><tp:treatment-sec sec-type="etymology"><title>Etymology.</title><p>The specific epithet honours Katie D’Angelo, whose support, love, and encouragement were vital to the completion of this work. It is formed in the genitive singular case.</p></tp:treatment-sec><tp:treatment-sec sec-type="comments"><title>Comments.</title><p>The holotype is parasitized, with a visible female strepsipteran protruding from beneath T4. In order to verify that its morphology was not altered by parasitism, the holotype was thoroughly compared to the male paratypes for differences in colouration, pubescence, surface sculpture and structure; only colouration differed appreciably from the paratypes and these differences are noted in the variation section above. One female paratype (C.kate.007) from the same locality as the holotype is also parasitized, with two female strepsipterans protruding from beneath T4.</p></tp:treatment-sec><tp:treatment-sec><!--Section generated to contain objects referenced in tp:taxon-treatment.--><fig id="F11" position="float" orientation="portrait"><label>Figure 11.</label><caption><p>Male: <bold>A</bold> <italic><tp:taxon-name><tp:taxon-name-part taxon-name-part-type="genus">Chilicola</tp:taxon-name-part> <tp:taxon-name-part taxon-name-part-type="species">katherinae</tp:taxon-name-part></tp:taxon-name></italic>, malar space longer than clypeal lateral <bold>B</bold> <italic><tp:taxon-name><tp:taxon-name-part taxon-name-part-type="genus">Chilicola</tp:taxon-name-part> <tp:taxon-name-part taxon-name-part-type="species">charizard</tp:taxon-name-part></tp:taxon-name></italic>, S1 process, lateral view showing strongly concave anterior margin <bold>C</bold> <italic><tp:taxon-name><tp:taxon-name-part taxon-name-part-type="genus">Chilicola</tp:taxon-name-part> <tp:taxon-name-part taxon-name-part-type="species">charizard</tp:taxon-name-part></tp:taxon-name></italic>, metatibia with wide yellow basal ring and apex yellow only basally (C.chzd.005) <bold>D</bold> <italic><tp:taxon-name><tp:taxon-name-part taxon-name-part-type="genus">Chilicola</tp:taxon-name-part> <tp:taxon-name-part taxon-name-part-type="species">randolphi</tp:taxon-name-part></tp:taxon-name></italic>, malar space shorter than clypeal lateral <bold>E</bold> <italic><tp:taxon-name><tp:taxon-name-part taxon-name-part-type="genus">Chilicola</tp:taxon-name-part> <tp:taxon-name-part taxon-name-part-type="species">deserticola</tp:taxon-name-part></tp:taxon-name></italic>, S1 process<sup>†</sup>, lateral view showing sublinear anterior margin <bold>F</bold> <italic><tp:taxon-name><tp:taxon-name-part taxon-name-part-type="genus">Chilicola</tp:taxon-name-part> <tp:taxon-name-part taxon-name-part-type="species">deserticola</tp:taxon-name-part></tp:taxon-name></italic>, metatibia with basal third yellow and wide yellow apical ring; scale bars 0.25 mm.</p></caption><graphic xmlns:xlink="http://www.w3.org/1999/xlink" xlink:href="zookeys-591-001-g011.jpg" position="float" orientation="portrait" xlink:type="simple" id="oo_89281.jpg"/></fig><fig id="F13" position="float" orientation="portrait"><label>Figure 13.</label><caption><p>Male: <bold>A</bold> <italic><tp:taxon-name><tp:taxon-name-part taxon-name-part-type="genus">Chilicola</tp:taxon-name-part> <tp:taxon-name-part taxon-name-part-type="species">diaguita</tp:taxon-name-part></tp:taxon-name></italic>, metatibia ≥0.5× as deep as long <bold>B</bold> <italic><tp:taxon-name><tp:taxon-name-part taxon-name-part-type="genus">Chilicola</tp:taxon-name-part> <tp:taxon-name-part taxon-name-part-type="species">vina</tp:taxon-name-part></tp:taxon-name></italic>, ventral metatibial carina toothed near apex, posterior carina present but weakly defined basally <bold>C</bold> <italic><tp:taxon-name><tp:taxon-name-part taxon-name-part-type="genus">Chilicola</tp:taxon-name-part> <tp:taxon-name-part taxon-name-part-type="species">vina</tp:taxon-name-part></tp:taxon-name></italic>, malar space ~1.2× as long as clypeal lateral <bold>D</bold> <italic><tp:taxon-name><tp:taxon-name-part taxon-name-part-type="genus">Chilicola</tp:taxon-name-part> <tp:taxon-name-part taxon-name-part-type="species">katherinae</tp:taxon-name-part></tp:taxon-name></italic>, metatibia &gt;2× as long as maximum depth <bold>E</bold> <italic><tp:taxon-name><tp:taxon-name-part taxon-name-part-type="genus">Chilicola</tp:taxon-name-part> <tp:taxon-name-part taxon-name-part-type="species">katherinae</tp:taxon-name-part></tp:taxon-name></italic>, ventral metatibial carina with rounded inflection near apex, posterior carina absent basally <bold>F</bold> <italic><tp:taxon-name><tp:taxon-name-part taxon-name-part-type="genus">Chilicola</tp:taxon-name-part> <tp:taxon-name-part taxon-name-part-type="species">katherinae</tp:taxon-name-part></tp:taxon-name></italic>, malar space ~1.1× as long as clypeal lateral; scale bars 0.25 mm.</p></caption><graphic xmlns:xlink="http://www.w3.org/1999/xlink" xlink:href="zookeys-591-001-g013.jpg" position="float" orientation="portrait" xlink:type="simple" id="oo_89283.jpg"/></fig><fig id="F18" position="float" orientation="portrait"><label>Figure 18.</label><caption><p>Female: <bold>A</bold> <italic><tp:taxon-name><tp:taxon-name-part taxon-name-part-type="genus">Chilicola</tp:taxon-name-part> <tp:taxon-name-part taxon-name-part-type="species">randolphi</tp:taxon-name-part></tp:taxon-name></italic>, malar space ~0.8× as long as clypeal lateral, scale bar 0.25 mm <bold>B</bold> <italic><tp:taxon-name><tp:taxon-name-part taxon-name-part-type="genus">Chilicola</tp:taxon-name-part> <tp:taxon-name-part taxon-name-part-type="species">randolphi</tp:taxon-name-part></tp:taxon-name></italic>, frontal view, pedicel and F1 yellow-brown apicoventrally as indicated by arrows, scale bar 0.25 mm <bold>C</bold> <italic><tp:taxon-name><tp:taxon-name-part taxon-name-part-type="genus">Chilicola</tp:taxon-name-part> <tp:taxon-name-part taxon-name-part-type="species">randolphi</tp:taxon-name-part></tp:taxon-name></italic>, metasoma orange-brown, T1-T3 with apicolateral patches of tomentum, scale bar 0.5 mm <bold>D</bold> <italic><tp:taxon-name><tp:taxon-name-part taxon-name-part-type="genus">Chilicola</tp:taxon-name-part> <tp:taxon-name-part taxon-name-part-type="species">katherinae</tp:taxon-name-part></tp:taxon-name></italic>, malar space ~1.1× as long as clypeal lateral, scale bar 0.25 mm <bold>E</bold> <italic><tp:taxon-name><tp:taxon-name-part taxon-name-part-type="genus">Chilicola</tp:taxon-name-part> <tp:taxon-name-part taxon-name-part-type="species">vina</tp:taxon-name-part></tp:taxon-name></italic>, frontal view, pedicel and F1 dark throughout, as indicated by arrows, scale bar 0.25 mm <bold>F</bold> <italic><tp:taxon-name><tp:taxon-name-part taxon-name-part-type="genus">Chilicola</tp:taxon-name-part> <tp:taxon-name-part taxon-name-part-type="species">vina</tp:taxon-name-part></tp:taxon-name></italic>, metasoma black-brown, T3 apicolateral hair band sparse, scale bar 0.5 mm.</p></caption><graphic xmlns:xlink="http://www.w3.org/1999/xlink" xlink:href="zookeys-591-001-g018.jpg" position="float" orientation="portrait" xlink:type="simple" id="oo_89288.jpg"/></fig><fig id="F20" position="float" orientation="portrait"><label>Figure 20.</label><caption><p>Female: <bold>A</bold> <italic><tp:taxon-name><tp:taxon-name-part taxon-name-part-type="genus">Chilicola</tp:taxon-name-part> <tp:taxon-name-part taxon-name-part-type="species">katherinae</tp:taxon-name-part></tp:taxon-name></italic>, malar space ~1.1× as long as clypeal lateral <bold>B</bold> <italic><tp:taxon-name><tp:taxon-name-part taxon-name-part-type="genus">Chilicola</tp:taxon-name-part> <tp:taxon-name-part taxon-name-part-type="species">vina</tp:taxon-name-part></tp:taxon-name></italic>, malar space ~1.3× as long as clypeal lateral; scale bars 0.25 mm.</p></caption><graphic xmlns:xlink="http://www.w3.org/1999/xlink" xlink:href="zookeys-591-001-g020.jpg" position="float" orientation="portrait" xlink:type="simple" id="oo_89290.jpg"/></fig><fig id="F49" position="float" orientation="portrait"><label>Figure 49.</label><caption><p>Distribution of <tp:taxon-name><tp:taxon-name-part taxon-name-part-type="genus">Chilicola</tp:taxon-name-part> (<tp:taxon-name-part taxon-name-part-type="subgenus">Heteroediscelis</tp:taxon-name-part>)</tp:taxon-name> by species. Original and geo-referenced records are plotted as diamonds, circles, triangles, and squares in alternating yellow and white; speculative ranges are plotted in contrasting colours, and are smoothed, slightly enlarged convex hulls. Scale bars approximately 200 km, background imagery provided by ESRI.</p></caption><graphic xmlns:xlink="http://www.w3.org/1999/xlink" xlink:href="zookeys-591-001-g049.jpg" position="float" orientation="portrait" xlink:type="simple" id="oo_89320.jpg"/></fig></tp:treatment-sec></tp:taxon-treatment>
