# Supplementary material for: A revision of Chilicola (Heteroediscelis), a subgenus of xeromelissine bees (Hymenoptera, Colletidae) endemic to Chile: taxonomy, phylogeny, and biogeography, with descriptions of eight new species
Source: Zookeys. 2016 May 19;(591):1–144. doi: 10.3897/zookeys.591.7731 (PMC4926649; doi:10.3897/zookeys.591.7731)
Supplement: XML Treatment for Chilicola (Heteroediscelis) lickana [file zookeys.591.7731-treatment10.xml]

<!DOCTYPE tp:taxon-treatment
  PUBLIC "-//TaxonX//DTD Taxonomic Treatment Publishing DTD v0 20100105//EN" "tax-treatment-NSO.dtd">
<tp:taxon-treatment xmlns:tp="http://www.plazi.org/taxpub"><tp:treatment-meta><kwd-group><label>Taxon classification</label><kwd><named-content content-type="kingdom">Animalia</named-content></kwd><kwd><named-content content-type="order">Hymenoptera</named-content></kwd><kwd><named-content content-type="family">Colletidae</named-content></kwd></kwd-group><mixed-citation publication-type="journal"><person-group><name><surname>Monckton</surname><given-names>Spencer K.</given-names></name></person-group><article-title>A revision of <tp:taxon-name><tp:taxon-name-part taxon-name-part-type="genus">Chilicola</tp:taxon-name-part> (<tp:taxon-name-part taxon-name-part-type="subgenus">Heteroediscelis</tp:taxon-name-part>)</tp:taxon-name>, a subgenus of xeromelissine bees (<tp:taxon-name><tp:taxon-name-part taxon-name-part-type="order">Hymenoptera</tp:taxon-name-part></tp:taxon-name>, <tp:taxon-name><tp:taxon-name-part taxon-name-part-type="family">Colletidae</tp:taxon-name-part></tp:taxon-name>) endemic to Chile: taxonomy, phylogeny, and biogeography, with descriptions of eight new species</article-title><source>Zookeys</source><day>19</day><month>5</month><year>2016</year><volume>2016</volume><issue>591</issue><fpage>1</fpage><lpage>144</lpage><pub-id pub-id-type="doi">10.3897/zookeys.591.7731</pub-id></mixed-citation></tp:treatment-meta><tp:nomenclature><tp:taxon-name>
                <tp:taxon-name-part taxon-name-part-type="genus">Chilicola</tp:taxon-name-part> (<tp:taxon-name-part taxon-name-part-type="subgenus">Heteroediscelis</tp:taxon-name-part>) <tp:taxon-name-part taxon-name-part-type="species">lickana</tp:taxon-name-part><object-id xmlns:xlink="http://www.w3.org/1999/xlink" content-type="zoobank" xlink:type="simple">http://zoobank.org/EDE5C3E0-7E79-404A-BD42-CB7F741963CD</object-id></tp:taxon-name><tp:taxon-authority>Monckton</tp:taxon-authority><tp:taxon-status xmlns:xlink="http://www.w3.org/1999/xlink" xlink:type="simple">sp. n.</tp:taxon-status><xref ref-type="fig" rid="F6">Figs 6B</xref><xref ref-type="fig" rid="F7">; 7A</xref><xref ref-type="fig" rid="F22">; 22A–B</xref><xref ref-type="fig" rid="F40">; 40A–J</xref><xref ref-type="fig" rid="F49">; 49</xref></tp:nomenclature><tp:treatment-sec sec-type="diagnosis"><title>Diagnosis.</title><p>Males are diagnosable by the combination of malar space ~2.2× as long as clypeal lateral, and apical surface of S1 process with a longitudinal median ridge. Females are diagnosable by the combination of malar space ~2× as long as clypeal lateral, and the presence of wide yellow basal and apical rings on the metatibia.</p></tp:treatment-sec><tp:treatment-sec sec-type="description"><title>Description.</title><p>
              <bold>Male (Holotype).</bold> Length 6.8mm, forewing length 4.4mm, head width 1.4mm, thorax width 1.4mm, median ocellar diameter (<abbrev xmlns:xlink="http://www.w3.org/1999/xlink" xlink:title="diameter of the median ocellus" xlink:type="simple">OD</abbrev>) 0.15mm.</p><p>
              <italic>Colouration</italic>: Black-brown, following parts yellow: labrum; clypeus except broadly dark brown along epistomal suture and apex yellow along entire width; lower paraocular area extending more than 1OD above transverse epistomal suture, not reaching lower tangent of antennal socket; apex of profemur broadly on anterior surface, narrowly on posterior surface; dorsal surface of protibia, including dorsal half of anterior surface; apicodorsal rim of mesofemur, wider anteriorly; apicodorsal rim of metatibia; wide basal and apical rings on mesotibia, as well as apical quarter of anterior surface; basal half of mesobasitarsus dorsally; apicodorsal rim of metafemur; anterior surface of metatibia in basal quarter and apical band narrow dorsally to wide on summit of ventral convexity, posterior surface in basal one-third and apical one-third; ventral metatibial carina; basal half of metabasitarsus ventrally; apex of T7. Following parts yellow-brown: apicoventral surface of scape and pedicel, ventral surface of antenna from F1 to terminal flagellomere, narrowing basally on F1, and suffused with darker brown on remaining flagellomeres; apical half of prodistitarsus. Protrochanter apical rim posteriorly yellow-brown. Faint yellow anterior spot on tegula. Apicoventral rim of metacoxa and metatrochanter translucent brown. Posterior metatibial carina black. Metasoma black, T1-T6 marginal zones amber to translucent yellow at margins.</p><p>
              <italic>Pubescence</italic>: White, hairs generally short (0.5OD) and sparse, not especially plumose; on lower paraocular area and around antennal base long and moderately dense (1.5–2OD); genal beard long and dense (0.5–3OD) longest at midlength; mesoscutal hairs moderately long and sparse (1OD), longer and denser toward lateral margin (1–1.5OD); discs of scutellum and metanotum mostly bare, few short hairs (0.5OD), longer and denser toward lateral and posterior margins of scutellum (1–2OD) longest posteromedially, and toward lateral margin of mmetanotum (≤2OD); propodeal hairs moderately long and dense dorsolaterally (0.5–2OD); T1-T3 apicolateral patches of tomentum (0.5–1OD); S2 hairs long and dense (2OD basolaterad, 0.5OD distilaterad, shorter mesad).</p><p>
              <italic>Surface sculpture</italic>: Microsculpture imbricate, integument generally dull; punctures generally small and deep. Clypeus moderately densely punctate (i=1-2d) irregularly and sparsely punctate medially (i≥2d); supraclypeal area irregularly punctate (i=1-4d) densely punctate toward lateral margin (i≤d); lower paraocular area densely punctate (i=d); frontal area very densely punctate (i≤0.5d), densely punctate around ocelli (i≤d); vertexal area moderately densely punctate (i=1-2d); scape shallowly and moderately densely punctate (i=1-2d) densely punctate apicoventrally (i≤d); genal area microstriate and densely punctate (i≤d); hypostomal area densely punctate (i=d); pronotum densely punctate (i=0.5-1d), lateral surface coarsely imbricate; mesoscutum densely punctate (i=0.5-1d) moderately densely punctate laterally (i=1-2d) and crowded around median (i≤d); scutellum moderately densely punctate (i=0.5-2d) punctures crowded around median (i≤d); mesepisternum irregularly punctate, moderately dense below scrobe and anterior of episternal groove (i=1-2d), impunctate just dorsad of scrobe, otherwise irregularly spaced on hypoepimeral area (i≤3d); metanotum moderately densely punctate (i=1-2d) puntures crowded around median and anteriorly (i≤0.5d); metepisternum densely punctate (i≤d) distinctly longitudinally striate anterodorsally; metapostnotum rugose; propodeum rugulose posteriorly, moderately densely punctate throughout (i=1-2d); metasomal terga coarsely imbricate, T1-T3 very densely punctate (i≤d), T4-T5 moderately densely punctate (i≤2d), T6 moderately densely punctate (i=1-2d), T7 sparsely punctate (i≥2d); marginal zones of terga weakly imbricate and shiny, minutely punctate.</p><p>
              <italic>Structure</italic>: Labrum ~2.6× wider than long (30:11.5); malar space ~2.2× as long as clypeal lateral (20:9); <abbrev xmlns:xlink="http://www.w3.org/1999/xlink" xlink:title="lower ocular tangent, an imaginary line crossing lower extremities of compound eyes in frontal view, perpendicular to main axis of face" xlink:type="simple">LOT</abbrev> above anterior tentorial pits; clypeus ~1.3× as long as maximum width in frontal view (46:35) extending for approximately two thirds of <!--PageBreak-->its length beyond <abbrev xmlns:xlink="http://www.w3.org/1999/xlink" xlink:title="lower ocular tangent, an imaginary line crossing lower extremities of compound eyes in frontal view, perpendicular to main axis of face" xlink:type="simple">LOT</abbrev>; median longitudinal groove present on clypeus; subantennal sutures ~1.8× as long as the shortest distance between them (22:12); <abbrev xmlns:xlink="http://www.w3.org/1999/xlink" xlink:title="interalveolar distance, shortest distance between antennal sockets" xlink:type="simple">IAD</abbrev> ~1.7× <abbrev xmlns:xlink="http://www.w3.org/1999/xlink" xlink:title="minimum antennocular distance, shortest distance between antennal socket and compound eye, typically at an angle of approximately 30° below horizontal laterad from antennal socket" xlink:type="simple">AOD</abbrev> (13.5:8); scape ~2.4× as long as maximum width (29:12); pedicel slightly shorter than <!--PageBreak-->wide (9:11); F1 shorter than wide (10:11); F2 1.4× as long as F1 and shorter than F3 (F2:F3 - 14:16); UOD ~1.3× LOD, <abbrev xmlns:xlink="http://www.w3.org/1999/xlink" xlink:title="maximum interocular distance, or greatest distance between inner orbits of compound eyes at level of emargination" xlink:type="simple">IOD</abbrev> ~1.1× UOD (UOD:<abbrev xmlns:xlink="http://www.w3.org/1999/xlink" xlink:title="maximum interocular distance, or greatest distance between inner orbits of compound eyes at level of emargination" xlink:type="simple">IOD</abbrev>:LOD - 55:61:42); frontal line carinate between antennal bases for a length less than 1OD, flat just below median ocellus for less than 0.5OD, otherwise undefined; <abbrev xmlns:xlink="http://www.w3.org/1999/xlink" xlink:title="distance from lower tangent of median ocellus to apex of clypeus" xlink:type="simple">MOC</abbrev> ~1.1× width of head (111:100); <abbrev xmlns:xlink="http://www.w3.org/1999/xlink" xlink:title="ocellocular distance, shortest distance between lateral ocellus and compound eye" xlink:type="simple">OOC</abbrev> ~0.67× <abbrev xmlns:xlink="http://www.w3.org/1999/xlink" xlink:title="interocellar distance, shortest distance between lateral ocelli" xlink:type="simple">IOC</abbrev> (14:21); genal area ~0.6× as wide as compound eye in lateral view (22:36); ratio of lengths of mesoscutum: scutellum: metanotum: metapostnotum - 73:27:13:20; probasitarsus ~3.8× as long as maximum depth (34:9); length of prodistitarsus subequal to that of preceding three tarsomeres combined (from II to V - 8:6:4:17); metafemur ~1.8× as long as maximum depth (80:45); summit of metatibial ventral convexity at approximately two-thirds tibial length; metatibia 2× as long as maximum depth (66:33); in apical view apical lamina of metatibia short and thick, length equal to <abbrev xmlns:xlink="http://www.w3.org/1999/xlink" xlink:title="diameter of the median ocellus" xlink:type="simple">OD</abbrev> (11:11); ventral metatibial carina bowed ventrad and absent basally, originating at midpoint of posterior carina, the latter sharply inflected near base; metabasitarsus ~4.2× as long as maximum depth (50:12); S1 process apical surface with longitudinal median ridge, in lateral view anterior and posterior margins subparallel apically and median ridge projecting posteriorly from apex. S7 apodemal arm sclerotized margin terminating laterally at arm midlength; ventral lobe narrow, almost linear; dorsal lobe roughly triangular, wide at base and narrow apically, with row of setae long basally and shorter apically; apex of disc disinctly emarginate. S8 lateral process ~0.9× as wide as long, anteromedial sclerotized margin swollen forming convex incursion into membranous interior. Gonobase apicoventral process weakly emarginate.</p><p>
              <bold>Female (Allotype).</bold> Length 6.4mm, forewing length 3.5mm, head width 1.1mm, thorax width 1.4mm, median ocellar diameter (<abbrev xmlns:xlink="http://www.w3.org/1999/xlink" xlink:title="diameter of the median ocellus" xlink:type="simple">OD</abbrev>) 0.12mm.</p><p>
              <italic>Colouration</italic>: Black to black-brown except as follows: labrum translucent brown with apex yellow; mandible with yellow basal spot, translucent yellow with apex translucent brown; pale spot on lower paraocular area below anterior tentorial pit. Following parts yellow: dorsal surface and narrow apical ring on protibia; probasitarsus; apical two-thirds of prodistitarsus; wide basal and apical rings on mesotibia; apical half of mesodistitarsus; apical ring on metafemur, wider ventrally; wide basal and apical ring on metatibia; anterior spot on tegula. Following parts yellow-brown: small spot on apicoventral rim of scape; apicoventral surface of pedicel, F1, and F2; ventral surface of antenna from F3 to terminal flagellomere, with pale apical bands; ventral half of metabasitarsus. Metasoma black-brown, T1-T5 marginal zones narrowly yellow to translucent yellow at margins.</p><p>
              <italic>Pubescence</italic>: As in male except as follows: clypeal hairs short and sparse (0.5OD); lower paraocular hairs moderately long and moderately dense (1OD); genal beard sparse (0.5–2OD); mesoscutal hairs short and sparse (≤0.5OD) denser toward lateral margin (0.5OD); disc of scutellum mostly bare, few short hairs (0.5OD), longer and denser toward lateral and posterior margins (1–1.5OD) longest posteromedially; propodeal hairs moderately long and dense dorsolaterally (0.5–1.5OD); scopae on metafemur and metatibia (1–1.5OD); T1-T2 apicolateral patches of tomentum (0.5–1OD), T3 apicolateral hair band sparse, not tomentose; S1 hairs long and moderately dense (≤2OD); S2 scopal hairs (1–2OD).</p><!--PageBreak--><p>
              <italic>Surface sculpture</italic>: As in male except as follows: frontal area densely punctate (i≤d); ocellocular space moderately densely punctate (i=1-2d); vertexal area moderately densely punctate (i=1-2d); scape shallowly and moderately densely punctate (i=1-2d); genal area coarsely imbricate to weakly imbricate anteriorly and densely punctate (i=d); hypostomal area imbricate to glossy apically, shallowly and irregularly punctate (i=1-3d); pronotum densely punctate (i=d); mesoscutum and scutellum densely punctate (i=0.5-1d) punctures crowded around median (i≤0.5d); mesepisternum irregularly punctate, moderately dense below scrobe (i=1-2d), sparser anterior of episternal groove (i=1-3d), impunctate just dorsad of scrobe, otherwise moderately dense on hypoepimeral area (i≤2d); metanotum moderately densely punctate (i=0.5-2d); metapostnotum rugose, fewer transverse lineations and more weakly microsculptured posteriorly; propodeum coarsely imbricate and moderately densely punctate (i=1-2d); T1-T3 &amp; T6 moderately densely punctate (i=1-3d on T1-T2; i=1-2d on T3 &amp; T6); T4-T5 punctures small and sparse (i≥2d).</p><p>
              <italic>Structure</italic>: Labrum ~2.25× wider than long (26:11.5); malar space twice as long as clypeal lateral (18:9); <abbrev xmlns:xlink="http://www.w3.org/1999/xlink" xlink:title="lower ocular tangent, an imaginary line crossing lower extremities of compound eyes in frontal view, perpendicular to main axis of face" xlink:type="simple">LOT</abbrev> above anterior tentorial pits; clypeus ~1.4× as long as maximum width in frontal view (45:32) extending for approximately two thirds of its length beyond <abbrev xmlns:xlink="http://www.w3.org/1999/xlink" xlink:title="lower ocular tangent, an imaginary line crossing lower extremities of compound eyes in frontal view, perpendicular to main axis of face" xlink:type="simple">LOT</abbrev>; median longitudinal groove weak on clypeus; subantennal sutures ~1.75 longer than shortest distance between them (19:11); <abbrev xmlns:xlink="http://www.w3.org/1999/xlink" xlink:title="interalveolar distance, shortest distance between antennal sockets" xlink:type="simple">IAD</abbrev> ~1.33× <abbrev xmlns:xlink="http://www.w3.org/1999/xlink" xlink:title="minimum antennocular distance, shortest distance between antennal socket and compound eye, typically at an angle of approximately 30° below horizontal laterad from antennal socket" xlink:type="simple">AOD</abbrev> (12:9); scape 3.6× as long as maximum width (27:7.5); pedicel slightly longer than wide (8:7.5); F1 longer than wide (8:7); F2 more than half as long as F1 (5) and ~0.7× as long as F3 (7); UOD ~1.3× LOD, <abbrev xmlns:xlink="http://www.w3.org/1999/xlink" xlink:title="maximum interocular distance, or greatest distance between inner orbits of compound eyes at level of emargination" xlink:type="simple">IOD</abbrev> ~1.1× UOD (UOD:<abbrev xmlns:xlink="http://www.w3.org/1999/xlink" xlink:title="maximum interocular distance, or greatest distance between inner orbits of compound eyes at level of emargination" xlink:type="simple">IOD</abbrev>:LOD - 48.5:53:38); frontal line carinate in lower third, flat above; <abbrev xmlns:xlink="http://www.w3.org/1999/xlink" xlink:title="distance from lower tangent of median ocellus to apex of clypeus" xlink:type="simple">MOC</abbrev> ~1.25× as long as width of head (103:81); <abbrev xmlns:xlink="http://www.w3.org/1999/xlink" xlink:title="ocellocular distance, shortest distance between lateral ocellus and compound eye" xlink:type="simple">OOC</abbrev> ~0.5× <abbrev xmlns:xlink="http://www.w3.org/1999/xlink" xlink:title="interocellar distance, shortest distance between lateral ocelli" xlink:type="simple">IOC</abbrev> (11:20.5); genal area ~0.67× as wide as eye in lateral view (17:26); ratio of lengths of mesoscutum: scutellum: metanotum: metapostnotum – 63:24:11:15; probasitarsus 4× as long as maximum depth (28:7); length of prodistitarsus equal to that of preceding three tarsomeres combined (from II to V - 5.5:5:4.5:15); metafemur ~2.8× as long as maximum depth (53:19); metatibia ~4.9× as long as maximum depth (68:14); metabasitarsus ~4.3× as long as maximum depth (41:9.5).</p><fig id="F40" position="float" orientation="portrait"><label>Figure 40.</label><caption><p>
          <italic><tp:taxon-name><tp:taxon-name-part taxon-name-part-type="genus">Chilicola</tp:taxon-name-part> <tp:taxon-name-part taxon-name-part-type="species">lickana</tp:taxon-name-part></tp:taxon-name></italic>: <bold>A</bold> male habitus, lateral view, scale bar 1 mm<sup>†</sup> <bold>B</bold> male head, frontal view, scale bar 0.5 mm <bold>C</bold> female habitus, lateral view, scale bar 1 mm <bold>D</bold> female head, frontal view, scale bar 0.5 mm <bold>E</bold> male metatibia, posterior view, scale bar 0.25 mm <bold>F</bold> male S1 process, lateral view<sup>†</sup>, scale bar 0.25 mm <bold>G</bold> male S1 process, apical view, scale bar 0.25 mm <bold>H</bold> male S7 (C.lkna.005), scale bar 0.25 mm <bold>I</bold> male S8 (C.lkna.005), scale bar 0.25 mm <bold>J</bold> male genital capsule (C.lkna.005), scale bar 0.25 mm.</p></caption><graphic xmlns:xlink="http://www.w3.org/1999/xlink" xlink:href="zookeys-591-001-g040.jpg" position="float" orientation="portrait" xlink:type="simple" id="oo_89310.jpg"/></fig></tp:treatment-sec><tp:treatment-sec sec-type="type material"><title>Type material</title><p>(3 males &amp; 3 females). <bold>Holotype</bold> (male): Region II, 5.1km NNE. of San Pedro, <italic><named-content xmlns:xlink="http://www.w3.org/1999/xlink" content-type="dwc:verbatimCoordinates" xlink:type="simple"><named-content content-type="geo-json" specific-use="{&#34;type&#34;:&#34;Point&#34;,&#34;coordinates&#34;:[-68.177,-22.872]}" xlink:type="simple">S 22.872°, W 68.177°</named-content></named-content>, 2531m</italic>, <named-content xmlns:xlink="http://www.w3.org/1999/xlink" content-type="date" xlink:type="simple">14.x.2001</named-content>, L. Packer (<named-content xmlns:xlink="http://www.w3.org/1999/xlink" content-type="dwc:institutional_code" xlink:type="simple">PCYU</named-content>); <bold>Allotype</bold> (female): Region II, B-245 km 12, N of SP de Atacama, <named-content xmlns:xlink="http://www.w3.org/1999/xlink" content-type="dwc:verbatimCoordinates" xlink:type="simple"><named-content content-type="geo-json" specific-use="{&#34;type&#34;:&#34;Point&#34;,&#34;coordinates&#34;:[-68.1289,-22.8272]}" xlink:type="simple">S 22.8272°, W 68.1289°</named-content></named-content>, 2801m, <named-content xmlns:xlink="http://www.w3.org/1999/xlink" content-type="date" xlink:type="simple">6.xii.2013</named-content>, J. Postlethwaite, <abbrev xmlns:xlink="http://www.w3.org/1999/xlink" xlink:title="Canadian Centre for DNA Barcoding" xlink:type="simple">CCDB</abbrev>-19989 D06 (<named-content xmlns:xlink="http://www.w3.org/1999/xlink" content-type="dwc:institutional_code" xlink:type="simple">PCYU</named-content>); <bold>Paratypes: Region II</bold>: one male and one female, Aguas Blancas SE of San Pedro de Atacama, <italic><named-content xmlns:xlink="http://www.w3.org/1999/xlink" content-type="dwc:verbatimCoordinates" xlink:type="simple"><named-content content-type="geo-json" specific-use="{&#34;type&#34;:&#34;Point&#34;,&#34;coordinates&#34;:[-67.995,-23.268]}" xlink:type="simple">S 23.268°, W 67.995°</named-content></named-content>, 2474m</italic>, <named-content xmlns:xlink="http://www.w3.org/1999/xlink" content-type="date" xlink:type="simple">12.x.2001</named-content>, Packer &amp; Fraser, <abbrev xmlns:xlink="http://www.w3.org/1999/xlink" xlink:title="Canadian Centre for DNA Barcoding" xlink:type="simple">CCDB</abbrev>-22789 D12, <abbrev xmlns:xlink="http://www.w3.org/1999/xlink" xlink:title="Canadian Centre for DNA Barcoding" xlink:type="simple">CCDB</abbrev>-03755 E11 (<named-content xmlns:xlink="http://www.w3.org/1999/xlink" content-type="dwc:institutional_code" xlink:type="simple">PCYU</named-content>); one sample, mixed male and female cleared parts, same data (<named-content xmlns:xlink="http://www.w3.org/1999/xlink" content-type="dwc:institutional_code" xlink:type="simple">PCYU</named-content>).</p></tp:treatment-sec><tp:treatment-sec sec-type="distribution"><title>Distribution.</title><p>Northern Volcanic Cordillera, from Aguas Blancas north to 12 km N of San Pedro de Atacama (Region II); 2474–2801m a.s.l.</p></tp:treatment-sec><tp:treatment-sec sec-type="ecology"><title>Ecology.</title><p>Recorded October and December.</p></tp:treatment-sec><tp:treatment-sec sec-type="etymology"><title>Etymology.</title><p>The specific epithet is taken from Kunza, an extinct language of the Atacama people. <italic>Lickana</italic> is the word for the Atacama region, encompassing the type locality and nearby San Pedro de Atacama (<xref ref-type="bibr" rid="B73">Vaïsse and Hoyos 1896</xref>). It is to be treated as a noun in apposition.</p><!--PageBreak--></tp:treatment-sec><tp:treatment-sec><!--Section generated to contain objects referenced in tp:taxon-treatment.--><fig id="F6" position="float" orientation="portrait"><label>Figure 6.</label><caption><p>Male: <bold>A</bold> <italic><tp:taxon-name><tp:taxon-name-part taxon-name-part-type="genus">Chilicola</tp:taxon-name-part> <tp:taxon-name-part taxon-name-part-type="species">guanicoe</tp:taxon-name-part></tp:taxon-name></italic>, malar space ≥1.4× as long as clypeal lateral <bold>B</bold> <italic><tp:taxon-name><tp:taxon-name-part taxon-name-part-type="genus">Chilicola</tp:taxon-name-part> <tp:taxon-name-part taxon-name-part-type="species">lickana</tp:taxon-name-part></tp:taxon-name></italic>, metatibia, posterior view, toothed posterior carina indicated by red line, ventral carina indicated by yellow line <bold>C</bold> <italic><tp:taxon-name><tp:taxon-name-part taxon-name-part-type="genus">Chilicola</tp:taxon-name-part> <tp:taxon-name-part taxon-name-part-type="species">mavida</tp:taxon-name-part></tp:taxon-name></italic>, malar space ≤1.1× as long as clypeal lateral <bold>C</bold> <italic><tp:taxon-name><tp:taxon-name-part taxon-name-part-type="genus">Chilicola</tp:taxon-name-part> <tp:taxon-name-part taxon-name-part-type="species">vicugna</tp:taxon-name-part></tp:taxon-name></italic>, metatibia, posterior view, untoothed posterior carina indicated by red line, ventral carina indicated by yellow line; scale bars 0.25 mm.</p></caption><graphic xmlns:xlink="http://www.w3.org/1999/xlink" xlink:href="zookeys-591-001-g006.jpg" position="float" orientation="portrait" xlink:type="simple" id="oo_89276.jpg"/></fig><fig id="F7" position="float" orientation="portrait"><label>Figure 7.</label><caption><p>Male, frontal view: <bold>A</bold> <italic><tp:taxon-name><tp:taxon-name-part taxon-name-part-type="genus">Chilicola</tp:taxon-name-part> <tp:taxon-name-part taxon-name-part-type="species">lickana</tp:taxon-name-part></tp:taxon-name></italic>, arrows indicate median longitudinal depression of clypeus, lower paraocular maculation does not reach lower tangent of antennal socket <bold>B</bold> <italic><tp:taxon-name><tp:taxon-name-part taxon-name-part-type="genus">Chilicola</tp:taxon-name-part> <tp:taxon-name-part taxon-name-part-type="species">guanicoe</tp:taxon-name-part></tp:taxon-name></italic>, clypeus without median longitudinal depression, lower paraocular maculation just reaches lower tangent of antennal socket; scale bars 0.5 mm.</p></caption><graphic xmlns:xlink="http://www.w3.org/1999/xlink" xlink:href="zookeys-591-001-g007.jpg" position="float" orientation="portrait" xlink:type="simple" id="oo_89277.jpg"/></fig><fig id="F22" position="float" orientation="portrait"><label>Figure 22.</label><caption><p>Female: <bold>A</bold> <italic><tp:taxon-name><tp:taxon-name-part taxon-name-part-type="genus">Chilicola</tp:taxon-name-part> <tp:taxon-name-part taxon-name-part-type="species">lickana</tp:taxon-name-part></tp:taxon-name></italic>, metatibia with wide yellow basal and apical rings <bold>B</bold> <italic><tp:taxon-name><tp:taxon-name-part taxon-name-part-type="genus">Chilicola</tp:taxon-name-part> <tp:taxon-name-part taxon-name-part-type="species">lickana</tp:taxon-name-part></tp:taxon-name></italic>, malar space ~2× as long as clypeal lateral <bold>C</bold> <italic><tp:taxon-name><tp:taxon-name-part taxon-name-part-type="genus">Chilicola</tp:taxon-name-part> <tp:taxon-name-part taxon-name-part-type="species">charizard</tp:taxon-name-part></tp:taxon-name></italic>, metatibia with wide brown basal ring, otherwise black-brown <bold>D</bold> <italic><tp:taxon-name><tp:taxon-name-part taxon-name-part-type="genus">Chilicola</tp:taxon-name-part> <tp:taxon-name-part taxon-name-part-type="species">charizard</tp:taxon-name-part></tp:taxon-name></italic>, malar space ~2.33× as long as clypeal lateral; scale bars 0.25 mm.</p></caption><graphic xmlns:xlink="http://www.w3.org/1999/xlink" xlink:href="zookeys-591-001-g022.jpg" position="float" orientation="portrait" xlink:type="simple" id="oo_89292.jpg"/></fig><fig id="F49" position="float" orientation="portrait"><label>Figure 49.</label><caption><p>Distribution of <tp:taxon-name><tp:taxon-name-part taxon-name-part-type="genus">Chilicola</tp:taxon-name-part> (<tp:taxon-name-part taxon-name-part-type="subgenus">Heteroediscelis</tp:taxon-name-part>)</tp:taxon-name> by species. Original and geo-referenced records are plotted as diamonds, circles, triangles, and squares in alternating yellow and white; speculative ranges are plotted in contrasting colours, and are smoothed, slightly enlarged convex hulls. Scale bars approximately 200 km, background imagery provided by ESRI.</p></caption><graphic xmlns:xlink="http://www.w3.org/1999/xlink" xlink:href="zookeys-591-001-g049.jpg" position="float" orientation="portrait" xlink:type="simple" id="oo_89320.jpg"/></fig></tp:treatment-sec><ref-list><ref id="B73"><mixed-citation xmlns:xlink="http://www.w3.org/1999/xlink" xlink:type="simple">
          <person-group><name name-style="western"><surname>Vaïsse</surname><given-names>EF</given-names></name><name name-style="western"><surname>Hoyos</surname><given-names>F</given-names></name></person-group> (<year>1896</year>) <source>Glosario de la Lengua Atacameña</source>. <publisher-name>Imprenta Cervantes</publisher-name>, <publisher-loc>Santiago</publisher-loc>.</mixed-citation></ref></ref-list></tp:taxon-treatment>
