# Supplementary material for: A revision of Chilicola (Heteroediscelis), a subgenus of xeromelissine bees (Hymenoptera, Colletidae) endemic to Chile: taxonomy, phylogeny, and biogeography, with descriptions of eight new species
Source: Zookeys. 2016 May 19;(591):1–144. doi: 10.3897/zookeys.591.7731 (PMC4926649; doi:10.3897/zookeys.591.7731)
Supplement: XML Treatment for Chilicola (Heteroediscelis) mavida [file zookeys.591.7731-treatment11.xml]

<!DOCTYPE tp:taxon-treatment
  PUBLIC "-//TaxonX//DTD Taxonomic Treatment Publishing DTD v0 20100105//EN" "tax-treatment-NSO.dtd">
<tp:taxon-treatment xmlns:tp="http://www.plazi.org/taxpub"><tp:treatment-meta><kwd-group><label>Taxon classification</label><kwd><named-content content-type="kingdom">Animalia</named-content></kwd><kwd><named-content content-type="order">Hymenoptera</named-content></kwd><kwd><named-content content-type="family">Colletidae</named-content></kwd></kwd-group><mixed-citation publication-type="journal"><person-group><name><surname>Monckton</surname><given-names>Spencer K.</given-names></name></person-group><article-title>A revision of <tp:taxon-name><tp:taxon-name-part taxon-name-part-type="genus">Chilicola</tp:taxon-name-part> (<tp:taxon-name-part taxon-name-part-type="subgenus">Heteroediscelis</tp:taxon-name-part>)</tp:taxon-name>, a subgenus of xeromelissine bees (<tp:taxon-name><tp:taxon-name-part taxon-name-part-type="order">Hymenoptera</tp:taxon-name-part></tp:taxon-name>, <tp:taxon-name><tp:taxon-name-part taxon-name-part-type="family">Colletidae</tp:taxon-name-part></tp:taxon-name>) endemic to Chile: taxonomy, phylogeny, and biogeography, with descriptions of eight new species</article-title><source>Zookeys</source><day>19</day><month>5</month><year>2016</year><volume>2016</volume><issue>591</issue><fpage>1</fpage><lpage>144</lpage><pub-id pub-id-type="doi">10.3897/zookeys.591.7731</pub-id></mixed-citation></tp:treatment-meta><tp:nomenclature><tp:taxon-name>
                <tp:taxon-name-part taxon-name-part-type="genus">Chilicola</tp:taxon-name-part> (<tp:taxon-name-part taxon-name-part-type="subgenus">Heteroediscelis</tp:taxon-name-part>) <tp:taxon-name-part taxon-name-part-type="species">mavida</tp:taxon-name-part></tp:taxon-name><tp:taxon-authority>Toro &amp; Moldenke, 1979</tp:taxon-authority><xref ref-type="fig" rid="F5">Figs 5A</xref><xref ref-type="fig" rid="F6">; 6C</xref><xref ref-type="fig" rid="F9">; 9A–B</xref><xref ref-type="fig" rid="F21">; 21B</xref><xref ref-type="fig" rid="F23">; 23A</xref><xref ref-type="fig" rid="F24">; 24C–D</xref><xref ref-type="fig" rid="F41">; 41A–J</xref><xref ref-type="fig" rid="F49">; 49</xref><!--PageBreak--><tp:nomenclature-citation-list><tp:nomenclature-citation><tp:taxon-name>
                    <tp:taxon-name-part taxon-name-part-type="genus">Chilicola</tp:taxon-name-part> <tp:taxon-name-part taxon-name-part-type="species">mavida</tp:taxon-name-part></tp:taxon-name><comment>Toro &amp; Moldenke, 1979: 122–124 (male holotype, female allotype, <named-content xmlns:xlink="http://www.w3.org/1999/xlink" content-type="dwc:institutional_code" xlink:type="simple">AMNH</named-content> [examined]). <xref ref-type="bibr" rid="B49">Michener 2002</xref>: 5–7 (phylogeny). <xref ref-type="bibr" rid="B59">Packer 2008</xref>: 77. Montalva and Ruz 2010: 28 (checklist). <xref ref-type="bibr" rid="B54">Moure et al. 2012</xref> (catalogue). <xref ref-type="bibr" rid="B51">Monckton 2014</xref>: 234. <xref ref-type="bibr" rid="B9">Ascher and Pickering 2015</xref> (checklist). </comment></tp:nomenclature-citation></tp:nomenclature-citation-list></tp:nomenclature><tp:treatment-sec sec-type="diagnosis"><title>Diagnosis.</title><p>Males are diagnosable by the combination of first flagellomere longer than wide (≥1.1×), malar space longer than clypeal lateral (1.05–1.1×), and S1 process with anterior apical angle acute in lateral view. Females are diagnosable by the combination of malar space subequal in length to the clypeal lateral (0.9–1×) and leg colouration as follows: apicodorsal spot on mesotibia yellow-brown, apicodorsal rim of metafemur yellow, wide basal ring of metatibia yellow, posterior apical rim of metatibia yellow-brown. Females of <italic><tp:taxon-name><tp:taxon-name-part taxon-name-part-type="genus">Chilicola</tp:taxon-name-part> <tp:taxon-name-part taxon-name-part-type="species">curvapeligrosa</tp:taxon-name-part></tp:taxon-name></italic> are most similar, but have darker leg colouration (following parts brown: apicodorsal spot on mesotibia, apicodorsal rim of metafemur, basidorsal spot on metatibia; apex of metatibia black-brown).</p></tp:treatment-sec><tp:treatment-sec sec-type="description"><title>Description.</title><p>
              <bold>Male.</bold> Length 5.3–5.8mm, forewing length 3.4–3.5mm, head width 1.1–1.2mm, thorax width 1.1–1.2mm, median ocellar diameter (<abbrev xmlns:xlink="http://www.w3.org/1999/xlink" xlink:title="diameter of the median ocellus" xlink:type="simple">OD</abbrev>) 0.13mm.</p><p>
              <italic>Colouration</italic>: Black-brown, following parts yellow: labrum; clypeus except broadly dark along epistomal suture; lower paraocular area, extending ~1OD above transverse portion of epistomal suture and not reaching lower tangent of antennal socket; apicoventral spot on scape; apicoventral surface of pedicel; protrochanter apical rim posteriorly; apex of profemur broadly on anterior surface, narrowly on posterior surface; protibia except dark medioventrally; probasitarsus dorsally, at least in basal half; apex of mesofemur broadly on anterior surface, narrowly on posterior surface; broad basal and apical rings on mesotibia, the latter widened to apical half anteriorly; at least basoventral spot on mesobasitarsus; apicoventral rim of metacoxa and metatrochanter, the latter sometimes yellow-brown; narrow apical ring on metafemur; metatibia in basal one-third, in apical quarter of anterior surface, apical one-third of posterior surface and along ventral varina, yellow colouration continuous along ventral surface, sometimes continuous or nearly so along dorsal surface; metabasitarsus in basal one-third dorsally, basal two-thirds ventrally; anterior spot on tegula; apex of T7. Ventral surface of flagellum yellow-brown, flagellomeres suffused with brown basally. Apical half of prodistitarsus and apical one-third of mesodistitarsus brown. Posterior metatibial carina black. Metasoma black, T1-T6 marginal zones translucent yellow.</p><p>
              <italic>Pubescence</italic>: White, hairs generally short (0.5OD) and sparse, not especially plumose; on lower paraocular area and around antennal base moderately long and moderately dense (1OD); genal beard long and dense (0.5–3OD) longest at midlength; discs of mesoscutum, scutellum, and metanotum mostly bare, few short hairs (0.5OD), longer and denser toward lateral margin as follows: mesoscutum (0.5–1OD), scutellum (1–2OD) also on posterior margin, longest posteromedially, metanotum (≤2OD); <!--PageBreak-->propodeal hairs moderately long and dense dorsolaterally (0.5–1.5OD); T1-T3 apicolateral patches of tomentum (0.5–1OD); S2 hairs long and dense (1.5OD basolaterad, 0.5OD distilaterad, shorter mesad).</p><!--PageBreak--><p>
              <italic>Surface sculpture</italic>: Microsculpture imbricate, integument generally dull; punctures generally small and deep. Clypeus and lower paraocular area moderately densely punctate (i=1-2d) except clypeus irregularly punctate in upper half (i=1-3d); supraclypeal area irregularly punctate (i=1-4d) densely punctate toward lateral margin (i≤d); frontal area very densely punctate (i≤0.5d), densely punctate around ocelli (i≤d); ocellocular space densely punctate adjacent to compound eye (i≤d) becoming impunctate adjacent to lateral ocellus; vertexal area rugose and very densely punctate (i≤0.5d); scape shallowly and moderately densely punctate (i=1-2d) densely punctate apicoventrally (i≤d); genal area microstriate and moderately densely punctate (i=1-2d); hypostomal area weakly imbricate to glossy apically and densely punctate (i=d); pronotum densely punctate (i=0.5-1d), lateral surface coarsely imbricate; mesoscutum densely punctate (i=0.5-1d) except moderately densely punctate laterally (i=1-2d); scutellum moderately densely punctate (i=1-2d) punctures crowded around median (i≤d); mesepisternum irregularly punctate, sparse below scrobe (i=2-3d), sparser anterior of episternal groove (i≥3d), impunctate just dorsad of scrobe, otherwise moderately dense on hypoepimeral area (i=1-2d); metanotum moderately densely punctate (i=1-2d) punctures crowded around median and anteriorly (i≤0.5d); metepisternum densely punctate (i≤d) distinctly longitudinally striate anterodorsally; metapostnotum rugose, fewer transverse lineations posteriorly; propodeum coarsely imbricate, rugulose posteriorly, moderately densely punctate throughout (i=1-2d); T1-T5 coarsely imbricate; T1 sparsely punctate basally (i≥2d) moderately densely punctate apically (i=1-2d); T2-T5 moderately densely punctate (i=1-2d); T6 moderately densely punctate (i=1-2d) and coarsely imbricate posteriorly; T7 sparsely puncticulate; marginal zones of terga weakly imbricate and shiny, punctate to impunctate at margins.</p><p>
              <italic>Structure</italic>: Labrum 2.3× wider than long (23:10); malar space subequal in length to clypeal lateral (9:8.5); <abbrev xmlns:xlink="http://www.w3.org/1999/xlink" xlink:title="lower ocular tangent, an imaginary line crossing lower extremities of compound eyes in frontal view, perpendicular to main axis of face" xlink:type="simple">LOT</abbrev> at level of anterior tentorial pits; clypeus subequal in length to maximum width in frontal view (31:30) extending for more than half of its length beyond <abbrev xmlns:xlink="http://www.w3.org/1999/xlink" xlink:title="lower ocular tangent, an imaginary line crossing lower extremities of compound eyes in frontal view, perpendicular to main axis of face" xlink:type="simple">LOT</abbrev>; median longitudinal groove present on clypeus, weak apically; subantennal sutures ~1.4× as long as the shortest distance between them (17:12); <abbrev xmlns:xlink="http://www.w3.org/1999/xlink" xlink:title="interalveolar distance, shortest distance between antennal sockets" xlink:type="simple">IAD</abbrev> ~2.2× <abbrev xmlns:xlink="http://www.w3.org/1999/xlink" xlink:title="minimum antennocular distance, shortest distance between antennal socket and compound eye, typically at an angle of approximately 30° below horizontal laterad from antennal socket" xlink:type="simple">AOD</abbrev> (13:6); scape 2.4× as long as maximum width (24:10); pedicel shorter than wide (8:9); F1 longer than wide (10:8.5); F2 1.3× as long as F1 and shorter than F3 (F2:F3 - 13:14); UOD ~1.4× LOD, <abbrev xmlns:xlink="http://www.w3.org/1999/xlink" xlink:title="maximum interocular distance, or greatest distance between inner orbits of compound eyes at level of emargination" xlink:type="simple">IOD</abbrev> ~1.1× UOD (UOD:<abbrev xmlns:xlink="http://www.w3.org/1999/xlink" xlink:title="maximum interocular distance, or greatest distance between inner orbits of compound eyes at level of emargination" xlink:type="simple">IOD</abbrev>:LOD - 50:54:35); frontal line carinate in lower two-fifths, flat just below median ocellus for a length of ~1OD, otherwise roughly defined; <abbrev xmlns:xlink="http://www.w3.org/1999/xlink" xlink:title="distance from lower tangent of median ocellus to apex of clypeus" xlink:type="simple">MOC</abbrev> subequal to width of head (89:90); <abbrev xmlns:xlink="http://www.w3.org/1999/xlink" xlink:title="ocellocular distance, shortest distance between lateral ocellus and compound eye" xlink:type="simple">OOC</abbrev> ~0.6× <abbrev xmlns:xlink="http://www.w3.org/1999/xlink" xlink:title="interocellar distance, shortest distance between lateral ocelli" xlink:type="simple">IOC</abbrev> (11:18); genal area ~0.5× as wide as compound eye in lateral view (17:33); ratio of lengths of mesoscutum: scutellum: metanotum: metapostnotum - 63:23:9:15; probasitarsus 3.25× as long as maximum depth (26:8); length of prodistitarsus subequal to that of preceding three tarsomeres combined (from II to V - 7:5:5:16); metafemur ~1.9× as long as maximum depth (70:37); summit of metatibial ventral convexity rounded and near tibial apex; metatibia ~1.8× as long as maximum depth (56:31); in apical view apical lamina of metatibia broad and thick, length 0.8× <abbrev xmlns:xlink="http://www.w3.org/1999/xlink" xlink:title="diameter of the median ocellus" xlink:type="simple">OD</abbrev> (8:10); ventral metatibial carina bowed ventrad and absent basally, originating at midpoint of weakly sigmoid posterior carina; metabasitarsus ~3.6× as long as maximum depth (43:12); S1 process apical surface with longitudinal median <!--PageBreak-->ridge, in lateral view anterior and posterior margins convergent apically and median ridge projecting posteriorly from apex. S7 apodemal arm sclerotized margin terminating laterally at arm midlength; ventral lobe narrow, almost linear; dorsal lobe roughly triangular, wide at base and narrow apically, with row of setae long basally and shorter apically; apex of disc disinctly emarginate. S8 lateral process ~0.9× as wide as long, anteromedial sclerotized margin following marginal contour. Gonobase apicoventral truncate process biconvex and distinctly notched by ~1.5× width of one convexity.</p><p>
              <bold>Female.</bold> Length 4.2–4.8mm, forewing length 2.6–3.0mm, head width 1.0mm, thorax width 1.0–1.1mm, median ocellar diameter (<abbrev xmlns:xlink="http://www.w3.org/1999/xlink" xlink:title="diameter of the median ocellus" xlink:type="simple">OD</abbrev>) 0.10mm.</p><p>
              <italic>Colouration</italic>: Black to black-brown except as follows: mandible with yellow basal spot, translucent yellow in apical half except apex translucent brown; antenna variable (scape entirely dark; pedicel to F2 dark, or apicoventral rim brown; ventral surface of F3 to penultimate flagellomere yellow-brown, narrowing basally on F3, flagellomeres suffused with brown basally; terminal flagellomere yellow-brown in basal half, brown in apical half). Following parts yellow: dorsal surface of protibia; apical two-thirds of prodistitarsus, sometimes yellow-brown; narrow basal ring on mesotibia; apicodorsal rim on metafemur; wide basal ring on metatibia, narrow ventrally; anterior spot on tegula. Following parts yellow-brown: apicodorsal spot on mesotibia; posterior apical rim on metatibia. Apical half of mesodistitarsus brown. Metasoma black, T1-T5 yellow-brown beyond premarginal line to translucent yellow at margins.</p><p>
              <italic>Pubescence</italic>: As in male except as follows: clypeal hairs short and sparse (0.5OD); genal beard sparse (0.5–2.5OD); discs of mesoscutum and scutellum with sparse short hairs (≤0.5OD), longer and denser toward lateral margin of mesoscutum (0.5–1OD), and toward lateral and posterior margins of scutellum (1–1.5OD) longest posteromedially; scopae on metafemur and metatibia (1–1.5OD); T1-T3 apicolateral patches of tomentum (0.5–1OD); S1 hairs long and moderately dense (≤2OD); S2 scopal hairs (1–2OD).</p><p>
              <italic>Surface sculpture</italic>: As in male except as follows: clypeus sparsely punctate (i=2-3d) moderately densely punctate toward lateral margin (i=1-2d); supraclypeal area irregularly punctate (i=1-2d) densely punctate toward lateral margin (i≤d); lower paraocular area densely punctate (i=d); frontal area densely punctate (i≤d), moderately densely punctate around ocelli (i=1-2d); vertexal area moderately densely punctate (i=1-2d); scape shallowly and moderately densely punctate (i=1-2d); genal area weakly imbricate and moderately densely punctate (i=1-2d); hypostomal area weakly imbricate to glossy apically and moderately densely punctate (i=1-2d); mesoscutum and scutellum densely punctate; metanotum moderately densely punctate (i=0.5-2d); metepisternum densely punctate (i≤d) distinctly longitudinally striate anterodorsally (weak in some specimens); metapostnotum rugose, fewer transverse lineations posteriorly (posterior half to two-thirds longitudinally carinate in some specimens); propodeum moderately densely punctate (i=1-2d); T1-T5 moderately puncticulate; T6 moderately densely punctate (i=1-2d).</p><p>
              <italic>Structure</italic>: Labrum 2.5× wider than long (20:8); malar space subequal in length to clypeal lateral (6:6.5); <abbrev xmlns:xlink="http://www.w3.org/1999/xlink" xlink:title="lower ocular tangent, an imaginary line crossing lower extremities of compound eyes in frontal view, perpendicular to main axis of face" xlink:type="simple">LOT</abbrev> at level of anterior tentorial pits; clypeus ~1.1× as long as maximum width in frontal view (29:26) extending for approximately half of its length <!--PageBreak-->beyond <abbrev xmlns:xlink="http://www.w3.org/1999/xlink" xlink:title="lower ocular tangent, an imaginary line crossing lower extremities of compound eyes in frontal view, perpendicular to main axis of face" xlink:type="simple">LOT</abbrev>; median longitudinal groove weak on clypeus; subantennal sutures subequal in length to the shortest distance between them (11:11); <abbrev xmlns:xlink="http://www.w3.org/1999/xlink" xlink:title="interalveolar distance, shortest distance between antennal sockets" xlink:type="simple">IAD</abbrev> ~1.4× <abbrev xmlns:xlink="http://www.w3.org/1999/xlink" xlink:title="minimum antennocular distance, shortest distance between antennal socket and compound eye, typically at an angle of approximately 30° below horizontal laterad from antennal socket" xlink:type="simple">AOD</abbrev> (11.5:8); scape ~3.4× as long as maximum width (22:6.5); pedicel longer than wide (8:6.5); F1 longer than wide (6.5:5.5); F2 shorter than F1 and shorter than F3 (F2:F3 - 4:5); UOD ~1.3× LOD, <abbrev xmlns:xlink="http://www.w3.org/1999/xlink" xlink:title="maximum interocular distance, or greatest distance between inner orbits of compound eyes at level of emargination" xlink:type="simple">IOD</abbrev> ~1.1× as long as UOD (UOD:<abbrev xmlns:xlink="http://www.w3.org/1999/xlink" xlink:title="maximum interocular distance, or greatest distance between inner orbits of compound eyes at level of emargination" xlink:type="simple">IOD</abbrev>:LOD - 44:47:34); frontal line carinate in lower third, flat above; <abbrev xmlns:xlink="http://www.w3.org/1999/xlink" xlink:title="distance from lower tangent of median ocellus to apex of clypeus" xlink:type="simple">MOC</abbrev> ~1.1× as long as width of head (77:71); <abbrev xmlns:xlink="http://www.w3.org/1999/xlink" xlink:title="ocellocular distance, shortest distance between lateral ocellus and compound eye" xlink:type="simple">OOC</abbrev> ~0.7× <abbrev xmlns:xlink="http://www.w3.org/1999/xlink" xlink:title="interocellar distance, shortest distance between lateral ocelli" xlink:type="simple">IOC</abbrev> (11:16); genal area ~0.65× as wide as eye in lateral view (15:23); ratio of lengths of mesoscutum: scutellum: metanotum: metapostnotum – 51:20:9:12.5; probasitarsus ~3.2× as long as maximum depth (21:6.5); length of prodistitarsus ~1.3× that of preceding three tarsomeres combined (from II to V - 4:4:3:14); metafemur ~2.9× as long as maximum depth (43:15); metatibia ~4.6× as long as maximum depth (53:11.5); metabasitarsus 4.25× as long as maximum depth (34:8).</p><fig id="F41" position="float" orientation="portrait"><label>Figure 41.</label><caption><p>
          <italic><tp:taxon-name><tp:taxon-name-part taxon-name-part-type="genus">Chilicola</tp:taxon-name-part> <tp:taxon-name-part taxon-name-part-type="species">mavida</tp:taxon-name-part></tp:taxon-name></italic>: <bold>A</bold> male habitus, lateral view, scale bar 1 mm <bold>B</bold> male head, frontal view, scale bar 0.5 mm <bold>C</bold> female habitus, lateral view, scale bar 1 mm <bold>D</bold> female head, frontal view, scale bar 0.5 mm <bold>E</bold> male metatibia, posterior view, scale bar 0.25 mm <bold>F</bold> male S1 process, lateral view<sup>†</sup>, scale bar 0.25 mm <bold>G</bold> male S1 process, apical view, scale bar 0.25 mm <bold>H</bold> male S7, scale bar 0.25 mm <bold>I</bold> male S8, scale bar 0.25 mm <bold>J</bold> male genital capsule, scale bar 0.25 mm.</p></caption><graphic xmlns:xlink="http://www.w3.org/1999/xlink" xlink:href="zookeys-591-001-g041.jpg" position="float" orientation="portrait" xlink:type="simple" id="oo_89311.jpg"/></fig></tp:treatment-sec><tp:treatment-sec sec-type="material"><title>Material studied</title><p>(21 males &amp; 19 females): <bold>Holotype</bold> (male): Region IV, Baños del Toro, <italic><named-content xmlns:xlink="http://www.w3.org/1999/xlink" content-type="dwc:verbatimCoordinates" xlink:type="simple"><named-content content-type="geo-json" specific-use="{&#34;type&#34;:&#34;Point&#34;,&#34;coordinates&#34;:[-70.026,-29.838]}" xlink:type="simple">S 29.838°, W 70.026 °</named-content></named-content>, 3202m</italic>, <named-content xmlns:xlink="http://www.w3.org/1999/xlink" content-type="date" xlink:type="simple">i.1970</named-content>, Toro (<named-content xmlns:xlink="http://www.w3.org/1999/xlink" content-type="dwc:institutional_code" xlink:type="simple">AMNH</named-content>); <bold>Allotype</bold> (female): same data as holotype (<named-content xmlns:xlink="http://www.w3.org/1999/xlink" content-type="dwc:institutional_code" xlink:type="simple">AMNH</named-content>); <bold>Region IV</bold>: one paratype male, same data as holotype (<named-content xmlns:xlink="http://www.w3.org/1999/xlink" content-type="dwc:institutional_code" xlink:type="simple">AMNH</named-content>); five paratype males, Laguna Dam, <italic><named-content xmlns:xlink="http://www.w3.org/1999/xlink" content-type="dwc:verbatimCoordinates" xlink:type="simple"><named-content content-type="geo-json" specific-use="{&#34;type&#34;:&#34;Point&#34;,&#34;coordinates&#34;:[-70.042,-30.206]}" xlink:type="simple">S 30.206°, W 70.042°</named-content></named-content>, 3170m</italic>, <named-content xmlns:xlink="http://www.w3.org/1999/xlink" content-type="date" xlink:type="simple">5.xii.1950</named-content>, Ross &amp; Michelbacher (<named-content xmlns:xlink="http://www.w3.org/1999/xlink" content-type="dwc:institutional_code" xlink:type="simple">AMNH</named-content>); one paratype male, Río Laguna, <italic><named-content xmlns:xlink="http://www.w3.org/1999/xlink" content-type="dwc:verbatimCoordinates" xlink:type="simple"><named-content content-type="geo-json" specific-use="{&#34;type&#34;:&#34;Point&#34;,&#34;coordinates&#34;:[-70.047,-30.191]}" xlink:type="simple">S 30.191°, W 70.047°</named-content></named-content>, 3000m</italic>, <named-content xmlns:xlink="http://www.w3.org/1999/xlink" content-type="date" xlink:type="simple">i.1970</named-content>, Dazarola (<named-content xmlns:xlink="http://www.w3.org/1999/xlink" content-type="dwc:institutional_code" xlink:type="simple">AMNH</named-content>); one female, same locality as holotype, 1970, collector unknown (<named-content xmlns:xlink="http://www.w3.org/1999/xlink" content-type="dwc:institutional_code" xlink:type="simple">AMNH</named-content>); one male, Río Laguna, <italic><named-content xmlns:xlink="http://www.w3.org/1999/xlink" content-type="dwc:verbatimCoordinates" xlink:type="simple"><named-content content-type="geo-json" specific-use="{&#34;type&#34;:&#34;Point&#34;,&#34;coordinates&#34;:[-70.047,-30.191]}" xlink:type="simple">S 30.191°, W 70.047°</named-content></named-content>, 3000m</italic>, 1970, H. Toro (<named-content xmlns:xlink="http://www.w3.org/1999/xlink" content-type="dwc:institutional_code" xlink:type="simple">AMNH</named-content>); one male, same locality, <named-content xmlns:xlink="http://www.w3.org/1999/xlink" content-type="date" xlink:type="simple">8.i.1970</named-content>, H. Toro (<abbrev xmlns:xlink="http://www.w3.org/1999/xlink" content-type="institution" xlink:title="Pontificia Universidad Católica de Valparaíso, Chile" xlink:type="simple">PUCV</abbrev>); one male, CH-41 km 165, S of La Laguna, <named-content xmlns:xlink="http://www.w3.org/1999/xlink" content-type="dwc:verbatimCoordinates" xlink:type="simple"><named-content content-type="geo-json" specific-use="{&#34;type&#34;:&#34;Point&#34;,&#34;coordinates&#34;:[-70.0518,-30.1479]}" xlink:type="simple">S 30.1479°, W 70.0518°</named-content></named-content>, 2767m, <named-content xmlns:xlink="http://www.w3.org/1999/xlink" content-type="date" xlink:type="simple">15.xii.2013</named-content>, L. Packer (<named-content xmlns:xlink="http://www.w3.org/1999/xlink" content-type="dwc:institutional_code" xlink:type="simple">PCYU</named-content>); one male, 41-CH km km 171, N of Emb La Laguna, <named-content xmlns:xlink="http://www.w3.org/1999/xlink" content-type="dwc:verbatimCoordinates" xlink:type="simple"><named-content content-type="geo-json" specific-use="{&#34;type&#34;:&#34;Point&#34;,&#34;coordinates&#34;:[-70.0473,-30.1787]}" xlink:type="simple">S 30.1787°, W 70.0473°</named-content></named-content>, 2942m, <named-content xmlns:xlink="http://www.w3.org/1999/xlink" content-type="date" xlink:type="simple">15.xii.2013</named-content>, J. Postlethwaite, <abbrev xmlns:xlink="http://www.w3.org/1999/xlink" xlink:title="Canadian Centre for DNA Barcoding" xlink:type="simple">CCDB</abbrev>-19989 D05 (<named-content xmlns:xlink="http://www.w3.org/1999/xlink" content-type="dwc:institutional_code" xlink:type="simple">PCYU</named-content>); two females, W of Junta Toro, 41-CH km 146, <named-content xmlns:xlink="http://www.w3.org/1999/xlink" content-type="dwc:verbatimCoordinates" xlink:type="simple"><named-content content-type="geo-json" specific-use="{&#34;type&#34;:&#34;Point&#34;,&#34;coordinates&#34;:[-70.1285,-29.9675]}" xlink:type="simple">S 29.9675°, W 70.1285°</named-content></named-content>, 1977m, <named-content xmlns:xlink="http://www.w3.org/1999/xlink" content-type="date" xlink:type="simple">8.xi.2013</named-content>, S. Monckton, pan traps, <abbrev xmlns:xlink="http://www.w3.org/1999/xlink" xlink:title="Canadian Centre for DNA Barcoding" xlink:type="simple">CCDB</abbrev>-19989 D01 // <named-content xmlns:xlink="http://www.w3.org/1999/xlink" content-type="dwc:institutional_code" xlink:type="simple">PCYU</named-content> 0021694, <abbrev xmlns:xlink="http://www.w3.org/1999/xlink" xlink:title="Canadian Centre for DNA Barcoding" xlink:type="simple">CCDB</abbrev>-19989 D02 // <named-content xmlns:xlink="http://www.w3.org/1999/xlink" content-type="dwc:institutional_code" xlink:type="simple">PCYU</named-content> 0021695 (<named-content xmlns:xlink="http://www.w3.org/1999/xlink" content-type="dwc:institutional_code" xlink:type="simple">PCYU</named-content>); one male, 41-CH km, 137.8, <named-content xmlns:xlink="http://www.w3.org/1999/xlink" content-type="dwc:verbatimCoordinates" xlink:type="simple"><named-content content-type="geo-json" specific-use="{&#34;type&#34;:&#34;Point&#34;,&#34;coordinates&#34;:[-70.1936,-29.967]}" xlink:type="simple">S 29.9670°, W 70.1936</named-content></named-content>, 800m, <named-content xmlns:xlink="http://www.w3.org/1999/xlink" content-type="date" xlink:type="simple">8.xi.2013</named-content>, S. Monckton, pan trap, <abbrev xmlns:xlink="http://www.w3.org/1999/xlink" xlink:title="Canadian Centre for DNA Barcoding" xlink:type="simple">CCDB</abbrev>-19989 B10 // <named-content xmlns:xlink="http://www.w3.org/1999/xlink" content-type="dwc:institutional_code" xlink:type="simple">PCYU</named-content> 0021684 (<named-content xmlns:xlink="http://www.w3.org/1999/xlink" content-type="dwc:institutional_code" xlink:type="simple">PCYU</named-content>); one male, E of Vicuña, 127.8 km, <named-content xmlns:xlink="http://www.w3.org/1999/xlink" content-type="dwc:verbatimCoordinates" xlink:type="simple"><named-content content-type="geo-json" specific-use="{&#34;type&#34;:&#34;Point&#34;,&#34;coordinates&#34;:[-70.2293,-29.9777]}" xlink:type="simple">S 29.9777°, W 70.2293°</named-content></named-content>, 1711m, <named-content xmlns:xlink="http://www.w3.org/1999/xlink" content-type="date" xlink:type="simple">12-19.ix.2010</named-content>, L. Packer (<named-content xmlns:xlink="http://www.w3.org/1999/xlink" content-type="dwc:institutional_code" xlink:type="simple">PCYU</named-content>); one female, Elqui Prov., Pangue, <named-content xmlns:xlink="http://www.w3.org/1999/xlink" content-type="dwc:verbatimCoordinates" xlink:type="simple"><named-content content-type="geo-json" specific-use="{&#34;type&#34;:&#34;Point&#34;,&#34;coordinates&#34;:[-70.6639,-30.1539]}" xlink:type="simple">S 30.1539°, W 70.6639°</named-content></named-content>, 1686m, <named-content xmlns:xlink="http://www.w3.org/1999/xlink" content-type="date" xlink:type="simple">11-30.ix.2004</named-content>, A. Ugarte (<named-content xmlns:xlink="http://www.w3.org/1999/xlink" content-type="dwc:institutional_code" xlink:type="simple">PCYU</named-content>); two males, Elqui: El Pangue, 24 km S of Vicuña, <italic><named-content xmlns:xlink="http://www.w3.org/1999/xlink" content-type="dwc:verbatimCoordinates" xlink:type="simple"><named-content content-type="geo-json" specific-use="{&#34;type&#34;:&#34;Point&#34;,&#34;coordinates&#34;:[-70.663,-30.168]}" xlink:type="simple">S 30.168°, W 70.663°</named-content></named-content>, 1711m</italic>, <named-content xmlns:xlink="http://www.w3.org/1999/xlink" content-type="date" xlink:type="simple">31.x.1992</named-content>, Snyder &amp; Sharkov (<named-content xmlns:xlink="http://www.w3.org/1999/xlink" content-type="dwc:institutional_code" xlink:type="simple">AMNH</named-content>); one male and one female, Elqui Prov., 26 km S of Vicuña, <italic><named-content xmlns:xlink="http://www.w3.org/1999/xlink" content-type="dwc:verbatimCoordinates" xlink:type="simple"><named-content content-type="geo-json" specific-use="{&#34;type&#34;:&#34;Point&#34;,&#34;coordinates&#34;:[-70.661,-30.19]}" xlink:type="simple">S 30.19°, W 70.661°</named-content></named-content>, 1691m</italic>, <named-content xmlns:xlink="http://www.w3.org/1999/xlink" content-type="date" xlink:type="simple">29.x.1992</named-content>, Rozen, Sharkov, Snyder (<named-content xmlns:xlink="http://www.w3.org/1999/xlink" content-type="dwc:institutional_code" xlink:type="simple">AMNH</named-content>); three females, Limarí Prov., Las Mollacas, E Monte Patria, <italic><named-content xmlns:xlink="http://www.w3.org/1999/xlink" content-type="dwc:verbatimCoordinates" xlink:type="simple"><named-content content-type="geo-json" specific-use="{&#34;type&#34;:&#34;Point&#34;,&#34;coordinates&#34;:[-70.657,-30.753]}" xlink:type="simple">S 30.753°, W 70.657°</named-content></named-content>, 1142m</italic>, <named-content xmlns:xlink="http://www.w3.org/1999/xlink" content-type="date" xlink:type="simple">13.x.1994</named-content>, Rozen, Quinter, Ascher, on <italic><tp:taxon-name><tp:taxon-name-part taxon-name-part-type="genus">Oxalis</tp:taxon-name-part></tp:taxon-name></italic> (<named-content xmlns:xlink="http://www.w3.org/1999/xlink" content-type="dwc:institutional_code" xlink:type="simple">AMNH</named-content>); <bold>Region V</bold>: one female, Portillo Aduanas, <named-content xmlns:xlink="http://www.w3.org/1999/xlink" content-type="dwc:verbatimCoordinates" xlink:type="simple"><named-content content-type="geo-json" specific-use="{&#34;type&#34;:&#34;Point&#34;,&#34;coordinates&#34;:[-70.0905,-32.8304]}" xlink:type="simple">S 32.8304°, W 70.0905°</named-content></named-content>, 3210m, <named-content xmlns:xlink="http://www.w3.org/1999/xlink" content-type="date" xlink:type="simple">10.i.2009</named-content>, L. Packer, on <italic><tp:taxon-name><tp:taxon-name-part taxon-name-part-type="genus">Phacelia</tp:taxon-name-part></tp:taxon-name></italic>, CHI09-13-2-011 (<named-content xmlns:xlink="http://www.w3.org/1999/xlink" content-type="dwc:institutional_code" xlink:type="simple">PCYU</named-content>); two males and six females, Portillo, <named-content xmlns:xlink="http://www.w3.org/1999/xlink" content-type="dwc:verbatimCoordinates" xlink:type="simple"><named-content content-type="geo-json" specific-use="{&#34;type&#34;:&#34;Point&#34;,&#34;coordinates&#34;:[-70.1296,-32.8372]}" xlink:type="simple">S 32.8372°, W 70.1296°</named-content></named-content>, 2870m, <named-content xmlns:xlink="http://www.w3.org/1999/xlink" content-type="date" xlink:type="simple">11.i.2009</named-content>, L. Packer, on <italic><tp:taxon-name><tp:taxon-name-part taxon-name-part-type="genus">Phacelia</tp:taxon-name-part></tp:taxon-name></italic>, CHI09-13-1-003, CHI09-13-1-005, CHI09-13-1-004, CHI09-13-1-009 (<named-content xmlns:xlink="http://www.w3.org/1999/xlink" content-type="dwc:institutional_code" xlink:type="simple">PCYU</named-content>); two females, same data (<abbrev xmlns:xlink="http://www.w3.org/1999/xlink" content-type="institution" xlink:title="Bee Biology and Systematics Laboratory, Logan, UT, U.S.A." xlink:type="simple">BBSL</abbrev>); two females, same data (<abbrev xmlns:xlink="http://www.w3.org/1999/xlink" content-type="institution" xlink:title="Central Texas Melittological Institute" xlink:type="simple">CTMI</abbrev>); one female, same locality, <named-content xmlns:xlink="http://www.w3.org/1999/xlink" content-type="date" xlink:type="simple">30.xii.2008</named-content>, L. Packer, CHI09-2-1-018 (<named-content xmlns:xlink="http://www.w3.org/1999/xlink" content-type="dwc:institutional_code" xlink:type="simple">PCYU</named-content>); one female, Portillo, <named-content xmlns:xlink="http://www.w3.org/1999/xlink" content-type="dwc:verbatimCoordinates" xlink:type="simple"><named-content content-type="geo-json" specific-use="{&#34;type&#34;:&#34;Point&#34;,&#34;coordinates&#34;:[-70.1339,-32.8507]}" xlink:type="simple">S 32.8507°, W 70.1339°</named-content></named-content>, 2612m, <named-content xmlns:xlink="http://www.w3.org/1999/xlink" content-type="date" xlink:type="simple">30.xii.2009</named-content>, L. Packer, CHI09-2-2-031 (<named-content xmlns:xlink="http://www.w3.org/1999/xlink" content-type="dwc:institutional_code" xlink:type="simple">PCYU</named-content>); one male and one female, same data, on <italic><tp:taxon-name><tp:taxon-name-part taxon-name-part-type="genus">Stachys</tp:taxon-name-part></tp:taxon-name></italic>, CHI09-2-2-039, CHI09-2-2-0398 (<named-content xmlns:xlink="http://www.w3.org/1999/xlink" content-type="dwc:institutional_code" xlink:type="simple">PCYU</named-content>); one male, Guardia Vieja mountain, Aconcagua Prov., <italic><named-content xmlns:xlink="http://www.w3.org/1999/xlink" content-type="dwc:verbatimCoordinates" xlink:type="simple"><named-content content-type="geo-json" specific-use="{&#34;type&#34;:&#34;Point&#34;,&#34;coordinates&#34;:[-70.272,-32.904]}" xlink:type="simple">S 32.904°, W 70.272°</named-content></named-content>, 1600m</italic>, <named-content xmlns:xlink="http://www.w3.org/1999/xlink" content-type="date" xlink:type="simple">17.ix.1964</named-content>, L. E. Peña (<named-content xmlns:xlink="http://www.w3.org/1999/xlink" content-type="dwc:institutional_code" xlink:type="simple">AMNH</named-content>).</p><!--PageBreak--></tp:treatment-sec><tp:treatment-sec sec-type="variation"><title>Variation.</title><p>Some females have a yellow-brown or yellow spot on the lower paraocular area below the anterior tentorial pit.</p></tp:treatment-sec><tp:treatment-sec sec-type="distribution"><title>Distribution.</title><p>Central Andean Cordillera and upper Coquimban Desert, just extending into Southern Andean Cordillera, from Baños del Toro &amp; Embalse La Laguna west to El Pangue (Region IV) and south to Portillo (Region V); 1142–3210m a.s.l.</p></tp:treatment-sec><tp:treatment-sec sec-type="ecology"><title>Ecology.</title><p>Collected on <italic><tp:taxon-name><tp:taxon-name-part taxon-name-part-type="genus">Oxalis</tp:taxon-name-part></tp:taxon-name></italic> L. (3 records), <italic><tp:taxon-name><tp:taxon-name-part taxon-name-part-type="genus">Phacelia</tp:taxon-name-part></tp:taxon-name></italic> (9 records), and <italic><tp:taxon-name><tp:taxon-name-part taxon-name-part-type="genus">Stachys</tp:taxon-name-part></tp:taxon-name></italic> L. (2 records). Recorded September to January.</p></tp:treatment-sec><tp:treatment-sec><!--Section generated to contain objects referenced in tp:taxon-treatment.--><fig id="F5" position="float" orientation="portrait"><label>Figure 5.</label><caption><p>Male S1, apical surface: <bold>A</bold> <italic><tp:taxon-name><tp:taxon-name-part taxon-name-part-type="genus">Chilicola</tp:taxon-name-part> <tp:taxon-name-part taxon-name-part-type="species">mavida</tp:taxon-name-part></tp:taxon-name></italic>, with longitudinal median ridge <bold>B</bold> <italic><tp:taxon-name><tp:taxon-name-part taxon-name-part-type="genus">Chilicola</tp:taxon-name-part> <tp:taxon-name-part taxon-name-part-type="species">randolphi</tp:taxon-name-part></tp:taxon-name></italic>, longitudinally concave <bold>C</bold> <italic><tp:taxon-name><tp:taxon-name-part taxon-name-part-type="genus">Chilicola</tp:taxon-name-part> <tp:taxon-name-part taxon-name-part-type="species">neffi</tp:taxon-name-part></tp:taxon-name></italic>, weakly convex <bold>D</bold> <italic><tp:taxon-name><tp:taxon-name-part taxon-name-part-type="genus">Chilicola</tp:taxon-name-part> <tp:taxon-name-part taxon-name-part-type="species">charizard</tp:taxon-name-part></tp:taxon-name></italic>, with median anterior convexity; scale bars 0.25 mm.</p></caption><graphic xmlns:xlink="http://www.w3.org/1999/xlink" xlink:href="zookeys-591-001-g005.jpg" position="float" orientation="portrait" xlink:type="simple" id="oo_89275.jpg"/></fig><fig id="F6" position="float" orientation="portrait"><label>Figure 6.</label><caption><p>Male: <bold>A</bold> <italic><tp:taxon-name><tp:taxon-name-part taxon-name-part-type="genus">Chilicola</tp:taxon-name-part> <tp:taxon-name-part taxon-name-part-type="species">guanicoe</tp:taxon-name-part></tp:taxon-name></italic>, malar space ≥1.4× as long as clypeal lateral <bold>B</bold> <italic><tp:taxon-name><tp:taxon-name-part taxon-name-part-type="genus">Chilicola</tp:taxon-name-part> <tp:taxon-name-part taxon-name-part-type="species">lickana</tp:taxon-name-part></tp:taxon-name></italic>, metatibia, posterior view, toothed posterior carina indicated by red line, ventral carina indicated by yellow line <bold>C</bold> <italic><tp:taxon-name><tp:taxon-name-part taxon-name-part-type="genus">Chilicola</tp:taxon-name-part> <tp:taxon-name-part taxon-name-part-type="species">mavida</tp:taxon-name-part></tp:taxon-name></italic>, malar space ≤1.1× as long as clypeal lateral <bold>C</bold> <italic><tp:taxon-name><tp:taxon-name-part taxon-name-part-type="genus">Chilicola</tp:taxon-name-part> <tp:taxon-name-part taxon-name-part-type="species">vicugna</tp:taxon-name-part></tp:taxon-name></italic>, metatibia, posterior view, untoothed posterior carina indicated by red line, ventral carina indicated by yellow line; scale bars 0.25 mm.</p></caption><graphic xmlns:xlink="http://www.w3.org/1999/xlink" xlink:href="zookeys-591-001-g006.jpg" position="float" orientation="portrait" xlink:type="simple" id="oo_89276.jpg"/></fig><fig id="F9" position="float" orientation="portrait"><label>Figure 9.</label><caption><p>Male: <bold>A</bold> <italic><tp:taxon-name><tp:taxon-name-part taxon-name-part-type="genus">Chilicola</tp:taxon-name-part> <tp:taxon-name-part taxon-name-part-type="species">mavida</tp:taxon-name-part></tp:taxon-name></italic>, malar space longer than clypeal lateral <bold>B</bold> <italic><tp:taxon-name><tp:taxon-name-part taxon-name-part-type="genus">Chilicola</tp:taxon-name-part> <tp:taxon-name-part taxon-name-part-type="species">mavida</tp:taxon-name-part></tp:taxon-name></italic>, S1 process<sup>†</sup>, lateral view with arrow indicating acute anterior apical angle <bold>C</bold> <italic><tp:taxon-name><tp:taxon-name-part taxon-name-part-type="genus">Chilicola</tp:taxon-name-part> <tp:taxon-name-part taxon-name-part-type="species">curvapeligrosa</tp:taxon-name-part></tp:taxon-name></italic>, malar space subequal to clypeal lateral <bold>D</bold> <italic><tp:taxon-name><tp:taxon-name-part taxon-name-part-type="genus">Chilicola</tp:taxon-name-part> <tp:taxon-name-part taxon-name-part-type="species">curvapeligrosa</tp:taxon-name-part></tp:taxon-name></italic>, S1 process<sup>†</sup>, lateral view with arrow indicating rounded apex; scale bars 0.25 mm.</p></caption><graphic xmlns:xlink="http://www.w3.org/1999/xlink" xlink:href="zookeys-591-001-g009.jpg" position="float" orientation="portrait" xlink:type="simple" id="oo_89279.jpg"/></fig><fig id="F21" position="float" orientation="portrait"><label>Figure 21.</label><caption><p>Female: <bold>A</bold> <italic><tp:taxon-name><tp:taxon-name-part taxon-name-part-type="genus">Chilicola</tp:taxon-name-part> <tp:taxon-name-part taxon-name-part-type="species">guanicoe</tp:taxon-name-part></tp:taxon-name></italic>, malar space ~1.33× as long as clypeal lateral <bold>B</bold> <italic><tp:taxon-name><tp:taxon-name-part taxon-name-part-type="genus">Chilicola</tp:taxon-name-part> <tp:taxon-name-part taxon-name-part-type="species">mavida</tp:taxon-name-part></tp:taxon-name></italic>, malar space ~0.9× as long as clypeal lateral; scale bars 0.25 mm.</p></caption><graphic xmlns:xlink="http://www.w3.org/1999/xlink" xlink:href="zookeys-591-001-g021.jpg" position="float" orientation="portrait" xlink:type="simple" id="oo_89291.jpg"/></fig><fig id="F23" position="float" orientation="portrait"><label>Figure 23.</label><caption><p>Female: <bold>A</bold> <italic><tp:taxon-name><tp:taxon-name-part taxon-name-part-type="genus">Chilicola</tp:taxon-name-part> <tp:taxon-name-part taxon-name-part-type="species">mavida</tp:taxon-name-part></tp:taxon-name></italic>, malar space ~0.9× as long as clypeal lateral <bold>B</bold> <italic><tp:taxon-name><tp:taxon-name-part taxon-name-part-type="genus">Chilicola</tp:taxon-name-part> <tp:taxon-name-part taxon-name-part-type="species">mayu</tp:taxon-name-part></tp:taxon-name></italic>, malar space ~0.5× as long as clypeal lateral; scale bars 0.25 mm.</p></caption><graphic xmlns:xlink="http://www.w3.org/1999/xlink" xlink:href="zookeys-591-001-g023.jpg" position="float" orientation="portrait" xlink:type="simple" id="oo_89293.jpg"/></fig><fig id="F24" position="float" orientation="portrait"><label>Figure 24.</label><caption><p>Female: <bold>A</bold> <italic><tp:taxon-name><tp:taxon-name-part taxon-name-part-type="genus">Chilicola</tp:taxon-name-part> <tp:taxon-name-part taxon-name-part-type="species">curvapeligrosa</tp:taxon-name-part></tp:taxon-name></italic>, apex of metafemur and base of metatibia darker than same parts on midleg, as indicated by arrow, scale bar 0.5 mm <bold>B</bold> <italic><tp:taxon-name><tp:taxon-name-part taxon-name-part-type="genus">Chilicola</tp:taxon-name-part> <tp:taxon-name-part taxon-name-part-type="species">curvapeligrosa</tp:taxon-name-part></tp:taxon-name></italic>, frontal view, subantennal sutures ~1.1× as long as shortest distance between them, scale bar 0.25 mm <bold>C</bold> <italic><tp:taxon-name><tp:taxon-name-part taxon-name-part-type="genus">Chilicola</tp:taxon-name-part> <tp:taxon-name-part taxon-name-part-type="species">mavida</tp:taxon-name-part></tp:taxon-name></italic>, apex of metafemur and base of metatibia yellow as on same parts of midleg, as indicated by arrow, scale bar 0.5 mm <bold>D</bold> <italic><tp:taxon-name><tp:taxon-name-part taxon-name-part-type="genus">Chilicola</tp:taxon-name-part> <tp:taxon-name-part taxon-name-part-type="species">mavida</tp:taxon-name-part></tp:taxon-name></italic>, frontal view, subantennal sutures ~0.9× as long as shortest distance between them, scale bar 0.25 mm.</p></caption><graphic xmlns:xlink="http://www.w3.org/1999/xlink" xlink:href="zookeys-591-001-g024.jpg" position="float" orientation="portrait" xlink:type="simple" id="oo_89294.jpg"/></fig><fig id="F49" position="float" orientation="portrait"><label>Figure 49.</label><caption><p>Distribution of <tp:taxon-name><tp:taxon-name-part taxon-name-part-type="genus">Chilicola</tp:taxon-name-part> (<tp:taxon-name-part taxon-name-part-type="subgenus">Heteroediscelis</tp:taxon-name-part>)</tp:taxon-name> by species. Original and geo-referenced records are plotted as diamonds, circles, triangles, and squares in alternating yellow and white; speculative ranges are plotted in contrasting colours, and are smoothed, slightly enlarged convex hulls. Scale bars approximately 200 km, background imagery provided by ESRI.</p></caption><graphic xmlns:xlink="http://www.w3.org/1999/xlink" xlink:href="zookeys-591-001-g049.jpg" position="float" orientation="portrait" xlink:type="simple" id="oo_89320.jpg"/></fig></tp:treatment-sec><ref-list><ref id="B49"><mixed-citation xmlns:xlink="http://www.w3.org/1999/xlink" xlink:type="simple">
          <person-group><name name-style="western"><surname>Michener</surname><given-names>CD</given-names></name></person-group> (<year>2002</year>) <article-title>The Bee Genus <tp:taxon-name><tp:taxon-name-part taxon-name-part-type="genus">Chilicola</tp:taxon-name-part></tp:taxon-name> in the Tropical Andes, with Observations on Nesting Biology and a Phylogenetic Analysis of the Subgenera (<tp:taxon-name><tp:taxon-name-part taxon-name-part-type="order">Hymenoptera</tp:taxon-name-part></tp:taxon-name>: <tp:taxon-name><tp:taxon-name-part taxon-name-part-type="family">Colletidae</tp:taxon-name-part></tp:taxon-name>, <tp:taxon-name><tp:taxon-name-part taxon-name-part-type="subfamily">Xeromelissinae</tp:taxon-name-part></tp:taxon-name>).</article-title> <source>Scientific Papers, Natural History Museum, The University of Kansas</source> <volume>26</volume>: <fpage>1</fpage>–<lpage>47</lpage>. doi: <ext-link xlink:type="simple" ext-link-type="doi" xlink:href="10.5962/bhl.title.8449">10.5962/bhl.title.8449</ext-link></mixed-citation></ref><ref id="B59"><mixed-citation xmlns:xlink="http://www.w3.org/1999/xlink" xlink:type="simple">
          <person-group><name name-style="western"><surname>Packer</surname><given-names>L</given-names></name></person-group> (<year>2008</year>) <article-title>Phylogeny and classification of the <tp:taxon-name><tp:taxon-name-part taxon-name-part-type="subfamily">Xeromelissinae</tp:taxon-name-part></tp:taxon-name> (<tp:taxon-name><tp:taxon-name-part taxon-name-part-type="order">Hymenoptera</tp:taxon-name-part></tp:taxon-name>: <tp:taxon-name><tp:taxon-name-part taxon-name-part-type="superfamily">Apoidea</tp:taxon-name-part></tp:taxon-name>, <tp:taxon-name><tp:taxon-name-part taxon-name-part-type="family">Colletidae</tp:taxon-name-part></tp:taxon-name>) with special emphasis on the genus <italic><tp:taxon-name><tp:taxon-name-part taxon-name-part-type="genus">Chilicola</tp:taxon-name-part></tp:taxon-name></italic>.</article-title> <source>Systematic Entomology</source> <volume>33</volume>: <fpage>72</fpage>–<lpage>96</lpage>. doi: <ext-link xlink:type="simple" ext-link-type="doi" xlink:href="10.1111/j.1365-3113.2007.00398.x">10.1111/j.1365-3113.2007.00398.x</ext-link></mixed-citation></ref><ref id="B54"><mixed-citation xmlns:xlink="http://www.w3.org/1999/xlink" xlink:type="simple">
          <person-group><name name-style="western"><surname>Moure</surname><given-names>JS</given-names></name><name name-style="western"><surname>Urban</surname><given-names>D</given-names></name><name name-style="western"><surname>Melo</surname><given-names>GAR</given-names></name></person-group> (<year>2012</year>) <source>Catalogue of Bees (<tp:taxon-name><tp:taxon-name-part taxon-name-part-type="order">Hymenoptera</tp:taxon-name-part></tp:taxon-name>, <tp:taxon-name><tp:taxon-name-part taxon-name-part-type="superfamily">Apoidea</tp:taxon-name-part></tp:taxon-name>) in the Neotropical Region – online version</source>. <ext-link xlink:type="simple" ext-link-type="uri" xlink:href="http://www.moure.cria.org.br/catalogue">http://www.moure.cria.org.br/catalogue</ext-link> [<date-in-citation content-type="access-date">Viewed 2015</date-in-citation>]</mixed-citation></ref><ref id="B51"><mixed-citation xmlns:xlink="http://www.w3.org/1999/xlink" xlink:type="simple">
          <person-group><name name-style="western"><surname>Monckton</surname><given-names>SK</given-names></name></person-group> (<year>2014</year>) <article-title>Case 3670: <italic><tp:taxon-name><tp:taxon-name-part taxon-name-part-type="genus">Chilicola</tp:taxon-name-part> <tp:taxon-name-part taxon-name-part-type="species">vicugna</tp:taxon-name-part></tp:taxon-name></italic> Toro &amp; Moldenke, 1979 (<tp:taxon-name><tp:taxon-name-part taxon-name-part-type="class">Insecta</tp:taxon-name-part></tp:taxon-name>, <tp:taxon-name><tp:taxon-name-part taxon-name-part-type="order">Hymenoptera</tp:taxon-name-part></tp:taxon-name>, <tp:taxon-name><tp:taxon-name-part taxon-name-part-type="family">COLLETIDAE</tp:taxon-name-part></tp:taxon-name>): proposed replacement of the holotype by a neotype.</article-title> <source>Bulletin of Zoological Nomenclature</source> <volume>71</volume>: <fpage>234</fpage>–<lpage>236</lpage>.</mixed-citation></ref><ref id="B9"><mixed-citation xmlns:xlink="http://www.w3.org/1999/xlink" xlink:type="simple">
          <person-group><name name-style="western"><surname>Ascher</surname><given-names>JS</given-names></name><name name-style="western"><surname>Pickering</surname><given-names>J</given-names></name></person-group> (<year>2015</year>) <source>Discover Life Bee Species Guide and World Checklist (<tp:taxon-name><tp:taxon-name-part taxon-name-part-type="order">Hymenoptera</tp:taxon-name-part></tp:taxon-name>: <tp:taxon-name><tp:taxon-name-part taxon-name-part-type="superfamily">Apoidea</tp:taxon-name-part></tp:taxon-name>: <tp:taxon-name><tp:taxon-name-part taxon-name-part-type="clade">Anthophila</tp:taxon-name-part></tp:taxon-name>)</source>. <ext-link xlink:type="simple" ext-link-type="uri" xlink:href="http://www.discoverlife.org/mp/20q?guide=Apoidea_species">http://www.discoverlife.org/mp/20q?guide=Apoidea_species</ext-link> [<date-in-citation content-type="access-date">Viewed 2015</date-in-citation>]</mixed-citation></ref></ref-list></tp:taxon-treatment>
