# Supplementary material for: A revision of Chilicola (Heteroediscelis), a subgenus of xeromelissine bees (Hymenoptera, Colletidae) endemic to Chile: taxonomy, phylogeny, and biogeography, with descriptions of eight new species
Source: Zookeys. 2016 May 19;(591):1–144. doi: 10.3897/zookeys.591.7731 (PMC4926649; doi:10.3897/zookeys.591.7731)
Supplement: XML Treatment for Chilicola (Heteroediscelis) mayu [file zookeys.591.7731-treatment12.xml]

<!DOCTYPE tp:taxon-treatment
  PUBLIC "-//TaxonX//DTD Taxonomic Treatment Publishing DTD v0 20100105//EN" "tax-treatment-NSO.dtd">
<tp:taxon-treatment xmlns:tp="http://www.plazi.org/taxpub"><tp:treatment-meta><kwd-group><label>Taxon classification</label><kwd><named-content content-type="kingdom">Animalia</named-content></kwd><kwd><named-content content-type="order">Hymenoptera</named-content></kwd><kwd><named-content content-type="family">Colletidae</named-content></kwd></kwd-group><mixed-citation publication-type="journal"><person-group><name><surname>Monckton</surname><given-names>Spencer K.</given-names></name></person-group><article-title>A revision of <tp:taxon-name><tp:taxon-name-part taxon-name-part-type="genus">Chilicola</tp:taxon-name-part> (<tp:taxon-name-part taxon-name-part-type="subgenus">Heteroediscelis</tp:taxon-name-part>)</tp:taxon-name>, a subgenus of xeromelissine bees (<tp:taxon-name><tp:taxon-name-part taxon-name-part-type="order">Hymenoptera</tp:taxon-name-part></tp:taxon-name>, <tp:taxon-name><tp:taxon-name-part taxon-name-part-type="family">Colletidae</tp:taxon-name-part></tp:taxon-name>) endemic to Chile: taxonomy, phylogeny, and biogeography, with descriptions of eight new species</article-title><source>Zookeys</source><day>19</day><month>5</month><year>2016</year><volume>2016</volume><issue>591</issue><fpage>1</fpage><lpage>144</lpage><pub-id pub-id-type="doi">10.3897/zookeys.591.7731</pub-id></mixed-citation></tp:treatment-meta><tp:nomenclature><tp:taxon-name>
                <tp:taxon-name-part taxon-name-part-type="genus">Chilicola</tp:taxon-name-part> (<tp:taxon-name-part taxon-name-part-type="subgenus">Heteroediscelis</tp:taxon-name-part>) <tp:taxon-name-part taxon-name-part-type="species">mayu</tp:taxon-name-part><object-id xmlns:xlink="http://www.w3.org/1999/xlink" content-type="zoobank" xlink:type="simple">http://zoobank.org/F43A1A23-AE85-4D3B-B04E-14AC79A4D39A</object-id></tp:taxon-name><tp:taxon-authority>Monckton</tp:taxon-authority><tp:taxon-status xmlns:xlink="http://www.w3.org/1999/xlink" xlink:type="simple">sp. n.</tp:taxon-status><xref ref-type="fig" rid="F8">Figs 8B</xref><xref ref-type="fig" rid="F10">; 10C–D</xref><xref ref-type="fig" rid="F23">; 23B</xref><xref ref-type="fig" rid="F28">; 28A–B</xref><xref ref-type="fig" rid="F42">; 42A–J</xref><xref ref-type="fig" rid="F49">; 49</xref></tp:nomenclature><tp:treatment-sec sec-type="diagnosis"><title>Diagnosis.</title><p>Males are diagnosable by the combination of first flagellomere longer than wide (≥1.1×), malar space shorter than clypeal lateral (&lt;0.95×), and S1 process with anterior apical angle broadly rounded in lateral view. Females are diagnosable by the combination of clypeus strongly convex and in lateral view bulging ~1.5OD above the compound eye, metatibia expanded (≥0.25× as deep as long), and T3 apicolateral hair band sparse, not tomentose apicolaterally as on T1-T2.</p></tp:treatment-sec><tp:treatment-sec sec-type="description"><title>Description.</title><p>
              <bold>Male (Holotype).</bold> Length 6.5mm, forewing length 3.3mm, head width 1.3mm, thorax width 1.4mm, median ocellar diameter (<abbrev xmlns:xlink="http://www.w3.org/1999/xlink" xlink:title="diameter of the median ocellus" xlink:type="simple">OD</abbrev>) 0.12mm.</p><p>
              <italic>Colouration</italic>: Black-brown, following parts yellow: labrum; inverted T on clypeus, with apex dark laterad; lower paraocular area extending to level of transverse epistomal suture medially, further laterally but not reaching lower tangent of antennal socket; apicoventral spot on scape and pedicel; apex of profemur broadly on anterior surface, narrowly on posterior surface; dorsal surface of protibia, including dorsal half of anterior surface; apicodorsal rim of mesofemur, wider anteriorly; wide basal and narrow apical ring on mesotibia, as well as apical half of anterior surface; apicodorsal rim of metafemur; ventral surface of metatibia, as well as dorsal surface in basal quarter, narrowly yellow apically except broad around apical lamina and posterior concavity; basal half of metabasitarsus ventrally; anterior spot on tegula; apex of T7. Following parts yellow-brown: ventral surface of antenna from F1 to terminal flagellomere, suffused with darker brown basally; apical half of prodistitarsus; posterior surface of mesobasitarsus ventrally. Posterior metatibial carina black. Metasoma black, T1-T6 marginal zones amber to translucent yellow at margins.</p><p>
              <italic>Pubescence</italic>: White, hairs generally short (0.5OD) and sparse, not especially plumose; on lower paraocular area and around antennal base moderately long and moderately dense (1OD); genal beard long and dense (0.5–3OD) longest at midlength; propodeal hairs moderately long and dense dorsolaterally (0.5–2OD); T1-T3 apicolateral patches of tomentum (0.5–1OD).</p><p>
              <italic>Surface sculpture</italic>: Microsculpture imbricate, integument generally dull; punctures generally small and deep. Clypeus and lower paraocular and supraclypeal areas moderately densely punctate (i=1-2d) except clypeus sparsely punctate in lower half (i=2-3d), supraclypeal area densely punctate toward lateral margin (i≤d); frontal area very densely punctate (i≤0.5d), moderately densely punctate around ocelli (i=1-2d); ocellocular space densely punctate (i≤d); vertexal area rugose and densely punctate (i≤d); scape shallowly and moderately densely punctate (i=1-2d) densely punctate apicoventrally (i≤d); genal area microstriate and densely punctate (i≤d); hypostomal area coarsely imbricate and densely punctate (i≤d); pronotum moderately densely punctate (i=1-2d), lateral surface coarsely imbricate; mesoscutum densely punctate (i=0.5-1d) sparsely punctate toward lateral margin (i=1-2d) punctures crowded around median (i≤d); scutellum irregularly punctate (i=1-3d) punctures crowded around median (i≤d); mesepisternum irregularly punctate, sparse below scrobe and anterior of episternal groove (i≥2d), impunctate just dorsad of scrobe, otherwise dense on hypoepimeral area (i≤d); metanotum irregularly punctate (i=1-3d) punctures crowded around median and anteriorly (i≤d); metepisternum moderately densely punctate (i=1-2d) distinctly longitudinally striate anterodorsally; metapostnotum rugose; propodeum coarsely imbricate, rugulose posteriorly, moderately densely punctate throughout (i=1-2d); T1-T5 punctures small and sparse (i=1-3d); T6 punctures small and sparse (i≥2d), coarsely imbricate posteriorly; T7 punctures small and sparse (i≥2d); marginal zones of terga weakly imbricate and shiny, minutely punctate.</p><p>
              <italic>Structure</italic>: Labrum ~2.67× wider than long (24:9); malar space ~0.85× as long as clypeal lateral (6:7); <abbrev xmlns:xlink="http://www.w3.org/1999/xlink" xlink:title="lower ocular tangent, an imaginary line crossing lower extremities of compound eyes in frontal view, perpendicular to main axis of face" xlink:type="simple">LOT</abbrev> below anterior tentorial pits; length of clypeus equal to maximum width in frontal view (30:30) extending for less than half of its length beyond <abbrev xmlns:xlink="http://www.w3.org/1999/xlink" xlink:title="lower ocular tangent, an imaginary line crossing lower extremities of compound eyes in frontal view, perpendicular to main axis of face" xlink:type="simple">LOT</abbrev> and strongly convex above anterior tentorial pit, in lateral view bulging ~1.5-2OD above compound eye; median longitudinal groove present on clypeus except on apex; subantennal sutures 1.1× as long as the shortest distance between them (16:14.5); <abbrev xmlns:xlink="http://www.w3.org/1999/xlink" xlink:title="interalveolar distance, shortest distance between antennal sockets" xlink:type="simple">IAD</abbrev> ~1.7× <abbrev xmlns:xlink="http://www.w3.org/1999/xlink" xlink:title="minimum antennocular distance, shortest distance between antennal socket and compound eye, typically at an angle of approximately 30° below horizontal laterad from antennal socket" xlink:type="simple">AOD</abbrev> (14.5:8.5); scape ~2.6× as long as maximum width (26:10); pedicel slightly longer than wide (9.5:9); F1 longer than wide (10:9); F2 1.3× as long as F1 and shorter than F3 (F2:F3 - 13:15); UOD ~1.4× LOD, <abbrev xmlns:xlink="http://www.w3.org/1999/xlink" xlink:title="maximum interocular distance, or greatest distance between inner orbits of compound eyes at level of emargination" xlink:type="simple">IOD</abbrev> ~1.1× UOD (UOD:<abbrev xmlns:xlink="http://www.w3.org/1999/xlink" xlink:title="maximum interocular distance, or greatest distance between inner orbits of compound eyes at level of emargination" xlink:type="simple">IOD</abbrev>:LOD - 55:60:39); frontal line carinate only between antennal bases for a length less than <abbrev xmlns:xlink="http://www.w3.org/1999/xlink" xlink:title="diameter of the median ocellus" xlink:type="simple">OD</abbrev>, undefined above; <abbrev xmlns:xlink="http://www.w3.org/1999/xlink" xlink:title="distance from lower tangent of median ocellus to apex of clypeus" xlink:type="simple">MOC</abbrev> subequal to width of head (87:89); <abbrev xmlns:xlink="http://www.w3.org/1999/xlink" xlink:title="ocellocular distance, shortest distance between lateral ocellus and compound eye" xlink:type="simple">OOC</abbrev> 0.75× <abbrev xmlns:xlink="http://www.w3.org/1999/xlink" xlink:title="interocellar distance, shortest distance between lateral ocelli" xlink:type="simple">IOC</abbrev> (15:20); genal area ~0.6× as wide as compound eye in lateral view (17:29); ratio of lengths of mesoscutum: scutellum: metanotum: metapostnotum - 61:23:12:17; probasitarsus ~2.9× as long as maximum depth (25:8.5); prodistitarsus 0.9× as long as preceding three tarsomeres combined (from II to V - 6.5:5:4:14); metafemur nearly twice as long as maximum depth (67:40); summit of metatibial ventral convexity rounded and near tibial apex; metatibia ~1.67× as long as maximum depth (52:31); in apical view apical lamina of metatibia broad and thick, length ~1.2× <abbrev xmlns:xlink="http://www.w3.org/1999/xlink" xlink:title="diameter of the median ocellus" xlink:type="simple">OD</abbrev> (11:9); ventral metatibial carina sublinear and absent basally, originating at midpoint of weakly sigmoid posterior carina; metabasitarsus ~3.5× as long as maximum depth (46:13); S1 process apical surface with longitudinal median ridge, in lateral view anterior and posterior margins subparallel apically and median ridge projecting posteriorly from apex. S7 apodemal arm sclerotized margin recurved mesad, dividing membranous portion of arm; ventral lobe narrow, almost linear; dorsal lobe roughly triangular, wide at base and narrow apically, with row of setae long basally and <!--PageBreak-->shorter apically; apex of disc nearly linear. S8 lateral process ~1.1× wider than long, anteromedial sclerotized margin following marginal contour. Gonobase apicoventral process weakly emarginate.</p><!--PageBreak--><p>
              <bold>Female (Allotype).</bold> Length 6.1mm, forewing length 3.1mm, head width 1.1mm, thorax width 1.3mm, median ocellar diameter (<abbrev xmlns:xlink="http://www.w3.org/1999/xlink" xlink:title="diameter of the median ocellus" xlink:type="simple">OD</abbrev>) 0.10mm.</p><p>
              <italic>Colouration</italic>: Black to black-brown except as follows: labrum black to yellow-brown on apex; mandible with yellow basal spot, translucent yellow with apex black. Following parts yellow-brown: apicoventral spot on F1 and F2; ventral surface of antenna from F3 to terminal flagellomere, with pale apical bands; apicodorsal rim of metafemur; basidorsal spot on metatibia. Following parts yellow: dorsal surface of protibia; apical two-thirds of prodistitarsus; basidorsal and apicodorsal spots on mesotibia. Metasoma black, T1-T5 marginal zones yellow to translucent yellow at margins.</p><p>
              <italic>Pubescence</italic>: As in male except as follows: clypeal hairs short and sparse (0.5OD); genal beard moderately dense (0.5–2.5OD); discs of mesoscutum, scutellum, and metanotum with sparse short hairs (≤0.5OD), longer and denser toward lateral margin as follows: mesoscutum (0.5OD), scutellum (1–2OD) also on posterior margin, longest posteromedially, metanotum (≤2OD); propodeal hairs moderately long and dense dorsolaterally (0.5–1.5OD); scopae on metafemur and metatibia (1–1.5OD); T1-T2 apicolateral patches of tomentum (0.5–1OD), T3 apicolateral hair band sparse, not tomentose; S1 hairs long and moderately dense (≤2OD); S2 scopal hairs (1–2OD).</p><p>
              <italic>Surface sculpture</italic>: As in male except as follows: lower paraocular area densely punctate (i=d); frontal area moderately densely punctate (i=1-2d); vertexal area densely punctate (i≤d); scape shallowly and moderately densely punctate (i=1-2d); genal area weakly microstriate and moderately densely punctate (i=1-2d); hypostomal area imbricate and moderately densely punctate (i=1-2d); pronotum densely punctate (i=0.5-1d); mesoscutum densely punctate (i=d) moderately densely punctate toward lateral margin (i=1-2d) punctures crowded around median (i≤d); scutellum moderately densely punctate (i=0.5-2d) punctures crowded around median (i≤d); mesepisternum irregularly punctate, sparse below scrobe (i=1-3d), sparser anterior of episternal groove (i≥3d), impunctate just dorsad of scrobe, otherwise dense on hypoepimeral area (i≤d); metanotum moderately densely punctate (i=0.5-2d) punctures crowded around median and anteriorly (i≤d); metapostnotum rugose; propodeum coarsely imbricate and moderately densely punctate (i=1-2d); T1-T5 punctures small and sparse (i=1-3d on T1-T3; i≥2d on T4-T5); T6 moderately densely punctate (i=1-2d).</p><p>
              <italic>Structure</italic>: Labrum 2.3× wider than long (23:10); malar space ~0.6× as long as clypeal lateral (5:8.5); <abbrev xmlns:xlink="http://www.w3.org/1999/xlink" xlink:title="lower ocular tangent, an imaginary line crossing lower extremities of compound eyes in frontal view, perpendicular to main axis of face" xlink:type="simple">LOT</abbrev> below anterior tentorial pits; length of clypeus subequal to maximum width in frontal view (33.5:32) extending for less than half of its length beyond <abbrev xmlns:xlink="http://www.w3.org/1999/xlink" xlink:title="lower ocular tangent, an imaginary line crossing lower extremities of compound eyes in frontal view, perpendicular to main axis of face" xlink:type="simple">LOT</abbrev> and convex above anterior tentorial pit as in male; median longitudinal groove weak on clypeus; length of subantennal sutures subequal to shortest distance between them (13:13.5); <abbrev xmlns:xlink="http://www.w3.org/1999/xlink" xlink:title="interalveolar distance, shortest distance between antennal sockets" xlink:type="simple">IAD</abbrev> ~1.4× <abbrev xmlns:xlink="http://www.w3.org/1999/xlink" xlink:title="minimum antennocular distance, shortest distance between antennal socket and compound eye, typically at an angle of approximately 30° below horizontal laterad from antennal socket" xlink:type="simple">AOD</abbrev> (15:10.5); scape 3.25× as long as maximum width (26:8); pedicel ~1.4× as long as wide (9:6.5); F1 longer than wide (8:7); F2 more than half as long as F1 (4.5) and 0.75× as long as F3 (6); UOD ~1.3× LOD, <abbrev xmlns:xlink="http://www.w3.org/1999/xlink" xlink:title="maximum interocular distance, or greatest distance between inner orbits of compound eyes at level of emargination" xlink:type="simple">IOD</abbrev> ~1.1× UOD (UOD:<abbrev xmlns:xlink="http://www.w3.org/1999/xlink" xlink:title="maximum interocular distance, or greatest distance between inner orbits of compound eyes at level of emargination" xlink:type="simple">IOD</abbrev>:LOD - 51:58:40); frontal line carinate in lower third, flat above; <abbrev xmlns:xlink="http://www.w3.org/1999/xlink" xlink:title="distance from lower tangent of median ocellus to apex of clypeus" xlink:type="simple">MOC</abbrev> subequal to width of head (84:83); <abbrev xmlns:xlink="http://www.w3.org/1999/xlink" xlink:title="ocellocular distance, shortest distance between lateral ocellus and compound eye" xlink:type="simple">OOC</abbrev> ~0.75× <abbrev xmlns:xlink="http://www.w3.org/1999/xlink" xlink:title="interocellar distance, shortest distance between lateral ocelli" xlink:type="simple">IOC</abbrev> (14:19); genal area ~0.67× as wide as eye in lateral view (17:25); ratio of lengths of mesoscutum: scutellum: metanotum: metapostnotum – 58:22:12:15; probasitarsus ~2.9× as long as maximum depth (20:7); prodistitarsus ~0.8× <!--PageBreak-->as long as preceding three tarsomeres combined (from II to V - 7:6:5:15); metafemur ~2.9× as long as maximum depth (49:17); metatibia ~3.8× as long as maximum depth (61:16); metabasitarsus ~3.7× as long as maximum depth (39:10.5).</p><fig id="F42" position="float" orientation="portrait"><label>Figure 42.</label><caption><p>
          <italic><tp:taxon-name><tp:taxon-name-part taxon-name-part-type="genus">Chilicola</tp:taxon-name-part> <tp:taxon-name-part taxon-name-part-type="species">mayu</tp:taxon-name-part></tp:taxon-name></italic>: <bold>A</bold> male habitus, lateral view, scale bar 1 mm <bold>B</bold> male head, frontal view, scale bar 0.5 mm <bold>C</bold> female habitus, lateral view, scale bar 1 mm<sup>†</sup> <bold>D</bold> female head, frontal view, scale bar 0.5 mm <bold>E</bold> male metatibia, posterior view<sup>†</sup>, scale bar 0.25 mm <bold>F</bold> male S1 process, lateral view, scale bar 0.25 mm <bold>G</bold> male S1 process, apical view, scale bar 0.25 mm <bold>H</bold> male S7, scale bar 0.25 mm <bold>I</bold> male S8, scale bar 0.25 mm <bold>J</bold> male genital capsule, scale bar 0.25 mm.</p></caption><graphic xmlns:xlink="http://www.w3.org/1999/xlink" xlink:href="zookeys-591-001-g042.jpg" position="float" orientation="portrait" xlink:type="simple" id="oo_89312.jpg"/></fig></tp:treatment-sec><tp:treatment-sec sec-type="type material"><title>Type material</title><p>(5 males &amp; 7 females). <bold>Holotype</bold> (male): Region IX, Cuesta Las Raíces, <named-content xmlns:xlink="http://www.w3.org/1999/xlink" content-type="dwc:verbatimCoordinates" xlink:type="simple"><named-content content-type="geo-json" specific-use="{&#34;type&#34;:&#34;Point&#34;,&#34;coordinates&#34;:[-71.4489,-38.4299]}" xlink:type="simple">S 38.4299°, W 71.4489°</named-content></named-content>, 1583m, <named-content xmlns:xlink="http://www.w3.org/1999/xlink" content-type="date" xlink:type="simple">12.ii.2013</named-content>, S. Monckton &amp; R. Smith, <abbrev xmlns:xlink="http://www.w3.org/1999/xlink" xlink:title="Canadian Centre for DNA Barcoding" xlink:type="simple">CCDB</abbrev>-19989 G08 (<named-content xmlns:xlink="http://www.w3.org/1999/xlink" content-type="dwc:institutional_code" xlink:type="simple">PCYU</named-content>); <bold>Allotype</bold> (female): same data as holotype, <abbrev xmlns:xlink="http://www.w3.org/1999/xlink" xlink:title="Canadian Centre for DNA Barcoding" xlink:type="simple">CCDB</abbrev>-19989 G09 (<named-content xmlns:xlink="http://www.w3.org/1999/xlink" content-type="dwc:institutional_code" xlink:type="simple">PCYU</named-content>); <bold>Paratypes: Region VIII</bold>: one female, Termas de Chillán, <italic><named-content xmlns:xlink="http://www.w3.org/1999/xlink" content-type="dwc:verbatimCoordinates" xlink:type="simple"><named-content content-type="geo-json" specific-use="{&#34;type&#34;:&#34;Point&#34;,&#34;coordinates&#34;:[-71.41,-36.906]}" xlink:type="simple">S 36.906°, W 71.41°</named-content></named-content>, 1691m</italic>, <named-content xmlns:xlink="http://www.w3.org/1999/xlink" content-type="date" xlink:type="simple">13.ii.1976</named-content>, H. Toro (<named-content xmlns:xlink="http://www.w3.org/1999/xlink" content-type="dwc:institutional_code" xlink:type="simple">AMNH</named-content>); one male, Near Termas de Chillán, <italic><named-content xmlns:xlink="http://www.w3.org/1999/xlink" content-type="dwc:verbatimCoordinates" xlink:type="simple"><named-content content-type="geo-json" specific-use="{&#34;type&#34;:&#34;Point&#34;,&#34;coordinates&#34;:[-71.41,-36.906]}" xlink:type="simple">S 36.906°, W 71.41°</named-content></named-content>, 1691m</italic>, <named-content xmlns:xlink="http://www.w3.org/1999/xlink" content-type="date" xlink:type="simple">27.xii.2006</named-content>, L. Packer (<named-content xmlns:xlink="http://www.w3.org/1999/xlink" content-type="dwc:institutional_code" xlink:type="simple">PCYU</named-content>); one female, Ñuble, Las Trancas, <italic><named-content xmlns:xlink="http://www.w3.org/1999/xlink" content-type="dwc:verbatimCoordinates" xlink:type="simple"><named-content content-type="geo-json" specific-use="{&#34;type&#34;:&#34;Point&#34;,&#34;coordinates&#34;:[-71.48,-36.911]}" xlink:type="simple">S 36.911°, W 71.48°</named-content></named-content>, 1250m</italic>, <named-content xmlns:xlink="http://www.w3.org/1999/xlink" content-type="date" xlink:type="simple">xii.1993</named-content>, L. Peña (<named-content xmlns:xlink="http://www.w3.org/1999/xlink" content-type="dwc:institutional_code" xlink:type="simple">AMNH</named-content>); one female, Las Trancas, <italic><named-content xmlns:xlink="http://www.w3.org/1999/xlink" content-type="dwc:verbatimCoordinates" xlink:type="simple"><named-content content-type="geo-json" specific-use="{&#34;type&#34;:&#34;Point&#34;,&#34;coordinates&#34;:[-71.48,-36.911]}" xlink:type="simple">S 36.911°, W 71.48°</named-content></named-content>, 1250m</italic>, <named-content xmlns:xlink="http://www.w3.org/1999/xlink" content-type="date" xlink:type="simple">11.xii.2006</named-content>, L. Packer (<named-content xmlns:xlink="http://www.w3.org/1999/xlink" content-type="dwc:institutional_code" xlink:type="simple">PCYU</named-content>); one male and one female, Ñuble, Las Trancas, SE Recinto in Chillán area, <italic><named-content xmlns:xlink="http://www.w3.org/1999/xlink" content-type="dwc:verbatimCoordinates" xlink:type="simple"><named-content content-type="geo-json" specific-use="{&#34;type&#34;:&#34;Point&#34;,&#34;coordinates&#34;:[-71.48,-36.911]}" xlink:type="simple">S 36.911°, W 71.48°</named-content></named-content>, 1250m</italic>, <named-content xmlns:xlink="http://www.w3.org/1999/xlink" content-type="date" xlink:type="simple">ii.1987</named-content>, Luis E. Peña (<named-content xmlns:xlink="http://www.w3.org/1999/xlink" content-type="dwc:institutional_code" xlink:type="simple">AMNH</named-content>); one female, Chillán, Las Trancas, <italic><named-content xmlns:xlink="http://www.w3.org/1999/xlink" content-type="dwc:verbatimCoordinates" xlink:type="simple"><named-content content-type="geo-json" specific-use="{&#34;type&#34;:&#34;Point&#34;,&#34;coordinates&#34;:[-71.48,-36.911]}" xlink:type="simple">S 36.911°, W 71.48°</named-content></named-content>, 1250m</italic>, <named-content xmlns:xlink="http://www.w3.org/1999/xlink" content-type="date" xlink:type="simple">11.ii.1976</named-content>, H. Toro Jr (<named-content xmlns:xlink="http://www.w3.org/1999/xlink" content-type="dwc:institutional_code" xlink:type="simple">AMNH</named-content>); one female, Las Trancas, Los Nirres, <named-content xmlns:xlink="http://www.w3.org/1999/xlink" content-type="dwc:verbatimCoordinates" xlink:type="simple"><named-content content-type="geo-json" specific-use="{&#34;type&#34;:&#34;Point&#34;,&#34;coordinates&#34;:[-71.5026,-36.9121]}" xlink:type="simple">S 36.9121°, W 71.5026°</named-content></named-content>, 1221m, <named-content xmlns:xlink="http://www.w3.org/1999/xlink" content-type="date" xlink:type="simple">12.xii.2006</named-content>, L. Packer (<named-content xmlns:xlink="http://www.w3.org/1999/xlink" content-type="dwc:institutional_code" xlink:type="simple">PCYU</named-content>); <bold>Region VII</bold>: one male, Río Maule, 122 km marker, <named-content xmlns:xlink="http://www.w3.org/1999/xlink" content-type="dwc:verbatimCoordinates" xlink:type="simple"><named-content content-type="geo-json" specific-use="{&#34;type&#34;:&#34;Point&#34;,&#34;coordinates&#34;:[-70.6426,-35.9016]}" xlink:type="simple">S 35.9016°, W 70.6426°</named-content></named-content>, 1359m, <named-content xmlns:xlink="http://www.w3.org/1999/xlink" content-type="date" xlink:type="simple">6.i.2013</named-content>, L. Packer &amp; R. Smith (<named-content xmlns:xlink="http://www.w3.org/1999/xlink" content-type="dwc:institutional_code" xlink:type="simple">PCYU</named-content>); one male, Laguna del Maule, <named-content xmlns:xlink="http://www.w3.org/1999/xlink" content-type="dwc:verbatimCoordinates" xlink:type="simple"><named-content content-type="geo-json" specific-use="{&#34;type&#34;:&#34;Point&#34;,&#34;coordinates&#34;:[-70.4555,-36.0027]}" xlink:type="simple">S 36.0027°, W 70.4555°</named-content></named-content>, 2227m, <named-content xmlns:xlink="http://www.w3.org/1999/xlink" content-type="date" xlink:type="simple">9.i.2009</named-content>, L. Packer, on <italic><tp:taxon-name><tp:taxon-name-part taxon-name-part-type="genus">Phacelia</tp:taxon-name-part></tp:taxon-name></italic>, <abbrev xmlns:xlink="http://www.w3.org/1999/xlink" xlink:title="Canadian Centre for DNA Barcoding" xlink:type="simple">CCDB</abbrev>-22789 D04 // CHI09-7-2-005 (<named-content xmlns:xlink="http://www.w3.org/1999/xlink" content-type="dwc:institutional_code" xlink:type="simple">PCYU</named-content>).</p></tp:treatment-sec><tp:treatment-sec sec-type="distribution"><title>Distribution.</title><p>Pehuén and Southern Andean Cordillera, from Cuesta Las Raíces (Region IX) north to Laguna del Maule (Region VII) and west to Valle Las Trancas (Region VIII); 1221–2227m a.s.l.</p></tp:treatment-sec><tp:treatment-sec sec-type="ecology"><title>Ecology.</title><p>Collected on <italic><tp:taxon-name><tp:taxon-name-part taxon-name-part-type="genus">Phacelia</tp:taxon-name-part></tp:taxon-name></italic> (1 record). Recorded December to February.</p></tp:treatment-sec><tp:treatment-sec sec-type="etymology"><title>Etymology.</title><p>The specific epithet was recommended by R.A. Lühr and is derived from the type locality near Lonquimay, a place name formed in part from the Quechua <italic>mayu</italic> meaning “river”. It is to be treated as a noun in apposition.</p></tp:treatment-sec><tp:treatment-sec><!--Section generated to contain objects referenced in tp:taxon-treatment.--><fig id="F8" position="float" orientation="portrait"><label>Figure 8.</label><caption><p>Male: <bold>A</bold> <italic><tp:taxon-name><tp:taxon-name-part taxon-name-part-type="genus">Chilicola</tp:taxon-name-part> <tp:taxon-name-part taxon-name-part-type="species">vicugna</tp:taxon-name-part></tp:taxon-name></italic>, malar space ~0.5× as long as clypeal lateral <bold>B</bold> <italic><tp:taxon-name><tp:taxon-name-part taxon-name-part-type="genus">Chilicola</tp:taxon-name-part> <tp:taxon-name-part taxon-name-part-type="species">mayu</tp:taxon-name-part></tp:taxon-name></italic>, malar space ≥0.8× as long as clypeal lateral; scale bars 0.25 mm</p></caption><graphic xmlns:xlink="http://www.w3.org/1999/xlink" xlink:href="zookeys-591-001-g008.jpg" position="float" orientation="portrait" xlink:type="simple" id="oo_89278.jpg"/></fig><fig id="F10" position="float" orientation="portrait"><label>Figure 10.</label><caption><p>Male: <bold>A</bold> <italic><tp:taxon-name><tp:taxon-name-part taxon-name-part-type="genus">Chilicola</tp:taxon-name-part> <tp:taxon-name-part taxon-name-part-type="species">curvapeligrosa</tp:taxon-name-part></tp:taxon-name></italic>, frontal view, F1 shorter than wide, clypeus extending for more than half its length below <abbrev xmlns:xlink="http://www.w3.org/1999/xlink" xlink:title="lower ocular tangent, an imaginary line crossing lower extremities of compound eyes in frontal view, perpendicular to main axis of face" xlink:type="simple">LOT</abbrev> (white portion of bracket) <bold>B</bold> <italic><tp:taxon-name><tp:taxon-name-part taxon-name-part-type="genus">Chilicola</tp:taxon-name-part> <tp:taxon-name-part taxon-name-part-type="species">curvapeligrosa</tp:taxon-name-part></tp:taxon-name></italic>, malar space subequal to clypeal lateral <bold>C</bold> <italic><tp:taxon-name><tp:taxon-name-part taxon-name-part-type="genus">Chilicola</tp:taxon-name-part> <tp:taxon-name-part taxon-name-part-type="species">mayu</tp:taxon-name-part></tp:taxon-name></italic>, frontal view, F1 ~1.1× as long as wide, clypeus extending for less than half its length below <abbrev xmlns:xlink="http://www.w3.org/1999/xlink" xlink:title="lower ocular tangent, an imaginary line crossing lower extremities of compound eyes in frontal view, perpendicular to main axis of face" xlink:type="simple">LOT</abbrev> (white portion of bracket) <bold>D</bold> <italic><tp:taxon-name><tp:taxon-name-part taxon-name-part-type="genus">Chilicola</tp:taxon-name-part> <tp:taxon-name-part taxon-name-part-type="species">mayu</tp:taxon-name-part></tp:taxon-name></italic>, malar space ~0.8× as long as clypeal lateral; scale bars 0.25 mm.</p></caption><graphic xmlns:xlink="http://www.w3.org/1999/xlink" xlink:href="zookeys-591-001-g010.jpg" position="float" orientation="portrait" xlink:type="simple" id="oo_89280.jpg"/></fig><fig id="F23" position="float" orientation="portrait"><label>Figure 23.</label><caption><p>Female: <bold>A</bold> <italic><tp:taxon-name><tp:taxon-name-part taxon-name-part-type="genus">Chilicola</tp:taxon-name-part> <tp:taxon-name-part taxon-name-part-type="species">mavida</tp:taxon-name-part></tp:taxon-name></italic>, malar space ~0.9× as long as clypeal lateral <bold>B</bold> <italic><tp:taxon-name><tp:taxon-name-part taxon-name-part-type="genus">Chilicola</tp:taxon-name-part> <tp:taxon-name-part taxon-name-part-type="species">mayu</tp:taxon-name-part></tp:taxon-name></italic>, malar space ~0.5× as long as clypeal lateral; scale bars 0.25 mm.</p></caption><graphic xmlns:xlink="http://www.w3.org/1999/xlink" xlink:href="zookeys-591-001-g023.jpg" position="float" orientation="portrait" xlink:type="simple" id="oo_89293.jpg"/></fig><fig id="F28" position="float" orientation="portrait"><label>Figure 28.</label><caption><p>Female: <bold>A</bold> <italic><tp:taxon-name><tp:taxon-name-part taxon-name-part-type="genus">Chilicola</tp:taxon-name-part> <tp:taxon-name-part taxon-name-part-type="species">mayu</tp:taxon-name-part></tp:taxon-name></italic>, clypeus bulging ~2OD above compound eye in lateral view, scale bar 0.25 mm <bold>B</bold> <italic><tp:taxon-name><tp:taxon-name-part taxon-name-part-type="genus">Chilicola</tp:taxon-name-part> <tp:taxon-name-part taxon-name-part-type="species">mayu</tp:taxon-name-part></tp:taxon-name></italic>, apex of metafemur and base of metatibia darker than same parts on midleg, scale bar 0.5 mm (C.mayu.005) <bold>C</bold> <italic><tp:taxon-name><tp:taxon-name-part taxon-name-part-type="genus">Chilicola</tp:taxon-name-part> <tp:taxon-name-part taxon-name-part-type="species">vicugna</tp:taxon-name-part></tp:taxon-name></italic>, clypeus bulging ~<abbrev xmlns:xlink="http://www.w3.org/1999/xlink" xlink:title="diameter of the median ocellus" xlink:type="simple">OD</abbrev> above compound eye in lateral view, scale bar 0.25 mm <bold>D</bold> <italic><tp:taxon-name><tp:taxon-name-part taxon-name-part-type="genus">Chilicola</tp:taxon-name-part> <tp:taxon-name-part taxon-name-part-type="species">vicugna</tp:taxon-name-part></tp:taxon-name></italic>, apex of metafemur and base of metatibia yellow as on same parts of midleg, scale bar 0.5 mm.</p></caption><graphic xmlns:xlink="http://www.w3.org/1999/xlink" xlink:href="zookeys-591-001-g028.jpg" position="float" orientation="portrait" xlink:type="simple" id="oo_89298.jpg"/></fig><fig id="F49" position="float" orientation="portrait"><label>Figure 49.</label><caption><p>Distribution of <tp:taxon-name><tp:taxon-name-part taxon-name-part-type="genus">Chilicola</tp:taxon-name-part> (<tp:taxon-name-part taxon-name-part-type="subgenus">Heteroediscelis</tp:taxon-name-part>)</tp:taxon-name> by species. Original and geo-referenced records are plotted as diamonds, circles, triangles, and squares in alternating yellow and white; speculative ranges are plotted in contrasting colours, and are smoothed, slightly enlarged convex hulls. Scale bars approximately 200 km, background imagery provided by ESRI.</p></caption><graphic xmlns:xlink="http://www.w3.org/1999/xlink" xlink:href="zookeys-591-001-g049.jpg" position="float" orientation="portrait" xlink:type="simple" id="oo_89320.jpg"/></fig></tp:treatment-sec></tp:taxon-treatment>
