# Supplementary material for: A revision of Chilicola (Heteroediscelis), a subgenus of xeromelissine bees (Hymenoptera, Colletidae) endemic to Chile: taxonomy, phylogeny, and biogeography, with descriptions of eight new species
Source: Zookeys. 2016 May 19;(591):1–144. doi: 10.3897/zookeys.591.7731 (PMC4926649; doi:10.3897/zookeys.591.7731)
Supplement: XML Treatment for Chilicola (Heteroediscelis) neffi [file zookeys.591.7731-treatment13.xml]

<!DOCTYPE tp:taxon-treatment
  PUBLIC "-//TaxonX//DTD Taxonomic Treatment Publishing DTD v0 20100105//EN" "tax-treatment-NSO.dtd">
<tp:taxon-treatment xmlns:tp="http://www.plazi.org/taxpub"><tp:treatment-meta><kwd-group><label>Taxon classification</label><kwd><named-content content-type="kingdom">Animalia</named-content></kwd><kwd><named-content content-type="order">Hymenoptera</named-content></kwd><kwd><named-content content-type="family">Colletidae</named-content></kwd></kwd-group><mixed-citation publication-type="journal"><person-group><name><surname>Monckton</surname><given-names>Spencer K.</given-names></name></person-group><article-title>A revision of <tp:taxon-name><tp:taxon-name-part taxon-name-part-type="genus">Chilicola</tp:taxon-name-part> (<tp:taxon-name-part taxon-name-part-type="subgenus">Heteroediscelis</tp:taxon-name-part>)</tp:taxon-name>, a subgenus of xeromelissine bees (<tp:taxon-name><tp:taxon-name-part taxon-name-part-type="order">Hymenoptera</tp:taxon-name-part></tp:taxon-name>, <tp:taxon-name><tp:taxon-name-part taxon-name-part-type="family">Colletidae</tp:taxon-name-part></tp:taxon-name>) endemic to Chile: taxonomy, phylogeny, and biogeography, with descriptions of eight new species</article-title><source>Zookeys</source><day>19</day><month>5</month><year>2016</year><volume>2016</volume><issue>591</issue><fpage>1</fpage><lpage>144</lpage><pub-id pub-id-type="doi">10.3897/zookeys.591.7731</pub-id></mixed-citation></tp:treatment-meta><tp:nomenclature><tp:taxon-name>
                <tp:taxon-name-part taxon-name-part-type="genus">Chilicola</tp:taxon-name-part> (<tp:taxon-name-part taxon-name-part-type="subgenus">Heteroediscelis</tp:taxon-name-part>) <tp:taxon-name-part taxon-name-part-type="species">neffi</tp:taxon-name-part></tp:taxon-name><tp:taxon-authority>Toro &amp; Moldenke, 1979</tp:taxon-authority><xref ref-type="fig" rid="F3">Figs 3A</xref><xref ref-type="fig" rid="F4">; 4A–B</xref><xref ref-type="fig" rid="F5">; 5C</xref><xref ref-type="fig" rid="F25">; 25A</xref><xref ref-type="fig" rid="F26">; 26C–D</xref><xref ref-type="fig" rid="F43">; 43A–J</xref><xref ref-type="fig" rid="F49">; 49</xref><!--PageBreak--><tp:nomenclature-citation-list><tp:nomenclature-citation><tp:taxon-name>
                    <tp:taxon-name-part taxon-name-part-type="genus">Chilicola</tp:taxon-name-part> <tp:taxon-name-part taxon-name-part-type="species">neffi</tp:taxon-name-part></tp:taxon-name><comment>Toro &amp; Moldenke, 1979: 118–119 (male holotype, female allotype, <named-content xmlns:xlink="http://www.w3.org/1999/xlink" content-type="dwc:institutional_code" xlink:type="simple">AMNH</named-content> [examined]). <xref ref-type="bibr" rid="B59">Packer 2008</xref>: 74, 77–78 (phylogeny). Montalva and Ruz 2010: 29 (checklist). <xref ref-type="bibr" rid="B54">Moure et al. 2012</xref> (catalogue). <xref ref-type="bibr" rid="B9">Ascher and Pickering 2015</xref> (checklist). </comment></tp:nomenclature-citation></tp:nomenclature-citation-list></tp:nomenclature><tp:treatment-sec sec-type="diagnosis"><title>Diagnosis.</title><p>Males and females of <italic><tp:taxon-name><tp:taxon-name-part taxon-name-part-type="genus">Chilicola</tp:taxon-name-part> <tp:taxon-name-part taxon-name-part-type="species">neffi</tp:taxon-name-part></tp:taxon-name></italic> are differentiated from all other species of the subgenus except for <italic><tp:taxon-name><tp:taxon-name-part taxon-name-part-type="genus">Chilicola</tp:taxon-name-part> <tp:taxon-name-part taxon-name-part-type="species">packeri</tp:taxon-name-part></tp:taxon-name></italic> by the longitudinal depressions on the paraocular area. Males are distinguished from the latter by the broader metabasitarsus, ≤3.9× as long as maximum depth (≥4× in <italic><tp:taxon-name><tp:taxon-name-part taxon-name-part-type="genus">Chilicola</tp:taxon-name-part> <tp:taxon-name-part taxon-name-part-type="species">packeri</tp:taxon-name-part></tp:taxon-name></italic>). Females are distinguished by the darker metasoma, with T1-T3 mostly dark brown; lighter-coloured females have orange-brown colouration restricted to the marginal zone and pregradular area of T1-T3, with disc always dark brown in apical half (in <italic><tp:taxon-name><tp:taxon-name-part taxon-name-part-type="genus">Chilicola</tp:taxon-name-part> <tp:taxon-name-part taxon-name-part-type="species">packeri</tp:taxon-name-part></tp:taxon-name></italic> T1-T3 are almost entirely orange-brown, with at most premarginal line dark brown).</p><!--PageBreak--></tp:treatment-sec><tp:treatment-sec sec-type="description"><title>Description.</title><p>
              <bold>Male.</bold> Length 5.0–5.7mm, forewing length 3.1–3.2mm, head width 1.0–1.1mm, thorax width 1.1–1.2mm, median ocellar diameter (<abbrev xmlns:xlink="http://www.w3.org/1999/xlink" xlink:title="diameter of the median ocellus" xlink:type="simple">OD</abbrev>) 0.10–0.12mm.</p><p>
              <italic>Colouration</italic>: Black-brown, following parts yellow: labrum; variable on clypeus from inverted T to median line only, apex dark laterad; lower paraocular area extending &lt;1OD above transverse epistomal suture, not reaching ventral tangent of antennal socket; apicoventral spot on scape; apex of profemur broadly on anterior surface, narrowly on posterior surface; dorsal surface of protibia, including dorsal half of anterior surface; apicodorsal rim of mesofemur, wider anteriorly; narrow basal ring and apicodorsal spot on mesotibia; apicodorsal rim of metafemur; basal quarter of metatibia, as well as apical ring narrow on anterior surface, extending to summit of ventral convexity and widened to apical quarter on posterior surface; anterior spot on tegula. Following yellow-brown: apicoventral surface of pedicel, sometimes brown; ventral surface of flagellum, narrowing basally on F1, remaining flagellomeres variably suffused with brown basally and terminal flagellomere sometimes brown; protrochanter apical rim posteriorly; anterior surface of probasitarsus; apical half of prodistitarsus. Apical one-third of mesodistitarsus brown. Posterior metatibial carina black. Metasoma dark brown, T1-T6 marginal zones yellow-brown to translucent yellow at margins. Apex of T7 yellow to translucent yellow at margin.</p><p>
              <italic>Pubescence</italic>: White, hairs generally short (0.5OD) and sparse, not especially plumose; on lower paraocular area and around antennal base moderately long and moderately dense (1OD); genal beard long and moderately dense (0.5–3OD) longest at midlength; discs of mesoscutum, scutellum, and metanotum mostly bare, few short hairs (0.5OD), denser and as long or longer toward lateral margin as follows: mesoscutum (0.5OD), scutellum (0.5–1OD) also on posterior margin, longest posteromedially, metanotum (≤2OD); propodeal hairs moderately long and dense dorsolaterally (0.5–1.5OD); T1-T3 apicolateral patches of tomentum (0.5–1OD); S2 hairs long and dense (1.5OD basolaterad, 1OD distilaterad, shorter mesad).</p><p>
              <italic>Surface sculpture</italic>: Microsculpture imbricate, integument generally dull; punctures generally small and deep. Clypeus and supraclypeal and lower paraocular areas moderately densely punctate (i=1-2d) except clypeus sparsely punctate in apical half (i=2-3d), supraclypeal area densely punctate toward lateral margin (i≤d); frontal area very densely punctate (i≤0.5d); ocellocular space moderately densely punctate (i=1-2d); vertexal area very densely punctate (i≤0.5d); scape shallowly and sparsely punctate (i=2d); genal area microstriate and densely punctate (i≤d); hypostomal area weakly imbricate and moderately densely punctate (i=1-2d); pronotum densely punctate (i=0.5-1d), lateral surface coarsely imbricate; mesoscutum densely punctate (i=0.5-1d); scutellum moderately densely punctate (i=0.5-2d) punctures crowded around median (i≤0.5d); mesepisternum irregularly punctate, moderately dense below scrobe (i=0.5-2d), sparser anterior of episternal groove (i=1-2d), irregularly spaced on hypoepimeral area (i≤2d); metanotum densely punctate (i=0.5-1d) punctures crowded around median and anteriorly (i≤0.5d); metepisternum densely punctate (i≤d) distinctly longitudinally striate anterodorsally; metapostnotum rugose; propodeum coarsely imbricate, rugulose posteriorly, moderately densely punctate (i=1-2d); T1-T5 coarsely imbricate; T1-T2 moderately densely <!--PageBreak-->punctate (i≤2d); T3-T5 densely punctate throughout (i≤d); T6 moderately densely punctate (i=1-2d) and coarsely imbricate posteriorly; T7 moderately densely punctate (i=1-2d); marginal zones of terga weakly imbricate and shiny, minutely punctate.</p><!--PageBreak--><p>
              <italic>Structure</italic>: Labrum ~2.6× wider than long (21:8); malar space ~0.4× as long as clypeal lateral (3:7); <abbrev xmlns:xlink="http://www.w3.org/1999/xlink" xlink:title="lower ocular tangent, an imaginary line crossing lower extremities of compound eyes in frontal view, perpendicular to main axis of face" xlink:type="simple">LOT</abbrev> below anterior tentorial pits; length of clypeus subequal to maximum width in frontal view (28:28) extending for less than half of its length beyond <abbrev xmlns:xlink="http://www.w3.org/1999/xlink" xlink:title="lower ocular tangent, an imaginary line crossing lower extremities of compound eyes in frontal view, perpendicular to main axis of face" xlink:type="simple">LOT</abbrev>; median longitudinal groove on clypeus weakly present in dorsal half, absent ventrad; subantennal sutures 1.5× as long as the shortest distance between them (15:10); <abbrev xmlns:xlink="http://www.w3.org/1999/xlink" xlink:title="interalveolar distance, shortest distance between antennal sockets" xlink:type="simple">IAD</abbrev> ~1.6× <abbrev xmlns:xlink="http://www.w3.org/1999/xlink" xlink:title="minimum antennocular distance, shortest distance between antennal socket and compound eye, typically at an angle of approximately 30° below horizontal laterad from antennal socket" xlink:type="simple">AOD</abbrev> (11:7); scape ~2.67× as long as maximum width (24:9); pedicel as long as wide (8:8); F1 shorter than wide (6:8.5); F2 ~1.33× as long as F1 and same length as F3 (F2:F3 - 8:8); UOD ~1.4× LOD, <abbrev xmlns:xlink="http://www.w3.org/1999/xlink" xlink:title="maximum interocular distance, or greatest distance between inner orbits of compound eyes at level of emargination" xlink:type="simple">IOD</abbrev> ~1.1× UOD (UOD:<abbrev xmlns:xlink="http://www.w3.org/1999/xlink" xlink:title="maximum interocular distance, or greatest distance between inner orbits of compound eyes at level of emargination" xlink:type="simple">IOD</abbrev>:LOD - 43:47:31); frontal line carinate between antennal bases for a length less than 1OD, flat just below median ocellus for a length of ~1OD, otherwise undefined; <abbrev xmlns:xlink="http://www.w3.org/1999/xlink" xlink:title="distance from lower tangent of median ocellus to apex of clypeus" xlink:type="simple">MOC</abbrev> longer than width of head (78:74); <abbrev xmlns:xlink="http://www.w3.org/1999/xlink" xlink:title="ocellocular distance, shortest distance between lateral ocellus and compound eye" xlink:type="simple">OOC</abbrev> ~0.7× <abbrev xmlns:xlink="http://www.w3.org/1999/xlink" xlink:title="interocellar distance, shortest distance between lateral ocelli" xlink:type="simple">IOC</abbrev> (11:16); genal area ~0.67× as wide as compound eye in lateral view (17:27); ratio of lengths of mesoscutum: scutellum: metanotum: metapostnotum - 53:20:9:14; probasitarsus 3.5× as long as maximum depth (21:6); length of prodistitarsus subequal to that of preceding three tarsomeres combined (from II to V - 6:5:4:14); metafemur ~1.75× as long as maximum depth (59:34); summit of metatibial ventral convexity at approximately two-thirds tibial length; metatibia ~2.1× as long as maximum depth (49:23); in apical view apical lamina of metatibia short and thick, length ~0.67× <abbrev xmlns:xlink="http://www.w3.org/1999/xlink" xlink:title="diameter of the median ocellus" xlink:type="simple">OD</abbrev> (6:9); ventral metatibial carina greatly reduced and originating in apical half of posterior carina, the latter sharply inflected near base; metabasitarsus ~3.75× as long as maximum depth (32:8.5); S1 process apical surface weakly convex, in lateral view anterior and posterior margins subparallel apically. S7 apodemal arm sclerotized margin entire, enclosing membranous portion of arm; ventral lobe ~0.5× as broad as basal attached length; dorsal lobe somewhat anteriorly curved and digitiform, apex widened relative to midlength, with row of broad setae mesobasally to apex; apex of disc disinctly emarginate. S8 lateral process ~0.8× as wide as long, lateral process anteromedial sclerotized margin having distinct convex incursion appearing swollen. Gonobase apicoventral truncate process biconvex and distinctly notched by ~1.5× width of one convexity.</p><p>
              <bold>Female.</bold> Length 4.4–5.6mm, forewing length 2.6–2.8mm, head width 0.9–1.0mm, thorax width 1.0–1.1mm, median ocellar diameter (<abbrev xmlns:xlink="http://www.w3.org/1999/xlink" xlink:title="diameter of the median ocellus" xlink:type="simple">OD</abbrev>) 0.10mm.</p><p>
              <italic>Colouration</italic>: Black to black-brown except as follows: mandible with yellow basal spot, translucent yellow in apical half except apex translucent brown. Following parts yellow-brown: ventral surface of antenna from F3 to terminal flagellomere, flagellomeres suffused with brown basally, terminal flagellomere brown. Following parts yellow: dorsal surface of protibia; apical half of prodistitarsus; wide basal and narrow apical ring on mesotibia; anterior spot on tegula, sometimes faint. Following parts brown: apical one-third of mesodistitarsus; apicodorsal rim of metafemur; wide basal ring on metatibia. Metasoma variable from mostly black to mostly orange-brown, at least marginal zones of T1-T5 narrowly translucent yellow; individuals with lighter metasomae have T1-T5 marginal zones more widely yellow to translucent yellow at margins, and T1-T3 with pregradular area yellow to yellow-brown, but disc always mostly brown.</p><!--PageBreak--><p>
              <italic>Pubescence</italic>: As in male except as follows: clypeal hairs short and sparse (0.5OD); genal beard sparse (0.5–2OD); discs of mesoscutum, scutellum, and metanotum with sparse short hairs (≤0.5OD), longer and denser toward lateral margin as follows: mesoscutum (0.5OD), scutellum (1–1.5OD) also on posterior margin, longest posteromedially, metanotum (≤1.5OD); scopae on metafemur and metatibia (1–1.5OD); T1-T2 apicolateral patches of tomentum (0.5–1OD), T3 apicolateral hair band sparse, not tomentose; S1 hairs long and moderately dense (≤2.5OD); S2 scopal hairs (1–3OD).</p><p>
              <italic>Surface sculpture</italic>: As in male except as follows: clypeus moderately densely punctate throughout (i=1-2d); supraclypeal area irregularly punctate (i=1-2d) densely punctate toward lateral margin (i≤d); lower paraocular area densely punctate (i=d); frontal area densely punctate (i≤d); ocellocular space moderately densely punctate adjacent to compound eye (i=1-2d) becoming impunctate adjacent to lateral ocellus; vertexal area densely punctate (i≤d); scape shallowly and moderately densely punctate (i=1-2d); genal area densely punctate (i=d); hypostomal area weakly imbricate and sparsely punctate (i≥2d); lateral surface of pronotum coarsely imbricate; mesoscutum and scutellum densely punctate (i=0.5-1d) punctures crowded around median (i≤0.5d); mesepisternum irregularly punctate, moderately dense below scrobe (i=1-3d), sparser anterior of episternal groove (i=1-4d), irregularly spaced on hypoepimeral area (i≤2d); metanotum densely punctate (i=0.5-1d) punctures crowded around median and anteriorly (i≤0.5d); metapostnotum rugose, more weakly microsculptured posteriorly; propodeum moderately densely punctate (i=1-2d); T1-T5 punctures small and sparse (i=1-3d); T6 moderately densely punctate (i=1-2d).</p><p>
              <italic>Structure</italic>: Labrum 2.3× wider than long (23:10); malar space ~0.33× as long as clypeal lateral (2.5:7.5); <abbrev xmlns:xlink="http://www.w3.org/1999/xlink" xlink:title="lower ocular tangent, an imaginary line crossing lower extremities of compound eyes in frontal view, perpendicular to main axis of face" xlink:type="simple">LOT</abbrev> below anterior tentorial pits; clypeus subequal in length to maximum width in frontal view (28.5:27) extending for less than half of its length beyond <abbrev xmlns:xlink="http://www.w3.org/1999/xlink" xlink:title="lower ocular tangent, an imaginary line crossing lower extremities of compound eyes in frontal view, perpendicular to main axis of face" xlink:type="simple">LOT</abbrev>; median longitudinal groove weak on clypeus; subantennal sutures 1.25× as long as the shortest distance between them (12.5:10); <abbrev xmlns:xlink="http://www.w3.org/1999/xlink" xlink:title="interalveolar distance, shortest distance between antennal sockets" xlink:type="simple">IAD</abbrev> ~1.8× <abbrev xmlns:xlink="http://www.w3.org/1999/xlink" xlink:title="minimum antennocular distance, shortest distance between antennal socket and compound eye, typically at an angle of approximately 30° below horizontal laterad from antennal socket" xlink:type="simple">AOD</abbrev> (11.5:6.5); scape ~3.33× as long as maximum width (20:6); pedicel longer than wide (8:6); F1 slightly shorter than wide (5:5.5); F2 shorter than F1 and shorter than F3 (F2:F3 - 3:4); UOD ~1.4× LOD, <abbrev xmlns:xlink="http://www.w3.org/1999/xlink" xlink:title="maximum interocular distance, or greatest distance between inner orbits of compound eyes at level of emargination" xlink:type="simple">IOD</abbrev> ~1.05× as long as UOD (UOD:<abbrev xmlns:xlink="http://www.w3.org/1999/xlink" xlink:title="maximum interocular distance, or greatest distance between inner orbits of compound eyes at level of emargination" xlink:type="simple">IOD</abbrev>:LOD - 40:42.5:29); frontal line carinate in lower half, flat above; <abbrev xmlns:xlink="http://www.w3.org/1999/xlink" xlink:title="distance from lower tangent of median ocellus to apex of clypeus" xlink:type="simple">MOC</abbrev> longer than width of head (75:66.5); <abbrev xmlns:xlink="http://www.w3.org/1999/xlink" xlink:title="ocellocular distance, shortest distance between lateral ocellus and compound eye" xlink:type="simple">OOC</abbrev> ~0.67× <abbrev xmlns:xlink="http://www.w3.org/1999/xlink" xlink:title="interocellar distance, shortest distance between lateral ocelli" xlink:type="simple">IOC</abbrev> (10:15); genal area ~0.7× as wide as eye in lateral view (16:23); ratio of lengths of mesoscutum: scutellum: metanotum: metapostnotum – 49:18:8:11; probasitarsus 3.5× as long as maximum depth (21:6); length of prodistitarsus subequal to that of preceding three tarsomeres combined (from II to V - 5:4:3:13); metafemur ~3× as long as maximum depth (41:14); metatibia ~4.2× as long as maximum depth (52:12.5); metabasitarsus 3.75× as long as maximum depth (30:8).</p><fig id="F43" position="float" orientation="portrait"><label>Figure 43.</label><caption><p>
          <italic><tp:taxon-name><tp:taxon-name-part taxon-name-part-type="genus">Chilicola</tp:taxon-name-part> <tp:taxon-name-part taxon-name-part-type="species">neffi</tp:taxon-name-part></tp:taxon-name></italic>: <bold>A</bold> male habitus, lateral view, scale bar 1 mm <bold>B</bold> male head, frontal view, scale bar 0.5 mm <bold>C</bold> female habitus, lateral view, scale bar 1 mm <bold>D</bold> female head, frontal view, scale bar 0.5 mm <bold>E</bold> male metatibia, posterior view, scale bar 0.25 mm <bold>F</bold> male S1 process, lateral view<sup>†</sup>, scale bar 0.25 mm <bold>G</bold> male S1 process, apical view, scale bar 0.25 mm <bold>H</bold> male S7, scale bar 0.25 mm <bold>I</bold> male S8, scale bar 0.25 mm <bold>J</bold> male genital capsule, scale bar 0.25 mm.</p></caption><graphic xmlns:xlink="http://www.w3.org/1999/xlink" xlink:href="zookeys-591-001-g043.jpg" position="float" orientation="portrait" xlink:type="simple" id="oo_89314.jpg"/></fig></tp:treatment-sec><tp:treatment-sec sec-type="material"><title>Material studied</title><p>(47 males &amp; 91 females). <bold>Holotype</bold> (male): Region II, Taltal, <italic><named-content xmlns:xlink="http://www.w3.org/1999/xlink" content-type="dwc:verbatimCoordinates" xlink:type="simple"><named-content content-type="geo-json" specific-use="{&#34;type&#34;:&#34;Point&#34;,&#34;coordinates&#34;:[-70.481,-25.406]}" xlink:type="simple">S 25.406°, W 70.481°</named-content></named-content>, 39m</italic>, <named-content xmlns:xlink="http://www.w3.org/1999/xlink" content-type="date" xlink:type="simple">30.ix.1972</named-content>, J. Neff (<named-content xmlns:xlink="http://www.w3.org/1999/xlink" content-type="dwc:institutional_code" xlink:type="simple">AMNH</named-content>); <bold>Allotype</bold> (female): same data as holotype (<named-content xmlns:xlink="http://www.w3.org/1999/xlink" content-type="dwc:institutional_code" xlink:type="simple">AMNH</named-content>); <bold>Region II</bold>: one paratype female, same data as holotype, on <italic><tp:taxon-name><tp:taxon-name-part taxon-name-part-type="genus">Oxalis</tp:taxon-name-part></tp:taxon-name></italic> (<named-content xmlns:xlink="http://www.w3.org/1999/xlink" content-type="dwc:institutional_code" xlink:type="simple">AMNH</named-content>); one paratype female, same locality and collector as holotype, <named-content xmlns:xlink="http://www.w3.org/1999/xlink" content-type="date" xlink:type="simple">1.x.1972</named-content>, <!--PageBreak-->on <italic><tp:taxon-name><tp:taxon-name-part taxon-name-part-type="genus">Cristaria</tp:taxon-name-part></tp:taxon-name></italic> (<named-content xmlns:xlink="http://www.w3.org/1999/xlink" content-type="dwc:institutional_code" xlink:type="simple">AMNH</named-content>); one paratype female, same locality and collector as holotype, <named-content xmlns:xlink="http://www.w3.org/1999/xlink" content-type="date" xlink:type="simple">1.x.1972</named-content>, on <italic><tp:taxon-name><tp:taxon-name-part taxon-name-part-type="genus">Balbisia</tp:taxon-name-part> <tp:taxon-name-part taxon-name-part-type="species">peduncularis</tp:taxon-name-part></tp:taxon-name></italic> (<named-content xmlns:xlink="http://www.w3.org/1999/xlink" content-type="dwc:institutional_code" xlink:type="simple">AMNH</named-content>); two males and five females, S of Taltal, Ruta 1 km 9.6, <named-content xmlns:xlink="http://www.w3.org/1999/xlink" content-type="dwc:verbatimCoordinates" xlink:type="simple"><named-content content-type="geo-json" specific-use="{&#34;type&#34;:&#34;Point&#34;,&#34;coordinates&#34;:[-70.4167,-25.5059]}" xlink:type="simple">S 25.5059°, W 70.4167°</named-content></named-content>, 608m, <named-content xmlns:xlink="http://www.w3.org/1999/xlink" content-type="date" xlink:type="simple">1.xii.2014</named-content>, L. Packer (<named-content xmlns:xlink="http://www.w3.org/1999/xlink" content-type="dwc:institutional_code" xlink:type="simple">PCYU</named-content>); two males and one female, SE of Taltal, B-902 km 1, <named-content xmlns:xlink="http://www.w3.org/1999/xlink" content-type="dwc:verbatimCoordinates" xlink:type="simple"><named-content content-type="geo-json" specific-use="{&#34;type&#34;:&#34;Point&#34;,&#34;coordinates&#34;:[-70.4122,-25.5023]}" xlink:type="simple">S 25.5023°, W 70.4122°</named-content></named-content>, 564m, <named-content xmlns:xlink="http://www.w3.org/1999/xlink" content-type="date" xlink:type="simple">2.xii.2014</named-content>, L. Packer (<named-content xmlns:xlink="http://www.w3.org/1999/xlink" content-type="dwc:institutional_code" xlink:type="simple">PCYU</named-content>); two males and one female, SE of Taltal, Ruta 1, km 11, <named-content xmlns:xlink="http://www.w3.org/1999/xlink" content-type="dwc:verbatimCoordinates" xlink:type="simple"><named-content content-type="geo-json" specific-use="{&#34;type&#34;:&#34;Point&#34;,&#34;coordinates&#34;:[-70.4213,-25.4936]}" xlink:type="simple">S 25.4936°, W 70.4213°</named-content></named-content>, 499m, <named-content xmlns:xlink="http://www.w3.org/1999/xlink" content-type="date" xlink:type="simple">27.ix-17.xi.2013</named-content>, J. Postlethwaite &amp; S. Monckton, blue cup (<named-content xmlns:xlink="http://www.w3.org/1999/xlink" content-type="dwc:institutional_code" xlink:type="simple">PCYU</named-content>); one male and one female, same data, yellow cup (<named-content xmlns:xlink="http://www.w3.org/1999/xlink" content-type="dwc:institutional_code" xlink:type="simple">PCYU</named-content>); one male, same locality, <named-content xmlns:xlink="http://www.w3.org/1999/xlink" content-type="date" xlink:type="simple">17.xi.2013</named-content>, J. Postlethwaite, white pan, <abbrev xmlns:xlink="http://www.w3.org/1999/xlink" xlink:title="Canadian Centre for DNA Barcoding" xlink:type="simple">CCDB</abbrev>-22789 D08 (<named-content xmlns:xlink="http://www.w3.org/1999/xlink" content-type="dwc:institutional_code" xlink:type="simple">PCYU</named-content>); one female, Ruta 5, km 1006, <named-content xmlns:xlink="http://www.w3.org/1999/xlink" content-type="dwc:verbatimCoordinates" xlink:type="simple"><named-content content-type="geo-json" specific-use="{&#34;type&#34;:&#34;Point&#34;,&#34;coordinates&#34;:[-70.4805,-26.2495]}" xlink:type="simple">S 26.2495°, W 70.4805°</named-content></named-content>, 606m, <named-content xmlns:xlink="http://www.w3.org/1999/xlink" content-type="date" xlink:type="simple">19.xi.2002</named-content>, J. Grixti &amp; A. Zayed, on <italic><tp:taxon-name><tp:taxon-name-part taxon-name-part-type="genus">Nolana</tp:taxon-name-part></tp:taxon-name></italic> (<named-content xmlns:xlink="http://www.w3.org/1999/xlink" content-type="dwc:institutional_code" xlink:type="simple">PCYU</named-content>); one male and two females, N of Taltal, Ruta 1 km 32.1, <named-content xmlns:xlink="http://www.w3.org/1999/xlink" content-type="dwc:verbatimCoordinates" xlink:type="simple"><named-content content-type="geo-json" specific-use="{&#34;type&#34;:&#34;Point&#34;,&#34;coordinates&#34;:[-70.4444,-25.3426]}" xlink:type="simple">S 25.3426°, W 70.4444°</named-content></named-content>, 17m, <named-content xmlns:xlink="http://www.w3.org/1999/xlink" content-type="date" xlink:type="simple">2.xii.2014</named-content>, L. Packer (<named-content xmlns:xlink="http://www.w3.org/1999/xlink" content-type="dwc:institutional_code" xlink:type="simple">PCYU</named-content>); one male and one female, Beach 16 km N of Taltal, <italic><named-content xmlns:xlink="http://www.w3.org/1999/xlink" content-type="dwc:verbatimCoordinates" xlink:type="simple"><named-content content-type="geo-json" specific-use="{&#34;type&#34;:&#34;Point&#34;,&#34;coordinates&#34;:[-70.45,-25.284]}" xlink:type="simple">S 25.284°, W 70.45°</named-content></named-content>, 21m</italic>, <named-content xmlns:xlink="http://www.w3.org/1999/xlink" content-type="date" xlink:type="simple">20.xi.2002</named-content>, J. Grixti &amp; A. Zayed, yellow pan (<abbrev xmlns:xlink="http://www.w3.org/1999/xlink" content-type="institution" xlink:title="Central Texas Melittological Institute" xlink:type="simple">CTMI</abbrev>); two females, same data (<named-content xmlns:xlink="http://www.w3.org/1999/xlink" content-type="dwc:institutional_code" xlink:type="simple">PCYU</named-content>); one male and two females, N of Taltal, Ruta 1, km 40, <named-content xmlns:xlink="http://www.w3.org/1999/xlink" content-type="dwc:verbatimCoordinates" xlink:type="simple"><named-content content-type="geo-json" specific-use="{&#34;type&#34;:&#34;Point&#34;,&#34;coordinates&#34;:[-70.4378,-25.2692]}" xlink:type="simple">S 25.2692°, W 70.4378°</named-content></named-content>, 37m, <named-content xmlns:xlink="http://www.w3.org/1999/xlink" content-type="date" xlink:type="simple">5.xi.2013</named-content>, S. Monckton (<named-content xmlns:xlink="http://www.w3.org/1999/xlink" content-type="dwc:institutional_code" xlink:type="simple">PCYU</named-content>); eight males and twenty-three females, N of Taltal, Ruta 1 km 43.6, <named-content xmlns:xlink="http://www.w3.org/1999/xlink" content-type="dwc:verbatimCoordinates" xlink:type="simple"><named-content content-type="geo-json" specific-use="{&#34;type&#34;:&#34;Point&#34;,&#34;coordinates&#34;:[-70.4321,-25.2463]}" xlink:type="simple">S 25.2463°, W 70.4321°</named-content></named-content>, 29m, <named-content xmlns:xlink="http://www.w3.org/1999/xlink" content-type="date" xlink:type="simple">2.xii.2014</named-content>, L. Packer (<named-content xmlns:xlink="http://www.w3.org/1999/xlink" content-type="dwc:institutional_code" xlink:type="simple">PCYU</named-content>); one female, N of Taltal, <italic><named-content xmlns:xlink="http://www.w3.org/1999/xlink" content-type="dwc:verbatimCoordinates" xlink:type="simple"><named-content content-type="geo-json" specific-use="{&#34;type&#34;:&#34;Point&#34;,&#34;coordinates&#34;:[-70.437,-25.231]}" xlink:type="simple">S 25.231°, W 70.437°</named-content></named-content>, 20m</italic>, <named-content xmlns:xlink="http://www.w3.org/1999/xlink" content-type="date" xlink:type="simple">20.xi.2002</named-content>, J. Grixti &amp; A. Zayed, blue pan (<named-content xmlns:xlink="http://www.w3.org/1999/xlink" content-type="dwc:institutional_code" xlink:type="simple">PCYU</named-content>); one male and one female, S of Paposo, Ruta 1, km 44, <named-content xmlns:xlink="http://www.w3.org/1999/xlink" content-type="dwc:verbatimCoordinates" xlink:type="simple"><named-content content-type="geo-json" specific-use="{&#34;type&#34;:&#34;Point&#34;,&#34;coordinates&#34;:[-70.4336,-25.2433]}" xlink:type="simple">S 25.2433°, W 70.4336°</named-content></named-content>, 42m, <named-content xmlns:xlink="http://www.w3.org/1999/xlink" content-type="date" xlink:type="simple">5.xi.2013</named-content>, S. Monckton (<named-content xmlns:xlink="http://www.w3.org/1999/xlink" content-type="dwc:institutional_code" xlink:type="simple">PCYU</named-content>); two males and eight females, N of Taltal, <italic><named-content xmlns:xlink="http://www.w3.org/1999/xlink" content-type="dwc:verbatimCoordinates" xlink:type="simple"><named-content content-type="geo-json" specific-use="{&#34;type&#34;:&#34;Point&#34;,&#34;coordinates&#34;:[-70.437,-25.231]}" xlink:type="simple">S 25.231°, W 70.437°</named-content></named-content>, 20m</italic>, <named-content xmlns:xlink="http://www.w3.org/1999/xlink" content-type="date" xlink:type="simple">20.xi.2002</named-content>, J. Grixti &amp; A. Zayed, yellow pan (<named-content xmlns:xlink="http://www.w3.org/1999/xlink" content-type="dwc:institutional_code" xlink:type="simple">PCYU</named-content>); two males and three females, same data, white pan (<named-content xmlns:xlink="http://www.w3.org/1999/xlink" content-type="dwc:institutional_code" xlink:type="simple">PCYU</named-content>); two females, 13 km S of Paposo, <named-content xmlns:xlink="http://www.w3.org/1999/xlink" content-type="dwc:verbatimCoordinates" xlink:type="simple"><named-content content-type="geo-json" specific-use="{&#34;type&#34;:&#34;Point&#34;,&#34;coordinates&#34;:[-70.4423,-25.1612]}" xlink:type="simple">S 25.1612°, W 70.4423°</named-content></named-content>, 36m, <named-content xmlns:xlink="http://www.w3.org/1999/xlink" content-type="date" xlink:type="simple">28.ix.2002</named-content>, J. Grixti &amp; A. Zayed, on <italic><tp:taxon-name><tp:taxon-name-part taxon-name-part-type="genus">Oxalis</tp:taxon-name-part> <tp:taxon-name-part taxon-name-part-type="species">bulbocastanum</tp:taxon-name-part></tp:taxon-name></italic> (<named-content xmlns:xlink="http://www.w3.org/1999/xlink" content-type="dwc:institutional_code" xlink:type="simple">PCYU</named-content>); three males and five females, S of Paposo, Ruta 1, km 85.5, <named-content xmlns:xlink="http://www.w3.org/1999/xlink" content-type="dwc:verbatimCoordinates" xlink:type="simple"><named-content content-type="geo-json" specific-use="{&#34;type&#34;:&#34;Point&#34;,&#34;coordinates&#34;:[-70.4552,-25.1519]}" xlink:type="simple">S 25.1519°, W 70.4552°</named-content></named-content>, 5m, <named-content xmlns:xlink="http://www.w3.org/1999/xlink" content-type="date" xlink:type="simple">5.xi.2013</named-content>, S. Monckton (<named-content xmlns:xlink="http://www.w3.org/1999/xlink" content-type="dwc:institutional_code" xlink:type="simple">PCYU</named-content>); seven males and sixteen females, ~13km S of Paposo, <italic><named-content xmlns:xlink="http://www.w3.org/1999/xlink" content-type="dwc:verbatimCoordinates" xlink:type="simple"><named-content content-type="geo-json" specific-use="{&#34;type&#34;:&#34;Point&#34;,&#34;coordinates&#34;:[-70.484,-25.111]}" xlink:type="simple">S 25.111°, W 70.484°</named-content></named-content>, 21m</italic>, <named-content xmlns:xlink="http://www.w3.org/1999/xlink" content-type="date" xlink:type="simple">29.ix-4.x.2002</named-content>, J Grixti &amp; A Zayed, yellow pan (<named-content xmlns:xlink="http://www.w3.org/1999/xlink" content-type="dwc:institutional_code" xlink:type="simple">PCYU</named-content>); four females, same data, <named-content xmlns:xlink="http://www.w3.org/1999/xlink" content-type="date" xlink:type="simple">28.ix-29.ix.2002</named-content> (<named-content xmlns:xlink="http://www.w3.org/1999/xlink" content-type="dwc:institutional_code" xlink:type="simple">PCYU</named-content>); six males and one female, Paposo, <italic><named-content xmlns:xlink="http://www.w3.org/1999/xlink" content-type="dwc:verbatimCoordinates" xlink:type="simple"><named-content content-type="geo-json" specific-use="{&#34;type&#34;:&#34;Point&#34;,&#34;coordinates&#34;:[-70.463,-25.003]}" xlink:type="simple">S 25.003°, W 70.463°</named-content></named-content>, 39m</italic>, <named-content xmlns:xlink="http://www.w3.org/1999/xlink" content-type="date" xlink:type="simple">1.x.1983</named-content>, R. Aldunate (<abbrev xmlns:xlink="http://www.w3.org/1999/xlink" content-type="institution" xlink:title="Pontificia Universidad Católica de Valparaíso, Chile" xlink:type="simple">PUCV</abbrev>); one male and one female, same locality and date, F. Rodriguez (<abbrev xmlns:xlink="http://www.w3.org/1999/xlink" content-type="institution" xlink:title="Bee Biology and Systematics Laboratory, Logan, UT, U.S.A." xlink:type="simple">BBSL</abbrev>); two males and one female, 29 km N of Paposo, <named-content xmlns:xlink="http://www.w3.org/1999/xlink" content-type="dwc:verbatimCoordinates" xlink:type="simple"><named-content content-type="geo-json" specific-use="{&#34;type&#34;:&#34;Point&#34;,&#34;coordinates&#34;:[-70.5402,-24.783]}" xlink:type="simple">S 24.7830°, W 70.5402°</named-content></named-content>, 59m, <named-content xmlns:xlink="http://www.w3.org/1999/xlink" content-type="date" xlink:type="simple">29.x.2014</named-content>, J. Postlethwaite, pan traps (<named-content xmlns:xlink="http://www.w3.org/1999/xlink" content-type="dwc:institutional_code" xlink:type="simple">PCYU</named-content>); one male, same data, vane trap (<named-content xmlns:xlink="http://www.w3.org/1999/xlink" content-type="dwc:institutional_code" xlink:type="simple">PCYU</named-content>); one male and two females, Cuesta Paposo, <named-content xmlns:xlink="http://www.w3.org/1999/xlink" content-type="dwc:verbatimCoordinates" xlink:type="simple"><named-content content-type="geo-json" specific-use="{&#34;type&#34;:&#34;Point&#34;,&#34;coordinates&#34;:[-70.4271,-25.0186]}" xlink:type="simple">S 25.0186°, W 70.4271°</named-content></named-content>, 676m, <named-content xmlns:xlink="http://www.w3.org/1999/xlink" content-type="date" xlink:type="simple">24.x.2013</named-content>, S. Monckton, <named-content xmlns:xlink="http://www.w3.org/1999/xlink" content-type="dwc:institutional_code" xlink:type="simple">PCYU</named-content> 0021578, <named-content xmlns:xlink="http://www.w3.org/1999/xlink" content-type="dwc:institutional_code" xlink:type="simple">PCYU</named-content> 0021645, <abbrev xmlns:xlink="http://www.w3.org/1999/xlink" xlink:title="Canadian Centre for DNA Barcoding" xlink:type="simple">CCDB</abbrev>-22791 E02 // <named-content xmlns:xlink="http://www.w3.org/1999/xlink" content-type="dwc:institutional_code" xlink:type="simple">PCYU</named-content> 0021646 (<named-content xmlns:xlink="http://www.w3.org/1999/xlink" content-type="dwc:institutional_code" xlink:type="simple">PCYU</named-content>); one male and three females, same locality and collector, <named-content xmlns:xlink="http://www.w3.org/1999/xlink" content-type="date" xlink:type="simple">5.xi.2013</named-content>, <abbrev xmlns:xlink="http://www.w3.org/1999/xlink" xlink:title="Canadian Centre for DNA Barcoding" xlink:type="simple">CCDB</abbrev>-19989 A01 // <named-content xmlns:xlink="http://www.w3.org/1999/xlink" content-type="dwc:institutional_code" xlink:type="simple">PCYU</named-content> 0021663, <abbrev xmlns:xlink="http://www.w3.org/1999/xlink" xlink:title="Canadian Centre for DNA Barcoding" xlink:type="simple">CCDB</abbrev>-19989 A02 // <named-content xmlns:xlink="http://www.w3.org/1999/xlink" content-type="dwc:institutional_code" xlink:type="simple">PCYU</named-content> 0021664, <named-content xmlns:xlink="http://www.w3.org/1999/xlink" content-type="dwc:institutional_code" xlink:type="simple">PCYU</named-content> 0021579, <named-content xmlns:xlink="http://www.w3.org/1999/xlink" content-type="dwc:institutional_code" xlink:type="simple">PCYU</named-content> 0021580 (<named-content xmlns:xlink="http://www.w3.org/1999/xlink" content-type="dwc:institutional_code" xlink:type="simple">PCYU</named-content>).</p></tp:treatment-sec><tp:treatment-sec sec-type="distribution"><title>Distribution.</title><p>Northern coastal extension of Intermediate Desert, from Taltal north to 29 km N of Paposo and inland SE of Taltal (Region II); 5–676m a.s.l.</p></tp:treatment-sec><tp:treatment-sec sec-type="ecology"><title>Ecology.</title><p>Collected on <italic><tp:taxon-name><tp:taxon-name-part taxon-name-part-type="genus">Balbisia</tp:taxon-name-part> <tp:taxon-name-part taxon-name-part-type="species">peduncularis</tp:taxon-name-part></tp:taxon-name></italic> (Lindl.) D.Don (1 record), <italic><tp:taxon-name><tp:taxon-name-part taxon-name-part-type="genus">Cristaria</tp:taxon-name-part></tp:taxon-name></italic> (1 record), <italic><tp:taxon-name><tp:taxon-name-part taxon-name-part-type="genus">Nolana</tp:taxon-name-part></tp:taxon-name></italic> (1 record), <italic><tp:taxon-name><tp:taxon-name-part taxon-name-part-type="genus">Oxalis</tp:taxon-name-part></tp:taxon-name></italic> (1 record), and <italic><tp:taxon-name><tp:taxon-name-part taxon-name-part-type="genus">Oxalis</tp:taxon-name-part> <tp:taxon-name-part taxon-name-part-type="species">bulbocastanum</tp:taxon-name-part></tp:taxon-name></italic> Phil. (2 records). Recorded September to December.</p></tp:treatment-sec><tp:treatment-sec sec-type="comments"><title>Comments.</title><p>One female from Ruta 5, km 1006 (C.neff.072) has the metasomal colouration of <italic><tp:taxon-name><tp:taxon-name-part taxon-name-part-type="genus">Chilicola</tp:taxon-name-part> <tp:taxon-name-part taxon-name-part-type="species">packeri</tp:taxon-name-part></tp:taxon-name></italic>, but is identified as <italic><tp:taxon-name><tp:taxon-name-part taxon-name-part-type="genus">Chilicola</tp:taxon-name-part> <tp:taxon-name-part taxon-name-part-type="species">neffi</tp:taxon-name-part></tp:taxon-name></italic> based on metabasitarsus dimensions and collecting locality, which is most consistent with the observed range of this species.</p><!--PageBreak--></tp:treatment-sec><tp:treatment-sec><!--Section generated to contain objects referenced in tp:taxon-treatment.--><fig id="F3" position="float" orientation="portrait"><label>Figure 3.</label><caption><p>Male, frontal view: <bold>A</bold> <italic><tp:taxon-name><tp:taxon-name-part taxon-name-part-type="genus">Chilicola</tp:taxon-name-part> <tp:taxon-name-part taxon-name-part-type="species">neffi</tp:taxon-name-part></tp:taxon-name></italic>, arrow indicates longitudinal depression of frontal area <bold>B</bold> <italic><tp:taxon-name><tp:taxon-name-part taxon-name-part-type="genus">Chilicola</tp:taxon-name-part> <tp:taxon-name-part taxon-name-part-type="species">vicugna</tp:taxon-name-part></tp:taxon-name></italic>, longitudinal depressions absent; scale bars 0.25 mm.</p></caption><graphic xmlns:xlink="http://www.w3.org/1999/xlink" xlink:href="zookeys-591-001-g003.jpg" position="float" orientation="portrait" xlink:type="simple" id="oo_89273.jpg"/></fig><fig id="F4" position="float" orientation="portrait"><label>Figure 4.</label><caption><p>Male: <bold>A</bold> <italic><tp:taxon-name><tp:taxon-name-part taxon-name-part-type="genus">Chilicola</tp:taxon-name-part> <tp:taxon-name-part taxon-name-part-type="species">neffi</tp:taxon-name-part></tp:taxon-name></italic>, metabasitarsus<sup>†</sup> ≤3.8× as long as maximum depth, scale bar 0.25 mm <bold>B</bold> <italic><tp:taxon-name><tp:taxon-name-part taxon-name-part-type="genus">Chilicola</tp:taxon-name-part> <tp:taxon-name-part taxon-name-part-type="species">neffi</tp:taxon-name-part></tp:taxon-name></italic>, S8, arrow indicates convex incursion of anteromedial sclerotized margin into lateral process, scale bar 0.15 mm <bold>C</bold> <italic><tp:taxon-name><tp:taxon-name-part taxon-name-part-type="genus">Chilicola</tp:taxon-name-part> <tp:taxon-name-part taxon-name-part-type="species">packeri</tp:taxon-name-part></tp:taxon-name></italic>, metabasitarsus ≥4× as long as maximum depth, scale bar 0.25 mm <bold>D</bold> <italic><tp:taxon-name><tp:taxon-name-part taxon-name-part-type="genus">Chilicola</tp:taxon-name-part> <tp:taxon-name-part taxon-name-part-type="species">packeri</tp:taxon-name-part></tp:taxon-name></italic>, S8, lateral process with anteromedial sclerotized margin wide but subparallel to margin throughout scale bar 0.15 mm.</p></caption><graphic xmlns:xlink="http://www.w3.org/1999/xlink" xlink:href="zookeys-591-001-g004.jpg" position="float" orientation="portrait" xlink:type="simple" id="oo_89274.jpg"/></fig><fig id="F5" position="float" orientation="portrait"><label>Figure 5.</label><caption><p>Male S1, apical surface: <bold>A</bold> <italic><tp:taxon-name><tp:taxon-name-part taxon-name-part-type="genus">Chilicola</tp:taxon-name-part> <tp:taxon-name-part taxon-name-part-type="species">mavida</tp:taxon-name-part></tp:taxon-name></italic>, with longitudinal median ridge <bold>B</bold> <italic><tp:taxon-name><tp:taxon-name-part taxon-name-part-type="genus">Chilicola</tp:taxon-name-part> <tp:taxon-name-part taxon-name-part-type="species">randolphi</tp:taxon-name-part></tp:taxon-name></italic>, longitudinally concave <bold>C</bold> <italic><tp:taxon-name><tp:taxon-name-part taxon-name-part-type="genus">Chilicola</tp:taxon-name-part> <tp:taxon-name-part taxon-name-part-type="species">neffi</tp:taxon-name-part></tp:taxon-name></italic>, weakly convex <bold>D</bold> <italic><tp:taxon-name><tp:taxon-name-part taxon-name-part-type="genus">Chilicola</tp:taxon-name-part> <tp:taxon-name-part taxon-name-part-type="species">charizard</tp:taxon-name-part></tp:taxon-name></italic>, with median anterior convexity; scale bars 0.25 mm.</p></caption><graphic xmlns:xlink="http://www.w3.org/1999/xlink" xlink:href="zookeys-591-001-g005.jpg" position="float" orientation="portrait" xlink:type="simple" id="oo_89275.jpg"/></fig><fig id="F25" position="float" orientation="portrait"><label>Figure 25.</label><caption><p>Female, frontal view: <bold>A</bold> <italic><tp:taxon-name><tp:taxon-name-part taxon-name-part-type="genus">Chilicola</tp:taxon-name-part> <tp:taxon-name-part taxon-name-part-type="species">neffi</tp:taxon-name-part></tp:taxon-name></italic>, arrows indicate longitudinal depressions of frontal area <bold>B</bold> <italic><tp:taxon-name><tp:taxon-name-part taxon-name-part-type="genus">Chilicola</tp:taxon-name-part> <tp:taxon-name-part taxon-name-part-type="species">mantagua</tp:taxon-name-part></tp:taxon-name></italic>, longitudinal depressions absent; scale bars 0.25 mm.</p></caption><graphic xmlns:xlink="http://www.w3.org/1999/xlink" xlink:href="zookeys-591-001-g025.jpg" position="float" orientation="portrait" xlink:type="simple" id="oo_89295.jpg"/></fig><fig id="F26" position="float" orientation="portrait"><label>Figure 26.</label><caption><p>Female: <bold>A</bold> <italic><tp:taxon-name><tp:taxon-name-part taxon-name-part-type="genus">Chilicola</tp:taxon-name-part> <tp:taxon-name-part taxon-name-part-type="species">packeri</tp:taxon-name-part></tp:taxon-name></italic>, metasoma, T1-T3 orange-brown except for paired lateral dark spots, scale bar 0.5 mm <bold>B</bold> <italic><tp:taxon-name><tp:taxon-name-part taxon-name-part-type="genus">Chilicola</tp:taxon-name-part> <tp:taxon-name-part taxon-name-part-type="species">packeri</tp:taxon-name-part></tp:taxon-name></italic>, metabasitarsus &gt;4× as long as maximum depth, scale bar 0.25 mm <bold>C</bold> <italic><tp:taxon-name><tp:taxon-name-part taxon-name-part-type="genus">Chilicola</tp:taxon-name-part> <tp:taxon-name-part taxon-name-part-type="species">neffi</tp:taxon-name-part></tp:taxon-name></italic>, metasoma, T1-T3 partly orange-brown with apical half of disc dark, scale bar 0.5 mm <bold>D</bold> <italic><tp:taxon-name><tp:taxon-name-part taxon-name-part-type="genus">Chilicola</tp:taxon-name-part> <tp:taxon-name-part taxon-name-part-type="species">neffi</tp:taxon-name-part></tp:taxon-name></italic>, metabasitarsus ~3.3× as long as maximum depth, scale bar 0.25 mm.</p></caption><graphic xmlns:xlink="http://www.w3.org/1999/xlink" xlink:href="zookeys-591-001-g026.jpg" position="float" orientation="portrait" xlink:type="simple" id="oo_89296.jpg"/></fig><fig id="F49" position="float" orientation="portrait"><label>Figure 49.</label><caption><p>Distribution of <tp:taxon-name><tp:taxon-name-part taxon-name-part-type="genus">Chilicola</tp:taxon-name-part> (<tp:taxon-name-part taxon-name-part-type="subgenus">Heteroediscelis</tp:taxon-name-part>)</tp:taxon-name> by species. Original and geo-referenced records are plotted as diamonds, circles, triangles, and squares in alternating yellow and white; speculative ranges are plotted in contrasting colours, and are smoothed, slightly enlarged convex hulls. Scale bars approximately 200 km, background imagery provided by ESRI.</p></caption><graphic xmlns:xlink="http://www.w3.org/1999/xlink" xlink:href="zookeys-591-001-g049.jpg" position="float" orientation="portrait" xlink:type="simple" id="oo_89320.jpg"/></fig></tp:treatment-sec><ref-list><ref id="B59"><mixed-citation xmlns:xlink="http://www.w3.org/1999/xlink" xlink:type="simple">
          <person-group><name name-style="western"><surname>Packer</surname><given-names>L</given-names></name></person-group> (<year>2008</year>) <article-title>Phylogeny and classification of the <tp:taxon-name><tp:taxon-name-part taxon-name-part-type="subfamily">Xeromelissinae</tp:taxon-name-part></tp:taxon-name> (<tp:taxon-name><tp:taxon-name-part taxon-name-part-type="order">Hymenoptera</tp:taxon-name-part></tp:taxon-name>: <tp:taxon-name><tp:taxon-name-part taxon-name-part-type="superfamily">Apoidea</tp:taxon-name-part></tp:taxon-name>, <tp:taxon-name><tp:taxon-name-part taxon-name-part-type="family">Colletidae</tp:taxon-name-part></tp:taxon-name>) with special emphasis on the genus <italic><tp:taxon-name><tp:taxon-name-part taxon-name-part-type="genus">Chilicola</tp:taxon-name-part></tp:taxon-name></italic>.</article-title> <source>Systematic Entomology</source> <volume>33</volume>: <fpage>72</fpage>–<lpage>96</lpage>. doi: <ext-link xlink:type="simple" ext-link-type="doi" xlink:href="10.1111/j.1365-3113.2007.00398.x">10.1111/j.1365-3113.2007.00398.x</ext-link></mixed-citation></ref><ref id="B54"><mixed-citation xmlns:xlink="http://www.w3.org/1999/xlink" xlink:type="simple">
          <person-group><name name-style="western"><surname>Moure</surname><given-names>JS</given-names></name><name name-style="western"><surname>Urban</surname><given-names>D</given-names></name><name name-style="western"><surname>Melo</surname><given-names>GAR</given-names></name></person-group> (<year>2012</year>) <source>Catalogue of Bees (<tp:taxon-name><tp:taxon-name-part taxon-name-part-type="order">Hymenoptera</tp:taxon-name-part></tp:taxon-name>, <tp:taxon-name><tp:taxon-name-part taxon-name-part-type="superfamily">Apoidea</tp:taxon-name-part></tp:taxon-name>) in the Neotropical Region – online version</source>. <ext-link xlink:type="simple" ext-link-type="uri" xlink:href="http://www.moure.cria.org.br/catalogue">http://www.moure.cria.org.br/catalogue</ext-link> [<date-in-citation content-type="access-date">Viewed 2015</date-in-citation>]</mixed-citation></ref><ref id="B9"><mixed-citation xmlns:xlink="http://www.w3.org/1999/xlink" xlink:type="simple">
          <person-group><name name-style="western"><surname>Ascher</surname><given-names>JS</given-names></name><name name-style="western"><surname>Pickering</surname><given-names>J</given-names></name></person-group> (<year>2015</year>) <source>Discover Life Bee Species Guide and World Checklist (<tp:taxon-name><tp:taxon-name-part taxon-name-part-type="order">Hymenoptera</tp:taxon-name-part></tp:taxon-name>: <tp:taxon-name><tp:taxon-name-part taxon-name-part-type="superfamily">Apoidea</tp:taxon-name-part></tp:taxon-name>: <tp:taxon-name><tp:taxon-name-part taxon-name-part-type="clade">Anthophila</tp:taxon-name-part></tp:taxon-name>)</source>. <ext-link xlink:type="simple" ext-link-type="uri" xlink:href="http://www.discoverlife.org/mp/20q?guide=Apoidea_species">http://www.discoverlife.org/mp/20q?guide=Apoidea_species</ext-link> [<date-in-citation content-type="access-date">Viewed 2015</date-in-citation>]</mixed-citation></ref></ref-list></tp:taxon-treatment>
