# Supplementary material for: A revision of Chilicola (Heteroediscelis), a subgenus of xeromelissine bees (Hymenoptera, Colletidae) endemic to Chile: taxonomy, phylogeny, and biogeography, with descriptions of eight new species
Source: Zookeys. 2016 May 19;(591):1–144. doi: 10.3897/zookeys.591.7731 (PMC4926649; doi:10.3897/zookeys.591.7731)
Supplement: XML Treatment for Chilicola (Heteroediscelis) randolphi [file zookeys.591.7731-treatment15.xml]

<!DOCTYPE tp:taxon-treatment
  PUBLIC "-//TaxonX//DTD Taxonomic Treatment Publishing DTD v0 20100105//EN" "tax-treatment-NSO.dtd">
<tp:taxon-treatment xmlns:tp="http://www.plazi.org/taxpub"><tp:treatment-meta><kwd-group><label>Taxon classification</label><kwd><named-content content-type="kingdom">Animalia</named-content></kwd><kwd><named-content content-type="order">Hymenoptera</named-content></kwd><kwd><named-content content-type="family">Colletidae</named-content></kwd></kwd-group><mixed-citation publication-type="journal"><person-group><name><surname>Monckton</surname><given-names>Spencer K.</given-names></name></person-group><article-title>A revision of <tp:taxon-name><tp:taxon-name-part taxon-name-part-type="genus">Chilicola</tp:taxon-name-part> (<tp:taxon-name-part taxon-name-part-type="subgenus">Heteroediscelis</tp:taxon-name-part>)</tp:taxon-name>, a subgenus of xeromelissine bees (<tp:taxon-name><tp:taxon-name-part taxon-name-part-type="order">Hymenoptera</tp:taxon-name-part></tp:taxon-name>, <tp:taxon-name><tp:taxon-name-part taxon-name-part-type="family">Colletidae</tp:taxon-name-part></tp:taxon-name>) endemic to Chile: taxonomy, phylogeny, and biogeography, with descriptions of eight new species</article-title><source>Zookeys</source><day>19</day><month>5</month><year>2016</year><volume>2016</volume><issue>591</issue><fpage>1</fpage><lpage>144</lpage><pub-id pub-id-type="doi">10.3897/zookeys.591.7731</pub-id></mixed-citation></tp:treatment-meta><tp:nomenclature><tp:taxon-name>
                <tp:taxon-name-part taxon-name-part-type="genus">Chilicola</tp:taxon-name-part> (<tp:taxon-name-part taxon-name-part-type="subgenus">Heteroediscelis</tp:taxon-name-part>) <tp:taxon-name-part taxon-name-part-type="species">randolphi</tp:taxon-name-part><object-id xmlns:xlink="http://www.w3.org/1999/xlink" content-type="zoobank" xlink:type="simple">http://zoobank.org/9CBF62E8-8C53-4139-A85F-F0A248D49E71</object-id></tp:taxon-name><tp:taxon-authority>Monckton</tp:taxon-authority><tp:taxon-status xmlns:xlink="http://www.w3.org/1999/xlink" xlink:type="simple">sp. n.</tp:taxon-status><xref ref-type="fig" rid="F5">Figs 5B</xref><xref ref-type="fig" rid="F11">; 11D</xref><xref ref-type="fig" rid="F15">; 15A–C</xref><xref ref-type="fig" rid="F17">; 17A</xref><xref ref-type="fig" rid="F18">; 18A–C</xref><xref ref-type="fig" rid="F45">; 45A–J</xref><xref ref-type="fig" rid="F49">; 49</xref><!--PageBreak--></tp:nomenclature><tp:treatment-sec sec-type="diagnosis"><title>Diagnosis.</title><p>Males are readily diagnosed by the distinctly truncate S1 process with apex perpendicular to axis of process in lateral view, and metabasitarsus expanded basally (~0.33× as deep as long). Among consubgeners, only <italic><tp:taxon-name><tp:taxon-name-part taxon-name-part-type="genus">Chilicola</tp:taxon-name-part> <tp:taxon-name-part taxon-name-part-type="species">erithropoda</tp:taxon-name-part></tp:taxon-name></italic> has the metabasitarsus expanded thus, but is readily distinguished from <italic><tp:taxon-name><tp:taxon-name-part taxon-name-part-type="genus">Chilicola</tp:taxon-name-part> <tp:taxon-name-part taxon-name-part-type="species">randolphi</tp:taxon-name-part></tp:taxon-name></italic> by the entirely yellow-orange tibiae and S1 process in lateral view with anterior and posterior margins divergent apically. Females are diagnosable by the red-brown metasoma and protibia yellow only on basal half of dorsal surface. Females of <italic><tp:taxon-name><tp:taxon-name-part taxon-name-part-type="genus">Chilicola</tp:taxon-name-part> <tp:taxon-name-part taxon-name-part-type="species">packeri</tp:taxon-name-part></tp:taxon-name></italic>, many females of <italic><tp:taxon-name><tp:taxon-name-part taxon-name-part-type="genus">Chilicola</tp:taxon-name-part> <tp:taxon-name-part taxon-name-part-type="species">curvapeligrosa</tp:taxon-name-part></tp:taxon-name></italic>, and some females of <italic><tp:taxon-name><tp:taxon-name-part taxon-name-part-type="genus">Chilicola</tp:taxon-name-part> <tp:taxon-name-part taxon-name-part-type="species">neffi</tp:taxon-name-part></tp:taxon-name></italic> also have the metasoma red-brown, but always have the protibia yellow on the entire dorsal surface.</p></tp:treatment-sec><tp:treatment-sec sec-type="description"><title>Description.</title><p>
              <bold>Male (Holotype).</bold> Length 5.6mm, forewing length 3.6mm, head width 1.3mm, thorax width 1.4mm, median ocellar diameter (<abbrev xmlns:xlink="http://www.w3.org/1999/xlink" xlink:title="diameter of the median ocellus" xlink:type="simple">OD</abbrev>) 0.13mm.</p><p>
              <italic>Colouration</italic>: Black-brown, following parts yellow: labrum; clypeus except broadly dark along epistomal suture and apex brown laterad; lower paraocular area, extending <!--PageBreak-->dorsad to just below lower tangent of antennal socket laterally and about 1OD above transverse portion of epistomal suture medially; apicoventral spot on scape; protrochanter apical rim posteriorly; apex of profemur broadly on anterior surface, narrowly <!--PageBreak-->on posterior surface; protibia except dark medioventrally; basal half of dorsal surface of probasitarsus; wide apical ring on mesofemur; basal and apical quarters of mesotibia, dorsal surface suffused with yellow throughout; base of mesobasitarsus; apicodorsal rim of metafemur; ventral surface of metatibia, as well as dorsal surface in basal one-third and narrowly yellow apically except broad around apical lamina and posterior concavity; basal half of metabasitarsus ventrally; anterior spot on tegula; apex of T7. Following parts yellow-brown: ventral surface of antenna from apical half of pedicel to terminal flagellomere, narrowing basad on pedicel and F1; apical half of prodistitarsus; apicoventral rim of metacoxa and metatrochanter. Ventral and posterior metatibial carinae black. Metasoma dark brown, T1-T6 marginal zones amber to translucent yellow at margins.</p><p>
              <italic>Pubescence</italic>: White, hairs generally short (0.5OD) and sparse, not especially plumose; on lower paraocular area and around antennal base long and moderately dense (1.5OD); genal beard long and dense (0.5–3OD) longest at midlength; mesoscutal hairs moderately long and sparse, denser toward lateral margin (1–1.5OD); discs of scutellum and metanotum mostly bare, few short hairs (0.5OD), longer and denser toward lateral and posterior margin of scutellum (1–2OD) longest posteromedially, and toward lateral margin of metanotum (≤2.5OD); propodeal hairs moderately long and dense dorsolaterally (0.5–2.5OD); T1-T3 apicolateral patches of tomentum (0.5–1OD); S2 hairs long and dense (2OD basolaterad, 1.5OD distilaterad, shorter mesad).</p><p>
              <italic>Surface sculpture</italic>: Microsculpture imbricate, integument generally dull; punctures generally small and deep. Clypeus and lower paraocular area moderately densely punctate (i=1-2d) except clypeus sparsely punctate medially (i=2-3d); supraclypeal area irregularly punctate (i=1-4d) densely punctate toward lateral margin (i≤d); frontal area very densely punctate (i≤0.5d), densely punctate around ocelli (i≤d); ocellocular space moderately densely punctate adjacent to compound eye (i=1-2d) becoming impunctate adjacent to lateral ocellus; vertexal area rugose and densely punctate (i≤d); scape shallowly and moderately densely punctate (i=1-2d) densely punctate apicoventrally (i≤d); genal area microstriate and moderately densely punctate (i≤2d); hypostomal area densely punctate (i=d); pronotum densely punctate (i=0.5-1d), lateral surface coarsely imbricate; mesoscutum densely punctate (i=0.5-1d) more sparsely punctate toward lateral margin (i=0.5-2d) punctures crowded around median (i≤d); scutellum moderately densely punctate (i=1-2d) punctures crowded around median (i≤d); mesepisternum irregularly punctate, sparse below scrobe (i=1-3d), sparser anterior of episternal groove (i≥2d), denser on hypoepimeral area (i≤2d); metanotum moderately densely punctate (i≤2d) punctures crowded around median and anteriorly (i≤0.5d); metepisternum densely punctate (i≤d) and distinctly longitudinally striate anterodorsally; metapostnotum rugose; propodeum coarsely imbricate and moderately densely punctate (i=1-2d); T1 punctures small and moderately dense (i=1-3d); T2-T5 moderately densely punctate (i=1-3d); marginal zones of terga weakly imbricate and shiny, minutely punctate to impunctate.</p><p>
              <italic>Structure</italic>: Labrum ~2.2× wider than long (25:11.5); malar space slightly shorter than clypeal lateral (7:8); <abbrev xmlns:xlink="http://www.w3.org/1999/xlink" xlink:title="lower ocular tangent, an imaginary line crossing lower extremities of compound eyes in frontal view, perpendicular to main axis of face" xlink:type="simple">LOT</abbrev> at level of anterior tentorial pits; length of clypeus <!--PageBreak-->subequal to maximum width in frontal view (30:31) extending for less than half its length beyond <abbrev xmlns:xlink="http://www.w3.org/1999/xlink" xlink:title="lower ocular tangent, an imaginary line crossing lower extremities of compound eyes in frontal view, perpendicular to main axis of face" xlink:type="simple">LOT</abbrev> and convex above anterior tentorial pit, in lateral view bulging ~1OD above compound eye; median longitudinal groove present on clypeus except on apex; subantennal sutures shorter than the shortest distance between them (15:16); <abbrev xmlns:xlink="http://www.w3.org/1999/xlink" xlink:title="interalveolar distance, shortest distance between antennal sockets" xlink:type="simple">IAD</abbrev> nearly double <abbrev xmlns:xlink="http://www.w3.org/1999/xlink" xlink:title="minimum antennocular distance, shortest distance between antennal socket and compound eye, typically at an angle of approximately 30° below horizontal laterad from antennal socket" xlink:type="simple">AOD</abbrev> (15: 8); scape ~2.3× as long as maximum width (25:11); pedicel slightly shorter than wide (9:9.5); F1 as long as wide (9.5:9.5); F2 ~1.5× as long as F1 and same length as F3 (F2:F3 - 14.5:14.5); UOD ~1.3× LOD, <abbrev xmlns:xlink="http://www.w3.org/1999/xlink" xlink:title="maximum interocular distance, or greatest distance between inner orbits of compound eyes at level of emargination" xlink:type="simple">IOD</abbrev> ~1.1× UOD (UOD:<abbrev xmlns:xlink="http://www.w3.org/1999/xlink" xlink:title="maximum interocular distance, or greatest distance between inner orbits of compound eyes at level of emargination" xlink:type="simple">IOD</abbrev>:LOD - 55:60:42); frontal line carinate in lower half, flat above, interrupted at midlength; <abbrev xmlns:xlink="http://www.w3.org/1999/xlink" xlink:title="distance from lower tangent of median ocellus to apex of clypeus" xlink:type="simple">MOC</abbrev> shorter than width of head (82:93); <abbrev xmlns:xlink="http://www.w3.org/1999/xlink" xlink:title="ocellocular distance, shortest distance between lateral ocellus and compound eye" xlink:type="simple">OOC</abbrev> ~0.8× <abbrev xmlns:xlink="http://www.w3.org/1999/xlink" xlink:title="interocellar distance, shortest distance between lateral ocelli" xlink:type="simple">IOC</abbrev> (16:19); genal area 0.6× as wide as eye in lateral view (18:30); ratio of lengths of mesoscutum: scutellum: metanotum: metapostnotum – 65:25:11:20; probasitarsus ~2.6× as long as maximum depth (21:8); length of prodistitarsus subequal to that of preceding three tarsomeres combined (from II to V- 6:4:5:16); metafemur 1.85× as long as maximum depth (74:40); summit of metatibial ventral convexity near tibial apex; metatibia less than twice as long as maximum depth (53:32); in apical view apical lamina of metatibia broadly expanded with distinct, secondary anterior lobe, length ~1.33× <abbrev xmlns:xlink="http://www.w3.org/1999/xlink" xlink:title="diameter of the median ocellus" xlink:type="simple">OD</abbrev> (12:9); ventral metatibial carina sharply toothed near apex, posterior carina sublinear and weakly defined basally; metabasitarsus very deep in basal half, only ~3× as long as maximum depth (46:15); S1 process apical surface longitudinally concave, in lateral view anterior and posterior margins subparallel apically. S7 apodemal arm sclerotized margin terminating laterally at arm midlength; ventral lobe ~0.5× as broad as basal attached length; dorsal lobe strap-like, subparallel-sided and somewhat anteriorly curved, with basal tuft of long setae and a short apical row, midlength bare; apex of disc sinuate. S8 lateral process ~1.1× wider than long, anteromedial sclerotized margin following marginal contour. Gonobase apicoventral truncate process biconvex and distinctly notched by a width less than one convexity.</p><p>
              <bold>Female (Allotype).</bold> Length 5.6mm, forewing length 3.6mm, head width 1.1mm, thorax width 1.3mm, median ocellar diameter (<abbrev xmlns:xlink="http://www.w3.org/1999/xlink" xlink:title="diameter of the median ocellus" xlink:type="simple">OD</abbrev>) 0.10mm.</p><p>
              <italic>Colouration</italic>: Black to black-brown except as follows: labrum yellow-brown; mandible with yellow basal spot, translucent yellow in apical half except apex translucent brown. Following parts brown: spot below anterior tentorial pit; median spot on clypeus just above upper margin of anterior tentorial pits; basoventral spot on scape. Following parts yellow: dorsal surface of protibia in basal half; apical two-thirds of prodistitarsus; narrow basal ring on mesotibia; faint anterior spot on tegula. Following parts yellow-brown: apicoventral surfaces of pedicel and F1; ventral surface of antenna from F2 to terminal flagellomere, flagellomeres suffused with brown basally; apical ring on protibia; apical half of mesodistitarsus; apical ring on metafemur; basal ring on metatibia. Metasoma orange-brown, graduli of T2-T4 &amp; S2-S4 dark and widened medially to basal half of disc on S2.</p><p>
              <italic>Pubescence</italic>: As in male except as follows: on lower paraocular area and around antennal base moderately long and moderately dense (1OD); genal beard moderately dense (0.5–2.5OD); discs of mesoscutum, scutellum, and metanotum with sparse short hairs (≤0.5OD), denser and as long or longer toward lateral margin as follows: <!--PageBreak-->mesoscutum (0.5OD), scutellum (1–2OD) also on posterior margin, longest posteromedially, metanotum (2OD); scopar on metafemur and metibia (1–1.5OD); T1-T3 apicolateral patches of tomentum (0.5–1OD); S1 hairs long and moderately dense (≤2OD); S2 scopal hairs (1–2OD).</p><p>
              <italic>Surface sculpture</italic>: As in male except as follows: lower paraocular area moderately densely punctate (i=1-2d) densely punctate adjacent to epistomal suture (i&lt;d); frontal area densely punctate (i≤d), moderately densely punctate around ocelli (i=1-2d); vertexal area densely punctate (i≤d); scape shallowly and moderately densely punctate (i=1-2d); genal area weakly imbricate, weakly microstriate posteriorly, and moderately densely punctate throughout (i=1-2d); hypostomal area moderately densely punctate (i≤2d); pronotum densely punctate (i=d); mesoscutum densely punctate (i=d) moderately densely punctate toward lateral margin (i=1-2d); scutellum and metanotum moderately densely punctate (i=0.5-2d) except metanotal punctures crowded around median and anteriorly (i≤0.5d); metapostnotum rugose; T1-T5 punctures small and sparse (i=1-3d); T6 moderately densely punctate (i=1-2d).</p><p>
              <italic>Structure</italic>: Labrum ~2.3× wider than long (26:11.5); malar space ~0.8× as long as clypeal lateral (7:9); <abbrev xmlns:xlink="http://www.w3.org/1999/xlink" xlink:title="lower ocular tangent, an imaginary line crossing lower extremities of compound eyes in frontal view, perpendicular to main axis of face" xlink:type="simple">LOT</abbrev> at level of anterior tentorial pits; length of clypeus subequal to maximum width in frontal view (34:33) extending for less than half its length beyond <abbrev xmlns:xlink="http://www.w3.org/1999/xlink" xlink:title="lower ocular tangent, an imaginary line crossing lower extremities of compound eyes in frontal view, perpendicular to main axis of face" xlink:type="simple">LOT</abbrev> and convex above anterior tentorial pit as in male; median longitudinal groove absent from clypeus; subantennal sutures shorter than the shortest distance between them (12.5:14.5); <abbrev xmlns:xlink="http://www.w3.org/1999/xlink" xlink:title="interalveolar distance, shortest distance between antennal sockets" xlink:type="simple">IAD</abbrev> 1.6× <abbrev xmlns:xlink="http://www.w3.org/1999/xlink" xlink:title="minimum antennocular distance, shortest distance between antennal socket and compound eye, typically at an angle of approximately 30° below horizontal laterad from antennal socket" xlink:type="simple">AOD</abbrev> (16:10); scape ~3.3× as long as maximum width (26:8); pedicel ~1.3× as long as wide (9:7); F1 slightly longer than wide (8:7.5); F2 ~0.6× as long as F1 (4.5) and 0.75× as long as F3 (6); UOD ~1.3× LOD, <abbrev xmlns:xlink="http://www.w3.org/1999/xlink" xlink:title="maximum interocular distance, or greatest distance between inner orbits of compound eyes at level of emargination" xlink:type="simple">IOD</abbrev> ~1.1× UOD (UOD:<abbrev xmlns:xlink="http://www.w3.org/1999/xlink" xlink:title="maximum interocular distance, or greatest distance between inner orbits of compound eyes at level of emargination" xlink:type="simple">IOD</abbrev>:LOD - 55:60:42); frontal line carinate in lower half, flat above; <abbrev xmlns:xlink="http://www.w3.org/1999/xlink" xlink:title="distance from lower tangent of median ocellus to apex of clypeus" xlink:type="simple">MOC</abbrev> shorter than width of head (85:90); <abbrev xmlns:xlink="http://www.w3.org/1999/xlink" xlink:title="ocellocular distance, shortest distance between lateral ocellus and compound eye" xlink:type="simple">OOC</abbrev> ~0.7× <abbrev xmlns:xlink="http://www.w3.org/1999/xlink" xlink:title="interocellar distance, shortest distance between lateral ocelli" xlink:type="simple">IOC</abbrev> (13.5:20); genal area about two thirds as wide as eye in lateral view (18:28); ratio of lengths of mesoscutum: scutellum: metanotum: metapostnotum – 61:25:11.5:16; probasitarsus ~3.5× as long as maximum depth (25:8.5); prodistitarsus ~0.9× as long as preceding three tarsomeres combined (from II to V - 6:4:5:14); metafemur ~3.3× as long as maximum depth (53:16); metatibia ~4.7× as long as maximum depth (66:14); metabasitarsus almost 4× as long as maximum depth (43:11).</p><fig id="F45" position="float" orientation="portrait"><label>Figure 45.</label><caption><p>
          <italic><tp:taxon-name><tp:taxon-name-part taxon-name-part-type="genus">Chilicola</tp:taxon-name-part> <tp:taxon-name-part taxon-name-part-type="species">randolphi</tp:taxon-name-part></tp:taxon-name></italic>: <bold>A</bold> male habitus, lateral view, scale bar 1 mm <bold>B</bold> male head, frontal view, scale bar 0.5 mm <bold>C</bold> female habitus, lateral view, scale bar 1 mm <bold>D</bold> female head, frontal view, scale bar 0.5 mm <bold>E</bold> male metatibia, posterior view, scale bar 0.25 mm <bold>F</bold> male S1 process, lateral view<sup>†</sup>, scale bar 0.25 mm <bold>G</bold> male S1 process, apical view, scale bar 0.25 mm <bold>H</bold> male S7 (C.rndi.003), scale bar 0.25 mm <bold>I</bold> male S8 (C.rndi.003), scale bar 0.25 mm <bold>J</bold> male genital capsule (C.rndi.003), scale bar 0.25 mm.</p></caption><graphic xmlns:xlink="http://www.w3.org/1999/xlink" xlink:href="zookeys-591-001-g045.jpg" position="float" orientation="portrait" xlink:type="simple" id="oo_89316.jpg"/></fig></tp:treatment-sec><tp:treatment-sec sec-type="type material"><title>Type material</title><p>(6 males &amp; 15 females): <bold>Holotype</bold> (male): Region VII, Laguna del Maule, <named-content xmlns:xlink="http://www.w3.org/1999/xlink" content-type="dwc:verbatimCoordinates" xlink:type="simple"><named-content content-type="geo-json" specific-use="{&#34;type&#34;:&#34;Point&#34;,&#34;coordinates&#34;:[-70.4555,-36.0027]}" xlink:type="simple">S 36.0027°, W 70.4555°</named-content></named-content>, 2227m, <named-content xmlns:xlink="http://www.w3.org/1999/xlink" content-type="date" xlink:type="simple">4.i.2009</named-content>, L. Packer, on <italic><tp:taxon-name><tp:taxon-name-part taxon-name-part-type="genus">Phacelia</tp:taxon-name-part></tp:taxon-name></italic>, <abbrev xmlns:xlink="http://www.w3.org/1999/xlink" xlink:title="Canadian Centre for DNA Barcoding" xlink:type="simple">CCDB</abbrev>-03755 D08, CHI09-6-5-004 (<named-content xmlns:xlink="http://www.w3.org/1999/xlink" content-type="dwc:institutional_code" xlink:type="simple">PCYU</named-content>); <bold>Allotype</bold> (female): same data as holotype, CHI09-6-5-007 (<named-content xmlns:xlink="http://www.w3.org/1999/xlink" content-type="dwc:institutional_code" xlink:type="simple">PCYU</named-content>); <bold>Paratypes: Region VII</bold>: one male and four females, same data as holotype, CHI09-6-5-008, CHI09-6-5-001, CHI09-6-5-002, CHI09-6-5-005, CHI09-6-6-001, (<named-content xmlns:xlink="http://www.w3.org/1999/xlink" content-type="dwc:institutional_code" xlink:type="simple">PCYU</named-content>); two females, same data as holotype (<abbrev xmlns:xlink="http://www.w3.org/1999/xlink" content-type="institution" xlink:title="Pontificia Universidad Católica de Valparaíso, Chile" xlink:type="simple">PUCV</abbrev>); two females, same data as holotype (<abbrev xmlns:xlink="http://www.w3.org/1999/xlink" content-type="institution" xlink:title="Central Texas Melittological Institute" xlink:type="simple">CTMI</abbrev>); one male and one female, E of Laguna del Maule, 160.120km, <named-content xmlns:xlink="http://www.w3.org/1999/xlink" content-type="dwc:verbatimCoordinates" xlink:type="simple"><named-content content-type="geo-json" specific-use="{&#34;type&#34;:&#34;Point&#34;,&#34;coordinates&#34;:[-70.3991,-35.9928]}" xlink:type="simple">S 35.9928°, W 70.3991°</named-content></named-content>, 2505m, <named-content xmlns:xlink="http://www.w3.org/1999/xlink" content-type="date" xlink:type="simple">1-6.i.2013</named-content>, L. Packer &amp; R. Smith, white pan traps, <abbrev xmlns:xlink="http://www.w3.org/1999/xlink" xlink:title="Canadian Centre for DNA Barcoding" xlink:type="simple">CCDB</abbrev>-19991 D05, <abbrev xmlns:xlink="http://www.w3.org/1999/xlink" xlink:title="Canadian Centre for DNA Barcoding" xlink:type="simple">CCDB</abbrev>-19991 D02 (<named-content xmlns:xlink="http://www.w3.org/1999/xlink" content-type="dwc:institutional_code" xlink:type="simple">PCYU</named-content>); one female, same locality, <named-content xmlns:xlink="http://www.w3.org/1999/xlink" content-type="date" xlink:type="simple">1-20.iii.2013</named-content>, S. Monckton &amp; J. Postlethwaite, pan trap (<named-content xmlns:xlink="http://www.w3.org/1999/xlink" content-type="dwc:institutional_code" xlink:type="simple">PCYU</named-content>); one female, W of Laguna del Maule, <named-content xmlns:xlink="http://www.w3.org/1999/xlink" content-type="dwc:verbatimCoordinates" xlink:type="simple"><named-content content-type="geo-json" specific-use="{&#34;type&#34;:&#34;Point&#34;,&#34;coordinates&#34;:[-70.3977,-35.9901]}" xlink:type="simple">S 35.9901°, W 70.3977°</named-content></named-content>, 2541m, <named-content xmlns:xlink="http://www.w3.org/1999/xlink" content-type="date" xlink:type="simple">5.i.2009</named-content>, L. Packer, on <italic><tp:taxon-name><tp:taxon-name-part taxon-name-part-type="genus">Phacelia</tp:taxon-name-part></tp:taxon-name></italic>, <abbrev xmlns:xlink="http://www.w3.org/1999/xlink" xlink:title="Canadian Centre for DNA Barcoding" xlink:type="simple">CCDB</abbrev>-03755 E07 // CHI09-6-5-056 (<named-content xmlns:xlink="http://www.w3.org/1999/xlink" content-type="dwc:institutional_code" xlink:type="simple">PCYU</named-content>); one female, Río Maule, Hwy 115, km 122, <named-content xmlns:xlink="http://www.w3.org/1999/xlink" content-type="dwc:verbatimCoordinates" xlink:type="simple"><named-content content-type="geo-json" specific-use="{&#34;type&#34;:&#34;Point&#34;,&#34;coordinates&#34;:[-70.6426,-35.9016]}" xlink:type="simple">S 35.9016°, W 70.6426°</named-content></named-content>, 1359m, <named-content xmlns:xlink="http://www.w3.org/1999/xlink" content-type="date" xlink:type="simple">1-20.iii.2013</named-content>, S. Monckton &amp; J. <!--PageBreak-->Postlethwaite, pan trap (<named-content xmlns:xlink="http://www.w3.org/1999/xlink" content-type="dwc:institutional_code" xlink:type="simple">PCYU</named-content>); <bold>Region VIII</bold>: two males, Ñuble, Los Lleuques, 4km. E of Recinto, <italic><named-content xmlns:xlink="http://www.w3.org/1999/xlink" content-type="dwc:verbatimCoordinates" xlink:type="simple"><named-content content-type="geo-json" specific-use="{&#34;type&#34;:&#34;Point&#34;,&#34;coordinates&#34;:[-71.645,-36.854]}" xlink:type="simple">S 36.854°, W 71.645°</named-content></named-content>, 783m</italic>, <named-content xmlns:xlink="http://www.w3.org/1999/xlink" content-type="date" xlink:type="simple">xii.1982</named-content>, L. Peña (<named-content xmlns:xlink="http://www.w3.org/1999/xlink" content-type="dwc:institutional_code" xlink:type="simple">AMNH</named-content>); one female, Ñuble, Las Trancas, Shangrila in Chillán area, SE of Recinto, <italic><named-content xmlns:xlink="http://www.w3.org/1999/xlink" content-type="dwc:verbatimCoordinates" xlink:type="simple"><named-content content-type="geo-json" specific-use="{&#34;type&#34;:&#34;Point&#34;,&#34;coordinates&#34;:[-71.468,-36.876]}" xlink:type="simple">S 36.876°, W 71.468°</named-content></named-content>, 1549m</italic>, <named-content xmlns:xlink="http://www.w3.org/1999/xlink" content-type="date" xlink:type="simple">14.xii.1983</named-content>, L. Peña (<named-content xmlns:xlink="http://www.w3.org/1999/xlink" content-type="dwc:institutional_code" xlink:type="simple">AMNH</named-content>); one female, Ñuble, Las Trancas, SE Recinto in Chillán area, <italic><named-content xmlns:xlink="http://www.w3.org/1999/xlink" content-type="dwc:verbatimCoordinates" xlink:type="simple"><named-content content-type="geo-json" specific-use="{&#34;type&#34;:&#34;Point&#34;,&#34;coordinates&#34;:[-71.48,-36.911]}" xlink:type="simple">S 36.911°, W 71.48°</named-content></named-content>, 1250m</italic>, <named-content xmlns:xlink="http://www.w3.org/1999/xlink" content-type="date" xlink:type="simple">i.1987</named-content>, Luis E. Peña (<named-content xmlns:xlink="http://www.w3.org/1999/xlink" content-type="dwc:institutional_code" xlink:type="simple">AMNH</named-content>); one male, Las Cabras, mts. in Chillán area, S Chillán Volcano, Ñuble Prov., <italic><named-content xmlns:xlink="http://www.w3.org/1999/xlink" content-type="dwc:verbatimCoordinates" xlink:type="simple"><named-content content-type="geo-json" specific-use="{&#34;type&#34;:&#34;Point&#34;,&#34;coordinates&#34;:[-71.429,-36.918]}" xlink:type="simple">S 36.918°, W 71.429°</named-content></named-content>, 1500m</italic>, <named-content xmlns:xlink="http://www.w3.org/1999/xlink" content-type="date" xlink:type="simple">6–31.i.1963</named-content>, L.E. Peña (<named-content xmlns:xlink="http://www.w3.org/1999/xlink" content-type="dwc:institutional_code" xlink:type="simple">AMNH</named-content>).</p></tp:treatment-sec><tp:treatment-sec sec-type="variation"><title>Variation.</title><p>Some males have the ventral margin of the metatibia dark. Females often have the gradulus of T1 dark, and usually lack the brown spots on the clypeus and below the anterior tentorial pit.</p></tp:treatment-sec><tp:treatment-sec sec-type="distribution"><title>Distribution.</title><p>Southern Andean Cordillera, from Laguna del Maule (Region VII) southwest to Valle Las Trancas (Region VIII); 783–2541m a.s.l.</p></tp:treatment-sec><tp:treatment-sec sec-type="ecology"><title>Ecology.</title><p>Collected on <italic><tp:taxon-name><tp:taxon-name-part taxon-name-part-type="genus">Phacelia</tp:taxon-name-part></tp:taxon-name></italic> (12 records). Recorded December to January and March.</p></tp:treatment-sec><tp:treatment-sec sec-type="etymology"><title>Etymology.</title><p>The specific epithet honours the author’s father, W.F. Randolph Monckton, who nurtured an interest in science and geography, and encouraged a desire for knowledge. It is formed in the genitive singular case.</p></tp:treatment-sec><tp:treatment-sec><!--Section generated to contain objects referenced in tp:taxon-treatment.--><fig id="F5" position="float" orientation="portrait"><label>Figure 5.</label><caption><p>Male S1, apical surface: <bold>A</bold> <italic><tp:taxon-name><tp:taxon-name-part taxon-name-part-type="genus">Chilicola</tp:taxon-name-part> <tp:taxon-name-part taxon-name-part-type="species">mavida</tp:taxon-name-part></tp:taxon-name></italic>, with longitudinal median ridge <bold>B</bold> <italic><tp:taxon-name><tp:taxon-name-part taxon-name-part-type="genus">Chilicola</tp:taxon-name-part> <tp:taxon-name-part taxon-name-part-type="species">randolphi</tp:taxon-name-part></tp:taxon-name></italic>, longitudinally concave <bold>C</bold> <italic><tp:taxon-name><tp:taxon-name-part taxon-name-part-type="genus">Chilicola</tp:taxon-name-part> <tp:taxon-name-part taxon-name-part-type="species">neffi</tp:taxon-name-part></tp:taxon-name></italic>, weakly convex <bold>D</bold> <italic><tp:taxon-name><tp:taxon-name-part taxon-name-part-type="genus">Chilicola</tp:taxon-name-part> <tp:taxon-name-part taxon-name-part-type="species">charizard</tp:taxon-name-part></tp:taxon-name></italic>, with median anterior convexity; scale bars 0.25 mm.</p></caption><graphic xmlns:xlink="http://www.w3.org/1999/xlink" xlink:href="zookeys-591-001-g005.jpg" position="float" orientation="portrait" xlink:type="simple" id="oo_89275.jpg"/></fig><fig id="F11" position="float" orientation="portrait"><label>Figure 11.</label><caption><p>Male: <bold>A</bold> <italic><tp:taxon-name><tp:taxon-name-part taxon-name-part-type="genus">Chilicola</tp:taxon-name-part> <tp:taxon-name-part taxon-name-part-type="species">katherinae</tp:taxon-name-part></tp:taxon-name></italic>, malar space longer than clypeal lateral <bold>B</bold> <italic><tp:taxon-name><tp:taxon-name-part taxon-name-part-type="genus">Chilicola</tp:taxon-name-part> <tp:taxon-name-part taxon-name-part-type="species">charizard</tp:taxon-name-part></tp:taxon-name></italic>, S1 process, lateral view showing strongly concave anterior margin <bold>C</bold> <italic><tp:taxon-name><tp:taxon-name-part taxon-name-part-type="genus">Chilicola</tp:taxon-name-part> <tp:taxon-name-part taxon-name-part-type="species">charizard</tp:taxon-name-part></tp:taxon-name></italic>, metatibia with wide yellow basal ring and apex yellow only basally (C.chzd.005) <bold>D</bold> <italic><tp:taxon-name><tp:taxon-name-part taxon-name-part-type="genus">Chilicola</tp:taxon-name-part> <tp:taxon-name-part taxon-name-part-type="species">randolphi</tp:taxon-name-part></tp:taxon-name></italic>, malar space shorter than clypeal lateral <bold>E</bold> <italic><tp:taxon-name><tp:taxon-name-part taxon-name-part-type="genus">Chilicola</tp:taxon-name-part> <tp:taxon-name-part taxon-name-part-type="species">deserticola</tp:taxon-name-part></tp:taxon-name></italic>, S1 process<sup>†</sup>, lateral view showing sublinear anterior margin <bold>F</bold> <italic><tp:taxon-name><tp:taxon-name-part taxon-name-part-type="genus">Chilicola</tp:taxon-name-part> <tp:taxon-name-part taxon-name-part-type="species">deserticola</tp:taxon-name-part></tp:taxon-name></italic>, metatibia with basal third yellow and wide yellow apical ring; scale bars 0.25 mm.</p></caption><graphic xmlns:xlink="http://www.w3.org/1999/xlink" xlink:href="zookeys-591-001-g011.jpg" position="float" orientation="portrait" xlink:type="simple" id="oo_89281.jpg"/></fig><fig id="F15" position="float" orientation="portrait"><label>Figure 15.</label><caption><p>Male: <bold>A</bold> <italic><tp:taxon-name><tp:taxon-name-part taxon-name-part-type="genus">Chilicola</tp:taxon-name-part> <tp:taxon-name-part taxon-name-part-type="species">randolphi</tp:taxon-name-part></tp:taxon-name></italic>, S1 process<sup>†</sup>, lateral view showing perpendicular truncate apex and parallel margins <bold>B</bold> <italic><tp:taxon-name><tp:taxon-name-part taxon-name-part-type="genus">Chilicola</tp:taxon-name-part> <tp:taxon-name-part taxon-name-part-type="species">randolphi</tp:taxon-name-part></tp:taxon-name></italic>, metatibia &gt;0.5× as deep as long, summit of ventral convexity at ~0.85× tibial length <bold>C</bold> <italic><tp:taxon-name><tp:taxon-name-part taxon-name-part-type="genus">Chilicola</tp:taxon-name-part> <tp:taxon-name-part taxon-name-part-type="species">randolphi</tp:taxon-name-part></tp:taxon-name></italic>, ventral metatibial carina toothed near apex, posterior carina present but weakly defined basally <bold>D</bold> <italic><tp:taxon-name><tp:taxon-name-part taxon-name-part-type="genus">Chilicola</tp:taxon-name-part> <tp:taxon-name-part taxon-name-part-type="species">mantagua</tp:taxon-name-part></tp:taxon-name></italic>, S1 process<sup>†</sup>, lateral view showing oblique apex and apically convergent margins <bold>E</bold> <italic><tp:taxon-name><tp:taxon-name-part taxon-name-part-type="genus">Chilicola</tp:taxon-name-part> <tp:taxon-name-part taxon-name-part-type="species">mantagua</tp:taxon-name-part></tp:taxon-name></italic>, metatibia ~2.1× as long as maximum depth, summit of ventral convexity at two-thirds tibial length <bold>F</bold> <italic><tp:taxon-name><tp:taxon-name-part taxon-name-part-type="genus">Chilicola</tp:taxon-name-part> <tp:taxon-name-part taxon-name-part-type="species">deserticola</tp:taxon-name-part></tp:taxon-name></italic>, ventral metatibial carina with rounded inflection near apex, posterior carina absent basally; scale bars 0.25 mm.</p></caption><graphic xmlns:xlink="http://www.w3.org/1999/xlink" xlink:href="zookeys-591-001-g015.jpg" position="float" orientation="portrait" xlink:type="simple" id="oo_89285.jpg"/></fig><fig id="F17" position="float" orientation="portrait"><label>Figure 17.</label><caption><p>Female, dorsal surface of protibia: <bold>A</bold> <italic><tp:taxon-name><tp:taxon-name-part taxon-name-part-type="genus">Chilicola</tp:taxon-name-part> <tp:taxon-name-part taxon-name-part-type="species">randolphi</tp:taxon-name-part></tp:taxon-name></italic>, yellow in basal half only <bold>B</bold> <italic><tp:taxon-name><tp:taxon-name-part taxon-name-part-type="genus">Chilicola</tp:taxon-name-part> <tp:taxon-name-part taxon-name-part-type="species">deserticola</tp:taxon-name-part></tp:taxon-name></italic>, yellow along entire length <bold>C</bold> <italic><tp:taxon-name><tp:taxon-name-part taxon-name-part-type="genus">Chilicola</tp:taxon-name-part> <tp:taxon-name-part taxon-name-part-type="species">mantagua</tp:taxon-name-part></tp:taxon-name></italic>, yellow along entire length except darkened to yellow-brown apically; scale bars 0.25 mm.</p></caption><graphic xmlns:xlink="http://www.w3.org/1999/xlink" xlink:href="zookeys-591-001-g017.jpg" position="float" orientation="portrait" xlink:type="simple" id="oo_89287.jpg"/></fig><fig id="F18" position="float" orientation="portrait"><label>Figure 18.</label><caption><p>Female: <bold>A</bold> <italic><tp:taxon-name><tp:taxon-name-part taxon-name-part-type="genus">Chilicola</tp:taxon-name-part> <tp:taxon-name-part taxon-name-part-type="species">randolphi</tp:taxon-name-part></tp:taxon-name></italic>, malar space ~0.8× as long as clypeal lateral, scale bar 0.25 mm <bold>B</bold> <italic><tp:taxon-name><tp:taxon-name-part taxon-name-part-type="genus">Chilicola</tp:taxon-name-part> <tp:taxon-name-part taxon-name-part-type="species">randolphi</tp:taxon-name-part></tp:taxon-name></italic>, frontal view, pedicel and F1 yellow-brown apicoventrally as indicated by arrows, scale bar 0.25 mm <bold>C</bold> <italic><tp:taxon-name><tp:taxon-name-part taxon-name-part-type="genus">Chilicola</tp:taxon-name-part> <tp:taxon-name-part taxon-name-part-type="species">randolphi</tp:taxon-name-part></tp:taxon-name></italic>, metasoma orange-brown, T1-T3 with apicolateral patches of tomentum, scale bar 0.5 mm <bold>D</bold> <italic><tp:taxon-name><tp:taxon-name-part taxon-name-part-type="genus">Chilicola</tp:taxon-name-part> <tp:taxon-name-part taxon-name-part-type="species">katherinae</tp:taxon-name-part></tp:taxon-name></italic>, malar space ~1.1× as long as clypeal lateral, scale bar 0.25 mm <bold>E</bold> <italic><tp:taxon-name><tp:taxon-name-part taxon-name-part-type="genus">Chilicola</tp:taxon-name-part> <tp:taxon-name-part taxon-name-part-type="species">vina</tp:taxon-name-part></tp:taxon-name></italic>, frontal view, pedicel and F1 dark throughout, as indicated by arrows, scale bar 0.25 mm <bold>F</bold> <italic><tp:taxon-name><tp:taxon-name-part taxon-name-part-type="genus">Chilicola</tp:taxon-name-part> <tp:taxon-name-part taxon-name-part-type="species">vina</tp:taxon-name-part></tp:taxon-name></italic>, metasoma black-brown, T3 apicolateral hair band sparse, scale bar 0.5 mm.</p></caption><graphic xmlns:xlink="http://www.w3.org/1999/xlink" xlink:href="zookeys-591-001-g018.jpg" position="float" orientation="portrait" xlink:type="simple" id="oo_89288.jpg"/></fig><fig id="F49" position="float" orientation="portrait"><label>Figure 49.</label><caption><p>Distribution of <tp:taxon-name><tp:taxon-name-part taxon-name-part-type="genus">Chilicola</tp:taxon-name-part> (<tp:taxon-name-part taxon-name-part-type="subgenus">Heteroediscelis</tp:taxon-name-part>)</tp:taxon-name> by species. Original and geo-referenced records are plotted as diamonds, circles, triangles, and squares in alternating yellow and white; speculative ranges are plotted in contrasting colours, and are smoothed, slightly enlarged convex hulls. Scale bars approximately 200 km, background imagery provided by ESRI.</p></caption><graphic xmlns:xlink="http://www.w3.org/1999/xlink" xlink:href="zookeys-591-001-g049.jpg" position="float" orientation="portrait" xlink:type="simple" id="oo_89320.jpg"/></fig></tp:treatment-sec></tp:taxon-treatment>
