# Supplementary material for: A revision of Chilicola (Heteroediscelis), a subgenus of xeromelissine bees (Hymenoptera, Colletidae) endemic to Chile: taxonomy, phylogeny, and biogeography, with descriptions of eight new species
Source: Zookeys. 2016 May 19;(591):1–144. doi: 10.3897/zookeys.591.7731 (PMC4926649; doi:10.3897/zookeys.591.7731)
Supplement: XML Treatment for Chilicola (Heteroediscelis) vina [file zookeys.591.7731-treatment18.xml]

<!DOCTYPE tp:taxon-treatment
  PUBLIC "-//TaxonX//DTD Taxonomic Treatment Publishing DTD v0 20100105//EN" "tax-treatment-NSO.dtd">
<tp:taxon-treatment xmlns:tp="http://www.plazi.org/taxpub"><tp:treatment-meta><kwd-group><label>Taxon classification</label><kwd><named-content content-type="kingdom">Animalia</named-content></kwd><kwd><named-content content-type="order">Hymenoptera</named-content></kwd><kwd><named-content content-type="family">Colletidae</named-content></kwd></kwd-group><mixed-citation publication-type="journal"><person-group><name><surname>Monckton</surname><given-names>Spencer K.</given-names></name></person-group><article-title>A revision of <tp:taxon-name><tp:taxon-name-part taxon-name-part-type="genus">Chilicola</tp:taxon-name-part> (<tp:taxon-name-part taxon-name-part-type="subgenus">Heteroediscelis</tp:taxon-name-part>)</tp:taxon-name>, a subgenus of xeromelissine bees (<tp:taxon-name><tp:taxon-name-part taxon-name-part-type="order">Hymenoptera</tp:taxon-name-part></tp:taxon-name>, <tp:taxon-name><tp:taxon-name-part taxon-name-part-type="family">Colletidae</tp:taxon-name-part></tp:taxon-name>) endemic to Chile: taxonomy, phylogeny, and biogeography, with descriptions of eight new species</article-title><source>Zookeys</source><day>19</day><month>5</month><year>2016</year><volume>2016</volume><issue>591</issue><fpage>1</fpage><lpage>144</lpage><pub-id pub-id-type="doi">10.3897/zookeys.591.7731</pub-id></mixed-citation></tp:treatment-meta><tp:nomenclature><tp:taxon-name>
                <tp:taxon-name-part taxon-name-part-type="genus">Chilicola</tp:taxon-name-part> (<tp:taxon-name-part taxon-name-part-type="subgenus">Heteroediscelis</tp:taxon-name-part>) <tp:taxon-name-part taxon-name-part-type="species">vina</tp:taxon-name-part></tp:taxon-name><tp:taxon-authority>Toro &amp; Moldenke, 1979</tp:taxon-authority><xref ref-type="fig" rid="F13">Figs 13B–C</xref><xref ref-type="fig" rid="F14">; 14C–D</xref><xref ref-type="fig" rid="F18">; 18E–F</xref><xref ref-type="fig" rid="F19">; 19B</xref><xref ref-type="fig" rid="F20">; 20B</xref><xref ref-type="fig" rid="F48">; 48A–J</xref><xref ref-type="fig" rid="F49">; 49</xref><tp:nomenclature-citation-list><tp:nomenclature-citation><tp:taxon-name>
                    <tp:taxon-name-part taxon-name-part-type="genus">Chilicola</tp:taxon-name-part> <tp:taxon-name-part taxon-name-part-type="species">vina</tp:taxon-name-part></tp:taxon-name><comment>Toro &amp; Moldenke, 1979: 124–125 (male holotype, female allotype, <named-content xmlns:xlink="http://www.w3.org/1999/xlink" content-type="dwc:institutional_code" xlink:type="simple">AMNH</named-content> [examined]). <xref ref-type="bibr" rid="B59">Packer 2008</xref>: 77. Montalva and Ruz 2010: 29 (checklist). <xref ref-type="bibr" rid="B54">Moure et al. 2012</xref> (catalogue). <xref ref-type="bibr" rid="B9">Ascher and Pickering 2015</xref> (checklist). </comment></tp:nomenclature-citation></tp:nomenclature-citation-list></tp:nomenclature><tp:treatment-sec sec-type="diagnosis"><title>Diagnosis.</title><p>Males are diagnosable by the combination of malar space 1.2–1.4× as long as the clypeal lateral, apical surface of the S1 process weakly longitudinally concave, and the <abbrev xmlns:xlink="http://www.w3.org/1999/xlink" xlink:title="lower ocular tangent, an imaginary line crossing lower extremities of compound eyes in frontal view, perpendicular to main axis of face" xlink:type="simple">LOT</abbrev> passing through the anterior tentorial pits. Females are diagnosable by <!--PageBreak-->the combination of protibia yellow on basal half of dorsal surface only, malar space 1.2–1.3× as long as clypeal lateral, and <abbrev xmlns:xlink="http://www.w3.org/1999/xlink" xlink:title="lower ocular tangent, an imaginary line crossing lower extremities of compound eyes in frontal view, perpendicular to main axis of face" xlink:type="simple">LOT</abbrev> passing through the anterior tentorial pits. Longer-faced individuals of both sexes may be confused with <italic><tp:taxon-name><tp:taxon-name-part taxon-name-part-type="genus">Chilicola</tp:taxon-name-part> <tp:taxon-name-part taxon-name-part-type="species">diaguita</tp:taxon-name-part></tp:taxon-name></italic> and are <!--PageBreak-->best distinguished by the position of the <abbrev xmlns:xlink="http://www.w3.org/1999/xlink" xlink:title="lower ocular tangent, an imaginary line crossing lower extremities of compound eyes in frontal view, perpendicular to main axis of face" xlink:type="simple">LOT</abbrev>, which in <italic><tp:taxon-name><tp:taxon-name-part taxon-name-part-type="genus">Chilicola</tp:taxon-name-part> <tp:taxon-name-part taxon-name-part-type="species">diaguita</tp:taxon-name-part></tp:taxon-name></italic> passes above or just tangent to the upper margin of the anterior tentorial pits. Additionally, males of <italic><tp:taxon-name><tp:taxon-name-part taxon-name-part-type="genus">Chilicola</tp:taxon-name-part> <tp:taxon-name-part taxon-name-part-type="species">vina</tp:taxon-name-part></tp:taxon-name></italic> have the S8 anteromedial sclerotized margin swollen, forming a convex incursion into the membranous interior (sclerotized edge subparallel to margin throughout in <italic><tp:taxon-name><tp:taxon-name-part taxon-name-part-type="genus">Chilicola</tp:taxon-name-part> <tp:taxon-name-part taxon-name-part-type="species">diaguita</tp:taxon-name-part></tp:taxon-name></italic>).</p></tp:treatment-sec><tp:treatment-sec sec-type="description"><title>Description.</title><p>
              <bold>Male.</bold> Length 6.0–6.5mm, forewing length 3.5–3.7mm, head width 1.3mm, thorax width 1.3–1.4mm, median ocellar diameter (<abbrev xmlns:xlink="http://www.w3.org/1999/xlink" xlink:title="diameter of the median ocellus" xlink:type="simple">OD</abbrev>) 0.13mm.</p><p>
              <italic>Colouration</italic>: Black-brown, following parts yellow: labrum except apical margin; inverted T shape on clypeus, apex dark laterad; lower paraocular area at most up to level of transverse portion of epistomal suture medially, extending further laterally but not reaching lower tangent of antennal socket; apicoventral spot on scape; apicoventral surface of pedicel; protrochanter apical rim posteriorly; apex of profemur broadly on anterior surface, narrowly on posterior surface; dorsal surface of protibia, including dorsal half of anterior surface; narrow apical ring on mesofemur; narrow basal ring and apicodorsal rim of mesotibia; wide basal ring on metatibia, narrow apical ring wider ventrally; basal half to two-thirds of metabasitarsus ventrally; anterior spot on tegula. Ventral surface of antennal flagellum yellow-brown, narrowing basally on F1, F11 brown. Apical half of prodistitarsus variably yellow to yellow-brown. Ventral metatibial carina black. Metasoma black, T1-T7 marginal zones translucent yellow.</p><p>
              <italic>Pubescence</italic>: White hairs generally short (0.5OD) and sparse, not especially plumose; on lower paraocular area and around antennal base long and moderately dense (1.5-2OD); genal beard long and moderately dense (0.5-3OD) longest at midlength; mesoscutum, scutellum, and metanotum mostly bare, few short hairs (0.5OD), longer and denser toward lateral margin as follows: mesoscutum (0.5-1OD), scutellum (1-2OD) also on posterior margin, longest posteromedially, metanotum (≤2.5OD); propodeal hairs moderately long and dense dorsolaterally (0.5-2OD); T1-T3 apicolateral patches of tomentum (0.5-1OD); S2 hairs long and dense (1.5OD basolaterad, 0.5OD distilaterad, shorter mesad).</p><p>
              <italic>Surface sculpture</italic>: Microsculpture imbricate, integument generally dull; punctures generally small and deep. Clypeus and lower paraocular areas moderately densely punctate (i=1-2d) except clypeus sparsely punctate medially (i=2-3d); supraclypeal area moderately densely and irregularly punctate (i=1-4d) densely punctate toward lateral margin (i&lt;d); frontal area very densely punctate (i≤0.5d), densely punctate around ocelli (i≤d); ocellocular space moderately densely punctate adjacent to compound eye (i=1-2d) becoming impunctate adjacent to lateral ocellus; vertexal area rugose and densely punctate (i≤d); scape shallowly and moderately densely punctate (i=1-2d) densely punctate apicoventrally (i≤d); genal area microstriate and moderately densely punctate (i=1-2d); hypostomal area weakly imbricate and moderately densely punctate (i=1-2d); pronotum densely punctate (i=0.5-1d), lateral surface coarsely imbricate; mesoscutum and scutellum densely punctate (i=0.5-1d) punctures crowded around median (i≤d), mesoscutum more sparsely punctate laterally (i=1-2d); mesepisternum irregularly punctate, sparse below scrobe (i=1-3d), sparser anterior of episternal groove (i≥3d), irregularly spaced on hypoepimeral area (i≤2d); metanotum moderately <!--PageBreak-->densely punctate (i=1-2d) punctures crowded around median and anteriorly (i≤0.5d); metepisternum densely punctate (i≤d) distinctly longitudinally striate anterodorsally; metapostnotum rugose, fewer transverse lineations posteriorly; propodeum coarsely imbricate, rugulose posteriorly, moderately densely punctate throughout (i=1-2d); T1-T5 coarsely imbricate; T1 sparsely punctate basally (i≥2d) moderately densely punctate apically (i≤2d); T2-T5 moderately densely punctate (i=1-2d) basal depressed area more coarsely microsculptured but punctures distinct; T6 coarsely imbricate posteriorly; T6-T7 moderately sparsely punctate (i=1-3d); marginal zones of terga weakly imbricate and shiny, minutely punctate.</p><p>
              <italic>Structure</italic>: Labrum 2.1× wider than long (21:10); malar space ~1.4× as long as clypeal lateral (11:8); <abbrev xmlns:xlink="http://www.w3.org/1999/xlink" xlink:title="lower ocular tangent, an imaginary line crossing lower extremities of compound eyes in frontal view, perpendicular to main axis of face" xlink:type="simple">LOT</abbrev> at level of anterior tentorial pits; clypeus ~1.25× as long as maximum width in frontal view (36:29) extending for approximately half its length beyond <abbrev xmlns:xlink="http://www.w3.org/1999/xlink" xlink:title="lower ocular tangent, an imaginary line crossing lower extremities of compound eyes in frontal view, perpendicular to main axis of face" xlink:type="simple">LOT</abbrev>; clypeus median longitudinal groove present but weak apically; subantennal sutures ~1.2× as long as the shortest distance between them (17:14); <abbrev xmlns:xlink="http://www.w3.org/1999/xlink" xlink:title="interalveolar distance, shortest distance between antennal sockets" xlink:type="simple">IAD</abbrev> ~1.6× <abbrev xmlns:xlink="http://www.w3.org/1999/xlink" xlink:title="minimum antennocular distance, shortest distance between antennal socket and compound eye, typically at an angle of approximately 30° below horizontal laterad from antennal socket" xlink:type="simple">AOD</abbrev> (11:7); scape 2.5× as long as maximum width (25:10); pedicel as long as wide (9:9); F1 shorter than wide (8.5:9.5); F2 ~1.6× as long as F1 and shorter than F3 (F2:F3 - 13.5:16); UOD 1.5× LOD, <abbrev xmlns:xlink="http://www.w3.org/1999/xlink" xlink:title="maximum interocular distance, or greatest distance between inner orbits of compound eyes at level of emargination" xlink:type="simple">IOD</abbrev> ~1.1× UOD (UOD:<abbrev xmlns:xlink="http://www.w3.org/1999/xlink" xlink:title="maximum interocular distance, or greatest distance between inner orbits of compound eyes at level of emargination" xlink:type="simple">IOD</abbrev>:LOD - 51:56:34); frontal line carinate in lower two-fifths, flat just below median ocellus for a length of ~1OD, otherwise roughly defined; <abbrev xmlns:xlink="http://www.w3.org/1999/xlink" xlink:title="distance from lower tangent of median ocellus to apex of clypeus" xlink:type="simple">MOC</abbrev> subequal to width of head (93:90); <abbrev xmlns:xlink="http://www.w3.org/1999/xlink" xlink:title="ocellocular distance, shortest distance between lateral ocellus and compound eye" xlink:type="simple">OOC</abbrev> ~0.67× <abbrev xmlns:xlink="http://www.w3.org/1999/xlink" xlink:title="interocellar distance, shortest distance between lateral ocelli" xlink:type="simple">IOC</abbrev> (12:18); genal area ~0.6× as wide as compound eye in lateral view (17:31); ratio of lengths of mesoscutum: scutellum: metanotum: metapostnotum - 62:23:14.5:19; probasitarsus 4× as long as maximum depth (24:6); length of prodistitarsus subequal to that of preceding three tarsomeres combined (from II to V - 7:6:4:16); metafemur ~2× as long as maximum depth (71:36); summit of metatibial ventral convexity broadly rounded and near tibial apex; metatibia ~1.9× as long as maximum depth (56:30); in apical view apical lamina of metatibia broad and thick, length subequal to <abbrev xmlns:xlink="http://www.w3.org/1999/xlink" xlink:title="diameter of the median ocellus" xlink:type="simple">OD</abbrev> (10:10); ventral metatibial carina toothed near apex, posterior carina sublinear and weakly defined basally; metabasitarsus ~4.67× as long as maximum depth (42:9); S1 process apical surface longitudinally concave at least posteriorly, in lateral view anterior and posterior margins divergent apically, apex appearing anteriorly bent. S7 apodemal arm sclerotized margin terminating laterally at arm midlength; ventral lobe ~0.33× as broad as basal attached length; dorsal lobe strap-like, subparallel-sided and somewhat anteriorly curved, with basal tuft of long setae and a short apical row, midlength bare. S8 lateral process ~1.2× wider than long, anteromedial sclerotized margin having distinct convex incursion, appearing swollen. Gonobase apicoventral truncate process biconvex and distinctly notched by a width less than one convexity.</p><p>
              <bold>Female.</bold> Length 4.9–6.1mm, forewing length 3.2–3.5mm, head width 1.1–1.2mm, thorax width 1.1–1.3mm, median ocellar diameter (<abbrev xmlns:xlink="http://www.w3.org/1999/xlink" xlink:title="diameter of the median ocellus" xlink:type="simple">OD</abbrev>) 0.12mm.</p><p>
              <italic>Colouration</italic>: Black to black-brown except as follows: mandible with yellow basal spot, translucent yellow in apical half except apex translucent brown. Following parts variably brown to black: pedicel, F1 and F2, on apicoventral margins; apicodorsal rim of metafemur; wide basal ring on metatibia. Following parts variably yellow to yellow-brown: ventral surface of F3-F10, suffused with brown basally; dorsal surface <!--PageBreak-->of protibia in basal half; apical half of prodistitarsus; basidorsal spot on mesotibia. Anterior spot on tegula absent or faintly translucent yellow. Metasoma black, T1-T5 marginal zones translucent yellow.</p><p>
              <italic>Pubescence</italic>: As in male except as follows: on lower paraocular area and around antennal base moderately long and moderately dense (1OD); genal beard sparse (0.5–2OD); discs of mesoscutum, scutellum, and metanotum with spase short hairs (≤0.5OD), denser and as long or longer toward lateral margin as follows: mesoscutum (≤0.5OD), scutellum (1–1.5OD) also on posterior margin, longest posteromediallym metanotum (≤2OD); propodeal hairs moderately long and dense dorsolaterally (0.5–1.5OD); scopae on metafemur and metatibia (1–2OD); T1-T2 apicolateral patches of tomentum (0.5–1OD), T3 apicolateral hair band sparse, not tomentose; S1 hairs long and moderately dense (≤2.5OD); S2 scopal hairs (1–3OD).</p><p>
              <italic>Surface sculpture</italic>: As in male except as follows: clypeus moderately densely punctate throughout (i=1-2d); supraclypeal, vertexal, and genal areas moderately densely punctate (i=1-2d) except supraclypeal area more densely punctate toward lateral margin (i≤d); frontal area densely punctate (i≤d); scape shallowly and moderately densely punctate (i=1-2d); hypostomal area weakly imbricate to glossy apically, sparsely punctate (i≥2d); mesoscutum and scutellum densely punctate (i=0.5-1d); mesepisternum irregularly punctate, sparse below scrobe (i=2-4d), sparser anterior of episternal groove (i≥4d), impunctate just dorsad of scrobe, otherwise irregular and moderately dense on hypoepimeral area (i≤2d); metanotum moderately densely punctate (i=0.5-2d); metapostnotum rugose, fewer transverse lineations posteriorly; propodeum moderately densely punctate (i=1-2d); T1-T5 punctures small and sparse (i=1-3d); T6 moderately densely punctate (i=1-2d).</p><p>
              <italic>Structure</italic>: Labrum 2.3× wider than long (23:10); malar space ~1.3× as long as clypeal lateral (9.5:7.5); <abbrev xmlns:xlink="http://www.w3.org/1999/xlink" xlink:title="lower ocular tangent, an imaginary line crossing lower extremities of compound eyes in frontal view, perpendicular to main axis of face" xlink:type="simple">LOT</abbrev> at level of anterior tentorial pits; clypeus ~1.1× as long as maximum width in frontal view (33:29) extending for approximately half its length beyond <abbrev xmlns:xlink="http://www.w3.org/1999/xlink" xlink:title="lower ocular tangent, an imaginary line crossing lower extremities of compound eyes in frontal view, perpendicular to main axis of face" xlink:type="simple">LOT</abbrev>; median longitudinal groove weak on clypeus; subantennal sutures subequal in length to the shortest distance between them (13.5:13); <abbrev xmlns:xlink="http://www.w3.org/1999/xlink" xlink:title="interalveolar distance, shortest distance between antennal sockets" xlink:type="simple">IAD</abbrev> ~1.33× <abbrev xmlns:xlink="http://www.w3.org/1999/xlink" xlink:title="minimum antennocular distance, shortest distance between antennal socket and compound eye, typically at an angle of approximately 30° below horizontal laterad from antennal socket" xlink:type="simple">AOD</abbrev> (12:9); scape ~3.6× as long as maximum width (25:7); pedicel as long as wide (6.5:6.5); F1 as long as wide (8:8); F2 shorter than F1 and shorter than F3 (F2:F3 - 4.5:6); UOD ~1.4× LOD, <abbrev xmlns:xlink="http://www.w3.org/1999/xlink" xlink:title="maximum interocular distance, or greatest distance between inner orbits of compound eyes at level of emargination" xlink:type="simple">IOD</abbrev> ~1.1× as long as UOD (UOD:<abbrev xmlns:xlink="http://www.w3.org/1999/xlink" xlink:title="maximum interocular distance, or greatest distance between inner orbits of compound eyes at level of emargination" xlink:type="simple">IOD</abbrev>:LOD - 49:53:36); frontal line carinate in lower third, flat above; <abbrev xmlns:xlink="http://www.w3.org/1999/xlink" xlink:title="distance from lower tangent of median ocellus to apex of clypeus" xlink:type="simple">MOC</abbrev> ~1.1× as long as width of head (86:79); <abbrev xmlns:xlink="http://www.w3.org/1999/xlink" xlink:title="ocellocular distance, shortest distance between lateral ocellus and compound eye" xlink:type="simple">OOC</abbrev> ~0.65× <abbrev xmlns:xlink="http://www.w3.org/1999/xlink" xlink:title="interocellar distance, shortest distance between lateral ocelli" xlink:type="simple">IOC</abbrev> (12:19); genal area ~0.65× as wide as eye in lateral view (17:26); ratio of lengths of mesoscutum: scutellum: metanotum: metapostnotum – 58:21:10:14; probasitarsus 4× as long as maximum depth (24:6); length of prodistitarsus ~0.9× that of preceding three tarsomeres combined (from II to V - 6:5:5:14); metafemur ~3.1× as long as maximum depth (50:16); metatibia ~4.2× as long as maximum depth (59:14); metabasitarsus ~4.4× as long as maximum depth (40:9).</p><fig id="F48" position="float" orientation="portrait"><label>Figure 48.</label><caption><p>
          <italic><tp:taxon-name><tp:taxon-name-part taxon-name-part-type="genus">Chilicola</tp:taxon-name-part> <tp:taxon-name-part taxon-name-part-type="species">vina</tp:taxon-name-part></tp:taxon-name></italic>: <bold>A</bold> male habitus, lateral view, scale bar 1 mm <bold>B</bold> male head, frontal view, scale bar 0.5 mm <bold>C</bold> female habitus, lateral view, scale bar 1 mm <bold>D</bold> female head, frontal view, scale bar 0.5 mm <bold>E</bold> male metatibia, posterior view, scale bar 0.25 mm <bold>F</bold> male S1 process, lateral view<sup>†</sup>, scale bar 0.25 mm <bold>G</bold> male S1 process, apical view, scale bar 0.25 mm <bold>H</bold> male S7, scale bar 0.25 mm <bold>I</bold> male S8, scale bar 0.25 mm <bold>J</bold> male genital capsule, scale bar 0.25 mm.</p></caption><graphic xmlns:xlink="http://www.w3.org/1999/xlink" xlink:href="zookeys-591-001-g048.jpg" position="float" orientation="portrait" xlink:type="simple" id="oo_89319.jpg"/></fig></tp:treatment-sec><tp:treatment-sec sec-type="material"><title>Material studied</title><p>(58 males &amp; 71 females): <bold>Holotype</bold> (male): Region V, Cuesta la Dormida, <italic><named-content xmlns:xlink="http://www.w3.org/1999/xlink" content-type="dwc:verbatimCoordinates" xlink:type="simple"><named-content content-type="geo-json" specific-use="{&#34;type&#34;:&#34;Point&#34;,&#34;coordinates&#34;:[-71.019,-33.067]}" xlink:type="simple">S 33.067°, W 71.019°</named-content></named-content>, 1197m</italic>, Moldenke (<named-content xmlns:xlink="http://www.w3.org/1999/xlink" content-type="dwc:institutional_code" xlink:type="simple">AMNH</named-content>); <bold>Allotype</bold> (female): same data as holotype (<named-content xmlns:xlink="http://www.w3.org/1999/xlink" content-type="dwc:institutional_code" xlink:type="simple">AMNH</named-content>); <bold>RM Santiago</bold>: one paratype female, Pr. Valparaíso &amp; Santiago, Cuesta La Dormida, <italic><named-content xmlns:xlink="http://www.w3.org/1999/xlink" content-type="dwc:verbatimCoordinates" xlink:type="simple"><named-content content-type="geo-json" specific-use="{&#34;type&#34;:&#34;Point&#34;,&#34;coordinates&#34;:[-70.998,-33.068]}" xlink:type="simple">S 33.068°, W 70.998°</named-content></named-content>, 1078m</italic>, <named-content xmlns:xlink="http://www.w3.org/1999/xlink" content-type="date" xlink:type="simple">1970-72</named-content>, A.R. Moldenke, INT BIOL PROGRAM (<named-content xmlns:xlink="http://www.w3.org/1999/xlink" content-type="dwc:institutional_code" xlink:type="simple">AMNH</named-content>); one female, same locality, <named-content xmlns:xlink="http://www.w3.org/1999/xlink" content-type="date" xlink:type="simple">20.x.1971</named-content>, A.R. <!--PageBreak--><!--PageBreak-->Moldenke, on <italic><tp:taxon-name><tp:taxon-name-part taxon-name-part-type="genus">Loasa</tp:taxon-name-part></tp:taxon-name></italic>, INT BIOL PROGRAM 31210 (<named-content xmlns:xlink="http://www.w3.org/1999/xlink" content-type="dwc:institutional_code" xlink:type="simple">AMNH</named-content>); one female, same locality, <named-content xmlns:xlink="http://www.w3.org/1999/xlink" content-type="date" xlink:type="simple">20.x.1971</named-content>, A.R. Moldenke, on <italic><tp:taxon-name><tp:taxon-name-part taxon-name-part-type="genus">Loasa</tp:taxon-name-part></tp:taxon-name></italic>, INT BIOL PROGRAM 31209 (<named-content xmlns:xlink="http://www.w3.org/1999/xlink" content-type="dwc:institutional_code" xlink:type="simple">AMNH</named-content>); one female, same locality, <named-content xmlns:xlink="http://www.w3.org/1999/xlink" content-type="date" xlink:type="simple">20.x.1971</named-content>, A.R. Moldenke, on <italic><tp:taxon-name><tp:taxon-name-part taxon-name-part-type="genus">Stachys</tp:taxon-name-part> <tp:taxon-name-part taxon-name-part-type="species">grandidentata</tp:taxon-name-part></tp:taxon-name></italic>, INT BIOL PROGRAM 31245 (<named-content xmlns:xlink="http://www.w3.org/1999/xlink" content-type="dwc:institutional_code" xlink:type="simple">AMNH</named-content>); two females, same locality, <named-content xmlns:xlink="http://www.w3.org/1999/xlink" content-type="date" xlink:type="simple">9.x.1971</named-content>, A.R. Moldenke, INT BIOL PROGRAM 31104, INT BIOL PROGRAM 31108 (<named-content xmlns:xlink="http://www.w3.org/1999/xlink" content-type="dwc:institutional_code" xlink:type="simple">AMNH</named-content>); two males and two females, Chacabuco: Cuesta la Dormida, <italic><named-content xmlns:xlink="http://www.w3.org/1999/xlink" content-type="dwc:verbatimCoordinates" xlink:type="simple"><named-content content-type="geo-json" specific-use="{&#34;type&#34;:&#34;Point&#34;,&#34;coordinates&#34;:[-70.998,-33.068]}" xlink:type="simple">S 33.068°, W 70.998°</named-content></named-content>, 1078m</italic>, <named-content xmlns:xlink="http://www.w3.org/1999/xlink" content-type="date" xlink:type="simple">15.xi.1992</named-content>, Rozen, Sharkov, Snyder (<named-content xmlns:xlink="http://www.w3.org/1999/xlink" content-type="dwc:institutional_code" xlink:type="simple">AMNH</named-content>); two females, Caleu, <italic><named-content xmlns:xlink="http://www.w3.org/1999/xlink" content-type="dwc:verbatimCoordinates" xlink:type="simple"><named-content content-type="geo-json" specific-use="{&#34;type&#34;:&#34;Point&#34;,&#34;coordinates&#34;:[-70.977,-32.998]}" xlink:type="simple">S 32.998°, W 70.977°</named-content></named-content>, 1054m</italic>, <named-content xmlns:xlink="http://www.w3.org/1999/xlink" content-type="date" xlink:type="simple">3.x.2000</named-content>, L. Packer (<named-content xmlns:xlink="http://www.w3.org/1999/xlink" content-type="dwc:institutional_code" xlink:type="simple">PCYU</named-content>); one male, nr. Caleu, <named-content xmlns:xlink="http://www.w3.org/1999/xlink" content-type="dwc:verbatimCoordinates" xlink:type="simple"><named-content content-type="geo-json" specific-use="{&#34;type&#34;:&#34;Point&#34;,&#34;coordinates&#34;:[-70.9966,-33.0089]}" xlink:type="simple">S 33.0089°, W 70.9966°</named-content></named-content>, 1230m, <named-content xmlns:xlink="http://www.w3.org/1999/xlink" content-type="date" xlink:type="simple">26.x.2010</named-content>, L. Packer, B09857-C02 Bees of Chile310 (<named-content xmlns:xlink="http://www.w3.org/1999/xlink" content-type="dwc:institutional_code" xlink:type="simple">PCYU</named-content>); one male and seven females, Espinalillo, <named-content xmlns:xlink="http://www.w3.org/1999/xlink" content-type="dwc:verbatimCoordinates" xlink:type="simple"><named-content content-type="geo-json" specific-use="{&#34;type&#34;:&#34;Point&#34;,&#34;coordinates&#34;:[-70.9406,-33.005]}" xlink:type="simple">S 33.0050°, W 70.9406°</named-content></named-content>, 877m, <named-content xmlns:xlink="http://www.w3.org/1999/xlink" content-type="date" xlink:type="simple">5.v.2013</named-content>, L. Packer (<named-content xmlns:xlink="http://www.w3.org/1999/xlink" content-type="dwc:institutional_code" xlink:type="simple">PCYU</named-content>); one male and one female, same data (<abbrev xmlns:xlink="http://www.w3.org/1999/xlink" content-type="institution" xlink:title="Central Texas Melittological Institute" xlink:type="simple">CTMI</abbrev>); two males, El Paico, <italic><named-content xmlns:xlink="http://www.w3.org/1999/xlink" content-type="dwc:verbatimCoordinates" xlink:type="simple"><named-content content-type="geo-json" specific-use="{&#34;type&#34;:&#34;Point&#34;,&#34;coordinates&#34;:[-71.055,-33.689]}" xlink:type="simple">S 33.689°, W 71.055°</named-content></named-content>, 252m</italic>, <named-content xmlns:xlink="http://www.w3.org/1999/xlink" content-type="date" xlink:type="simple">i.1975</named-content>, Luis E. Peña (<named-content xmlns:xlink="http://www.w3.org/1999/xlink" content-type="dwc:institutional_code" xlink:type="simple">AMNH</named-content>); three males and two females, Pte. Alto, <italic><named-content xmlns:xlink="http://www.w3.org/1999/xlink" content-type="dwc:verbatimCoordinates" xlink:type="simple"><named-content content-type="geo-json" specific-use="{&#34;type&#34;:&#34;Point&#34;,&#34;coordinates&#34;:[-70.567,-33.617]}" xlink:type="simple">S 33.617°, W 70.567°</named-content></named-content>, 705m</italic>, <named-content xmlns:xlink="http://www.w3.org/1999/xlink" content-type="date" xlink:type="simple">5.xii.1999</named-content>, F. Vivallo, on <italic><tp:taxon-name><tp:taxon-name-part taxon-name-part-type="genus">Aloysium</tp:taxon-name-part> <tp:taxon-name-part taxon-name-part-type="species">citriodora</tp:taxon-name-part></tp:taxon-name></italic> (<named-content xmlns:xlink="http://www.w3.org/1999/xlink" content-type="dwc:institutional_code" xlink:type="simple">UFRJ</named-content>); one male and one female, same locality and collector, <named-content xmlns:xlink="http://www.w3.org/1999/xlink" content-type="date" xlink:type="simple">10.i.2000</named-content>, on <italic><tp:taxon-name><tp:taxon-name-part taxon-name-part-type="genus">Aloysium</tp:taxon-name-part> <tp:taxon-name-part taxon-name-part-type="species">citriodora</tp:taxon-name-part></tp:taxon-name></italic> (<named-content xmlns:xlink="http://www.w3.org/1999/xlink" content-type="dwc:institutional_code" xlink:type="simple">UFRJ</named-content>); eleven males, same locality and collector, <named-content xmlns:xlink="http://www.w3.org/1999/xlink" content-type="date" xlink:type="simple">4.ii.2001</named-content> (<named-content xmlns:xlink="http://www.w3.org/1999/xlink" content-type="dwc:institutional_code" xlink:type="simple">UFRJ</named-content>); eight males, same locality and collector, <named-content xmlns:xlink="http://www.w3.org/1999/xlink" content-type="date" xlink:type="simple">4.ii.2001</named-content>, on <italic><tp:taxon-name><tp:taxon-name-part taxon-name-part-type="genus">Aloysium</tp:taxon-name-part> <tp:taxon-name-part taxon-name-part-type="species">citriodora</tp:taxon-name-part></tp:taxon-name></italic> (<named-content xmlns:xlink="http://www.w3.org/1999/xlink" content-type="dwc:institutional_code" xlink:type="simple">UFRJ</named-content>); three males, same locality and collector, <named-content xmlns:xlink="http://www.w3.org/1999/xlink" content-type="date" xlink:type="simple">4.iii.2001</named-content>, on <italic><tp:taxon-name><tp:taxon-name-part taxon-name-part-type="genus">Aloysium</tp:taxon-name-part> <tp:taxon-name-part taxon-name-part-type="species">citriodora</tp:taxon-name-part></tp:taxon-name></italic> (<named-content xmlns:xlink="http://www.w3.org/1999/xlink" content-type="dwc:institutional_code" xlink:type="simple">UFRJ</named-content>); two males, same locality and collector, <named-content xmlns:xlink="http://www.w3.org/1999/xlink" content-type="date" xlink:type="simple">25.xii.2001</named-content>, F. Vivallo (<named-content xmlns:xlink="http://www.w3.org/1999/xlink" content-type="dwc:institutional_code" xlink:type="simple">UFRJ</named-content>); five males, same locality and collector, <named-content xmlns:xlink="http://www.w3.org/1999/xlink" content-type="date" xlink:type="simple">25.xii.2001</named-content>, F. Vivalo, on <italic><tp:taxon-name><tp:taxon-name-part taxon-name-part-type="genus">Aloysium</tp:taxon-name-part> <tp:taxon-name-part taxon-name-part-type="species">citriodora</tp:taxon-name-part></tp:taxon-name></italic> (<named-content xmlns:xlink="http://www.w3.org/1999/xlink" content-type="dwc:institutional_code" xlink:type="simple">UFRJ</named-content>); one male, Quebrada de San Ramón, <italic><named-content xmlns:xlink="http://www.w3.org/1999/xlink" content-type="dwc:verbatimCoordinates" xlink:type="simple"><named-content content-type="geo-json" specific-use="{&#34;type&#34;:&#34;Point&#34;,&#34;coordinates&#34;:[-70.516,-33.433]}" xlink:type="simple">S 33.433°, W 70.516°</named-content></named-content>, 853m</italic>, <named-content xmlns:xlink="http://www.w3.org/1999/xlink" content-type="date" xlink:type="simple">xii.1974</named-content>, L.E. Peña (<named-content xmlns:xlink="http://www.w3.org/1999/xlink" content-type="dwc:institutional_code" xlink:type="simple">AMNH</named-content>); one female, Río Maipo, El Manzano, <italic><named-content xmlns:xlink="http://www.w3.org/1999/xlink" content-type="dwc:verbatimCoordinates" xlink:type="simple"><named-content content-type="geo-json" specific-use="{&#34;type&#34;:&#34;Point&#34;,&#34;coordinates&#34;:[-70.395,-33.587]}" xlink:type="simple">S 33.587°, W 70.395°</named-content></named-content>, 898m</italic>, <named-content xmlns:xlink="http://www.w3.org/1999/xlink" content-type="date" xlink:type="simple">18.i.1975</named-content>, M. Pasten (<named-content xmlns:xlink="http://www.w3.org/1999/xlink" content-type="dwc:institutional_code" xlink:type="simple">AMNH</named-content>); one male, E of El Volcán, <named-content xmlns:xlink="http://www.w3.org/1999/xlink" content-type="dwc:verbatimCoordinates" xlink:type="simple"><named-content content-type="geo-json" specific-use="{&#34;type&#34;:&#34;Point&#34;,&#34;coordinates&#34;:[-70.0263,-33.4971]}" xlink:type="simple">S 33.4971°, W 70.0263°</named-content></named-content>, 1953m, <named-content xmlns:xlink="http://www.w3.org/1999/xlink" content-type="date" xlink:type="simple">7.i.2009</named-content>, L. Packer, <abbrev xmlns:xlink="http://www.w3.org/1999/xlink" xlink:title="Canadian Centre for DNA Barcoding" xlink:type="simple">CCDB</abbrev>-03755 A09 // <named-content xmlns:xlink="http://www.w3.org/1999/xlink" content-type="dwc:institutional_code" xlink:type="simple">PCYU</named-content> CHI09-9-3-016 (<named-content xmlns:xlink="http://www.w3.org/1999/xlink" content-type="dwc:institutional_code" xlink:type="simple">PCYU</named-content>); one male, E of El Volcán, <named-content xmlns:xlink="http://www.w3.org/1999/xlink" content-type="dwc:verbatimCoordinates" xlink:type="simple"><named-content content-type="geo-json" specific-use="{&#34;type&#34;:&#34;Point&#34;,&#34;coordinates&#34;:[-70.0437,-33.8282]}" xlink:type="simple">S 33.8282°, W 70.0437°</named-content></named-content>, 1963m, <named-content xmlns:xlink="http://www.w3.org/1999/xlink" content-type="date" xlink:type="simple">31.xii-7.i.2013</named-content>, L. Packer &amp; R. Smith, pan trap, <abbrev xmlns:xlink="http://www.w3.org/1999/xlink" xlink:title="Canadian Centre for DNA Barcoding" xlink:type="simple">CCDB</abbrev>-22789 D09 (<named-content xmlns:xlink="http://www.w3.org/1999/xlink" content-type="dwc:institutional_code" xlink:type="simple">PCYU</named-content>); <bold>Region IV</bold>: one female, Los Vilos path of Lobos, <italic><named-content xmlns:xlink="http://www.w3.org/1999/xlink" content-type="dwc:verbatimCoordinates" xlink:type="simple"><named-content content-type="geo-json" specific-use="{&#34;type&#34;:&#34;Point&#34;,&#34;coordinates&#34;:[-71.515,-31.938]}" xlink:type="simple">S 31.938°, W 71.515°</named-content></named-content>, 15m</italic>, <named-content xmlns:xlink="http://www.w3.org/1999/xlink" content-type="date" xlink:type="simple">11.v.2010</named-content>, Packer &amp; Fraser, B09866-D01 Bees of Chile226 (<named-content xmlns:xlink="http://www.w3.org/1999/xlink" content-type="dwc:institutional_code" xlink:type="simple">PCYU</named-content>); fourteen females, Limarí Prov., Las Mollacas, E of Monte Patria, <italic><named-content xmlns:xlink="http://www.w3.org/1999/xlink" content-type="dwc:verbatimCoordinates" xlink:type="simple"><named-content content-type="geo-json" specific-use="{&#34;type&#34;:&#34;Point&#34;,&#34;coordinates&#34;:[-70.657,-30.753]}" xlink:type="simple">S 30.753°, W 70.657°</named-content></named-content>, 1142m</italic>, <named-content xmlns:xlink="http://www.w3.org/1999/xlink" content-type="date" xlink:type="simple">13.x.1994</named-content>, Rozen, Quinter, Ascher, on <italic><tp:taxon-name><tp:taxon-name-part taxon-name-part-type="genus">Oxalis</tp:taxon-name-part></tp:taxon-name></italic> (<named-content xmlns:xlink="http://www.w3.org/1999/xlink" content-type="dwc:institutional_code" xlink:type="simple">AMNH</named-content>); one male and three females, Los Molles, <named-content xmlns:xlink="http://www.w3.org/1999/xlink" content-type="dwc:verbatimCoordinates" xlink:type="simple"><named-content content-type="geo-json" specific-use="{&#34;type&#34;:&#34;Point&#34;,&#34;coordinates&#34;:[-70.6486,-30.7496]}" xlink:type="simple">S 30.7496°, W 70.6486°</named-content></named-content>, 1147m, <named-content xmlns:xlink="http://www.w3.org/1999/xlink" content-type="date" xlink:type="simple">12.x.2013</named-content>, S. Monckton, <abbrev xmlns:xlink="http://www.w3.org/1999/xlink" xlink:title="Canadian Centre for DNA Barcoding" xlink:type="simple">CCDB</abbrev>-19989 B01 // <named-content xmlns:xlink="http://www.w3.org/1999/xlink" content-type="dwc:institutional_code" xlink:type="simple">PCYU</named-content> 0021675, <abbrev xmlns:xlink="http://www.w3.org/1999/xlink" xlink:title="Canadian Centre for DNA Barcoding" xlink:type="simple">CCDB</abbrev>-19989 B02 // <named-content xmlns:xlink="http://www.w3.org/1999/xlink" content-type="dwc:institutional_code" xlink:type="simple">PCYU</named-content> 0021676, <named-content xmlns:xlink="http://www.w3.org/1999/xlink" content-type="dwc:institutional_code" xlink:type="simple">PCYU</named-content> 0020825, <named-content xmlns:xlink="http://www.w3.org/1999/xlink" content-type="dwc:institutional_code" xlink:type="simple">PCYU</named-content> 0020826 (<named-content xmlns:xlink="http://www.w3.org/1999/xlink" content-type="dwc:institutional_code" xlink:type="simple">PCYU</named-content>); one female, Limarí Prov., Embalse Recoleta, 21 km NE Ovalle, <italic><named-content xmlns:xlink="http://www.w3.org/1999/xlink" content-type="dwc:verbatimCoordinates" xlink:type="simple"><named-content content-type="geo-json" specific-use="{&#34;type&#34;:&#34;Point&#34;,&#34;coordinates&#34;:[-71.086,-30.495]}" xlink:type="simple">S 30.495°, W 71.086°</named-content></named-content>, 406m</italic>, <named-content xmlns:xlink="http://www.w3.org/1999/xlink" content-type="date" xlink:type="simple">11-12.x.1994</named-content>, Rozen, Quinter, Ascher (<named-content xmlns:xlink="http://www.w3.org/1999/xlink" content-type="dwc:institutional_code" xlink:type="simple">AMNH</named-content>); one female, Las Breas, <italic><named-content xmlns:xlink="http://www.w3.org/1999/xlink" content-type="dwc:verbatimCoordinates" xlink:type="simple"><named-content content-type="geo-json" specific-use="{&#34;type&#34;:&#34;Point&#34;,&#34;coordinates&#34;:[-70.613,-30.369]}" xlink:type="simple">S 30.369°, W 70.613°</named-content></named-content>, 1622m</italic>, <named-content xmlns:xlink="http://www.w3.org/1999/xlink" content-type="date" xlink:type="simple">23.ix.1980</named-content>, H. Toro (<named-content xmlns:xlink="http://www.w3.org/1999/xlink" content-type="dwc:institutional_code" xlink:type="simple">AMNH</named-content>); one male, Chañares, <italic><named-content xmlns:xlink="http://www.w3.org/1999/xlink" content-type="dwc:verbatimCoordinates" xlink:type="simple"><named-content content-type="geo-json" specific-use="{&#34;type&#34;:&#34;Point&#34;,&#34;coordinates&#34;:[-70.629,-30.295]}" xlink:type="simple">S 30.295°, W 70.629°</named-content></named-content>, 1389m</italic>, <named-content xmlns:xlink="http://www.w3.org/1999/xlink" content-type="date" xlink:type="simple">12.ix.1984</named-content>, H. Toro (<abbrev xmlns:xlink="http://www.w3.org/1999/xlink" content-type="institution" xlink:title="Pontificia Universidad Católica de Valparaíso, Chile" xlink:type="simple">PUCV</abbrev>); one male and two females, Limarí Prov., Chañar, <named-content xmlns:xlink="http://www.w3.org/1999/xlink" content-type="dwc:verbatimCoordinates" xlink:type="simple"><named-content content-type="geo-json" specific-use="{&#34;type&#34;:&#34;Point&#34;,&#34;coordinates&#34;:[-70.6402,-30.2804]}" xlink:type="simple">S 30.2804°, W 70.6402°</named-content></named-content>, 1520m, <named-content xmlns:xlink="http://www.w3.org/1999/xlink" content-type="date" xlink:type="simple">11-30.ix.2004</named-content>, A. Ugarte (<named-content xmlns:xlink="http://www.w3.org/1999/xlink" content-type="dwc:institutional_code" xlink:type="simple">PCYU</named-content>); four females, Limarí Prov., Chañar, <named-content xmlns:xlink="http://www.w3.org/1999/xlink" content-type="dwc:verbatimCoordinates" xlink:type="simple"><named-content content-type="geo-json" specific-use="{&#34;type&#34;:&#34;Point&#34;,&#34;coordinates&#34;:[-70.6402,-30.2804]}" xlink:type="simple">S 30.2804°, W 70.6402°</named-content></named-content>, 1564m, <named-content xmlns:xlink="http://www.w3.org/1999/xlink" content-type="date" xlink:type="simple">4.ix.2004</named-content>, L. Packer (<named-content xmlns:xlink="http://www.w3.org/1999/xlink" content-type="dwc:institutional_code" xlink:type="simple">PCYU</named-content>); four males, Elqui: 16 km south Pisco, <italic><named-content xmlns:xlink="http://www.w3.org/1999/xlink" content-type="dwc:verbatimCoordinates" xlink:type="simple"><named-content content-type="geo-json" specific-use="{&#34;type&#34;:&#34;Point&#34;,&#34;coordinates&#34;:[-70.495,-30.248]}" xlink:type="simple">S 30.248°, W 70.495°</named-content></named-content>, 1811m</italic>, <named-content xmlns:xlink="http://www.w3.org/1999/xlink" content-type="date" xlink:type="simple">26.x.1992</named-content>, A. Sharkov (<named-content xmlns:xlink="http://www.w3.org/1999/xlink" content-type="dwc:institutional_code" xlink:type="simple">AMNH</named-content>); one female, Elqui Prov., 14 km S of Pisco Elqui, <italic><named-content xmlns:xlink="http://www.w3.org/1999/xlink" content-type="dwc:verbatimCoordinates" xlink:type="simple"><named-content content-type="geo-json" specific-use="{&#34;type&#34;:&#34;Point&#34;,&#34;coordinates&#34;:[-70.495,-30.23]}" xlink:type="simple">S 30.23°, W 70.495°</named-content></named-content>, 1733m</italic>, <named-content xmlns:xlink="http://www.w3.org/1999/xlink" content-type="date" xlink:type="simple">6.x.1994</named-content>, Rozen, Quinter, Ascher (<named-content xmlns:xlink="http://www.w3.org/1999/xlink" content-type="dwc:institutional_code" xlink:type="simple">AMNH</named-content>); two females, Elqui Prov., 26 km S of Vicuña, <italic><named-content xmlns:xlink="http://www.w3.org/1999/xlink" content-type="dwc:verbatimCoordinates" xlink:type="simple"><named-content content-type="geo-json" specific-use="{&#34;type&#34;:&#34;Point&#34;,&#34;coordinates&#34;:[-70.661,-30.19]}" xlink:type="simple">S 30.19°, W 70.661°</named-content></named-content>, 1691m</italic>, <named-content xmlns:xlink="http://www.w3.org/1999/xlink" content-type="date" xlink:type="simple">5.x.1994</named-content>, Rozen, Quinter, Ascher (<named-content xmlns:xlink="http://www.w3.org/1999/xlink" content-type="dwc:institutional_code" xlink:type="simple">AMNH</named-content>); one male, El Pangue, <italic><named-content xmlns:xlink="http://www.w3.org/1999/xlink" content-type="dwc:verbatimCoordinates" xlink:type="simple"><named-content content-type="geo-json" specific-use="{&#34;type&#34;:&#34;Point&#34;,&#34;coordinates&#34;:[-70.663,-30.168]}" xlink:type="simple">S 30.168°, W 70.663°</named-content></named-content>, 1711m</italic>, <named-content xmlns:xlink="http://www.w3.org/1999/xlink" content-type="date" xlink:type="simple">x.1972</named-content>, H. Toro (<abbrev xmlns:xlink="http://www.w3.org/1999/xlink" content-type="institution" xlink:title="Pontificia Universidad Católica de Valparaíso, Chile" xlink:type="simple">PUCV</abbrev>); four females, Elqui Prov., Pangue, <named-content xmlns:xlink="http://www.w3.org/1999/xlink" content-type="dwc:verbatimCoordinates" xlink:type="simple"><named-content content-type="geo-json" specific-use="{&#34;type&#34;:&#34;Point&#34;,&#34;coordinates&#34;:[-70.6639,-30.1539]}" xlink:type="simple">S 30.1539°, W 70.6639°</named-content></named-content>, 1686m, <named-content xmlns:xlink="http://www.w3.org/1999/xlink" content-type="date" xlink:type="simple">11-30.ix.2004</named-content>, A. Ugarte (<named-content xmlns:xlink="http://www.w3.org/1999/xlink" content-type="dwc:institutional_code" xlink:type="simple">PCYU</named-content>); <!--PageBreak-->five females, Elqui Prov., Pisco Elqui, <italic><named-content xmlns:xlink="http://www.w3.org/1999/xlink" content-type="dwc:verbatimCoordinates" xlink:type="simple"><named-content content-type="geo-json" specific-use="{&#34;type&#34;:&#34;Point&#34;,&#34;coordinates&#34;:[-70.493,-30.122]}" xlink:type="simple">S 30.122°, W 70.493°</named-content></named-content>, 1247m</italic>, <named-content xmlns:xlink="http://www.w3.org/1999/xlink" content-type="date" xlink:type="simple">6.x.1994</named-content>, Rozen, Quinter, Ascher (<named-content xmlns:xlink="http://www.w3.org/1999/xlink" content-type="dwc:institutional_code" xlink:type="simple">AMNH</named-content>); one male, El Tofo, <italic><named-content xmlns:xlink="http://www.w3.org/1999/xlink" content-type="dwc:verbatimCoordinates" xlink:type="simple"><named-content content-type="geo-json" specific-use="{&#34;type&#34;:&#34;Point&#34;,&#34;coordinates&#34;:[-71.252,-29.442]}" xlink:type="simple">S 29.442°, W 71.252°</named-content></named-content>, 631m</italic>, <named-content xmlns:xlink="http://www.w3.org/1999/xlink" content-type="date" xlink:type="simple">x.1972</named-content>, L. Ruz, on <italic><tp:taxon-name><tp:taxon-name-part taxon-name-part-type="genus">Flourensia</tp:taxon-name-part></tp:taxon-name></italic> (<abbrev xmlns:xlink="http://www.w3.org/1999/xlink" content-type="institution" xlink:title="Pontificia Universidad Católica de Valparaíso, Chile" xlink:type="simple">PUCV</abbrev>); <bold>Region V</bold>: one female, Pr. Aconcagua, Papudo/Zapallar, <named-content xmlns:xlink="http://www.w3.org/1999/xlink" content-type="date" xlink:type="simple">i.1973</named-content>, A.R. Moldenke, 45330 INT BIOL Program (<named-content xmlns:xlink="http://www.w3.org/1999/xlink" content-type="dwc:institutional_code" xlink:type="simple">AMNH</named-content>); one female, Paihuén, <italic><named-content xmlns:xlink="http://www.w3.org/1999/xlink" content-type="dwc:verbatimCoordinates" xlink:type="simple"><named-content content-type="geo-json" specific-use="{&#34;type&#34;:&#34;Point&#34;,&#34;coordinates&#34;:[-70.848,-31.384]}" xlink:type="simple">S 31.384°, W 70.848°</named-content></named-content>, 501m</italic>, <named-content xmlns:xlink="http://www.w3.org/1999/xlink" content-type="date" xlink:type="simple">4.xii.1983</named-content>, M. Rojas (<abbrev xmlns:xlink="http://www.w3.org/1999/xlink" content-type="institution" xlink:title="Pontificia Universidad Católica de Valparaíso, Chile" xlink:type="simple">PUCV</abbrev>); one female, Choapa, Pichidangui, <italic><named-content xmlns:xlink="http://www.w3.org/1999/xlink" content-type="dwc:verbatimCoordinates" xlink:type="simple"><named-content content-type="geo-json" specific-use="{&#34;type&#34;:&#34;Point&#34;,&#34;coordinates&#34;:[-71.507,-32.138]}" xlink:type="simple">S 32.138°, W 71.507°</named-content></named-content>, 15m</italic>, <named-content xmlns:xlink="http://www.w3.org/1999/xlink" content-type="date" xlink:type="simple">10.ii.2003</named-content>, F.D. Parker, pan trap, CHL-14610-84 // <named-content xmlns:xlink="http://www.w3.org/1999/xlink" content-type="dwc:institutional_code" xlink:type="simple">USDA</named-content> Native Bee Survey BBSL695284 (<abbrev xmlns:xlink="http://www.w3.org/1999/xlink" content-type="institution" xlink:title="Bee Biology and Systematics Laboratory, Logan, UT, U.S.A." xlink:type="simple">BBSL</abbrev>); one female, Loncura, <italic><named-content xmlns:xlink="http://www.w3.org/1999/xlink" content-type="dwc:verbatimCoordinates" xlink:type="simple"><named-content content-type="geo-json" specific-use="{&#34;type&#34;:&#34;Point&#34;,&#34;coordinates&#34;:[-71.508,-32.786]}" xlink:type="simple">S 32.786°, W 71.508°</named-content></named-content>, 38m</italic>, <named-content xmlns:xlink="http://www.w3.org/1999/xlink" content-type="date" xlink:type="simple">5.x.2000</named-content>, L. Packer (<named-content xmlns:xlink="http://www.w3.org/1999/xlink" content-type="dwc:institutional_code" xlink:type="simple">PCYU</named-content>); one male, Aconcagua: Los Andes, <italic><named-content xmlns:xlink="http://www.w3.org/1999/xlink" content-type="dwc:verbatimCoordinates" xlink:type="simple"><named-content content-type="geo-json" specific-use="{&#34;type&#34;:&#34;Point&#34;,&#34;coordinates&#34;:[-70.645,-32.809]}" xlink:type="simple">S 32.809°, W 70.645°</named-content></named-content>, 767m</italic>, <named-content xmlns:xlink="http://www.w3.org/1999/xlink" content-type="date" xlink:type="simple">xii.1989</named-content>, Luis E. Peña (<named-content xmlns:xlink="http://www.w3.org/1999/xlink" content-type="dwc:institutional_code" xlink:type="simple">AMNH</named-content>); one female, Quinta Vergara, <named-content xmlns:xlink="http://www.w3.org/1999/xlink" content-type="dwc:verbatimCoordinates" xlink:type="simple"><named-content content-type="geo-json" specific-use="{&#34;type&#34;:&#34;Point&#34;,&#34;coordinates&#34;:[-71.5526,-33.0321]}" xlink:type="simple">S 33.0321°, W 71.5526°</named-content></named-content>, 71m, <named-content xmlns:xlink="http://www.w3.org/1999/xlink" content-type="date" xlink:type="simple">18.xi.2000</named-content>, F. Vivallo (<named-content xmlns:xlink="http://www.w3.org/1999/xlink" content-type="dwc:institutional_code" xlink:type="simple">UFRJ</named-content>); one male, El Salto, <italic><named-content xmlns:xlink="http://www.w3.org/1999/xlink" content-type="dwc:verbatimCoordinates" xlink:type="simple"><named-content content-type="geo-json" specific-use="{&#34;type&#34;:&#34;Point&#34;,&#34;coordinates&#34;:[-71.522,-33.041]}" xlink:type="simple">S 33.041°, W 71.522°</named-content></named-content>, 31m</italic>, <named-content xmlns:xlink="http://www.w3.org/1999/xlink" content-type="date" xlink:type="simple">6.xi.1966</named-content>, L. Ruz (<abbrev xmlns:xlink="http://www.w3.org/1999/xlink" content-type="institution" xlink:title="Pontificia Universidad Católica de Valparaíso, Chile" xlink:type="simple">PUCV</abbrev>); one female, Belloto, <italic><named-content xmlns:xlink="http://www.w3.org/1999/xlink" content-type="dwc:verbatimCoordinates" xlink:type="simple"><named-content content-type="geo-json" specific-use="{&#34;type&#34;:&#34;Point&#34;,&#34;coordinates&#34;:[-71.408,-33.048]}" xlink:type="simple">S 33.048°, W 71.408°</named-content></named-content>, 127m</italic>, <named-content xmlns:xlink="http://www.w3.org/1999/xlink" content-type="date" xlink:type="simple">22.x.1967</named-content>, collector unknown (<abbrev xmlns:xlink="http://www.w3.org/1999/xlink" content-type="institution" xlink:title="Pontificia Universidad Católica de Valparaíso, Chile" xlink:type="simple">PUCV</abbrev>); one male, Cuesta la Dormida, <italic><named-content xmlns:xlink="http://www.w3.org/1999/xlink" content-type="dwc:verbatimCoordinates" xlink:type="simple"><named-content content-type="geo-json" specific-use="{&#34;type&#34;:&#34;Point&#34;,&#34;coordinates&#34;:[-71.019,-33.067]}" xlink:type="simple">S 33.067°, W 71.019°</named-content></named-content>, 1197m</italic>, <named-content xmlns:xlink="http://www.w3.org/1999/xlink" content-type="date" xlink:type="simple">26.x.2010</named-content>, L. Packer, <named-content xmlns:xlink="http://www.w3.org/1999/xlink" content-type="dwc:institutional_code" xlink:type="simple">PCYU</named-content> 0004674 (<named-content xmlns:xlink="http://www.w3.org/1999/xlink" content-type="dwc:institutional_code" xlink:type="simple">PCYU</named-content>); one male, Valparaíso Prov., Río Marga Marga, Los Perales, <italic><named-content xmlns:xlink="http://www.w3.org/1999/xlink" content-type="dwc:verbatimCoordinates" xlink:type="simple"><named-content content-type="geo-json" specific-use="{&#34;type&#34;:&#34;Point&#34;,&#34;coordinates&#34;:[-71.317,-33.15]}" xlink:type="simple">S 33.15°, W 71.317°</named-content></named-content>, 330m</italic>, <named-content xmlns:xlink="http://www.w3.org/1999/xlink" content-type="date" xlink:type="simple">13.x.1966</named-content>, M. Irwin &amp; E.I. Schlinger (<abbrev xmlns:xlink="http://www.w3.org/1999/xlink" content-type="institution" xlink:title="Bee Biology and Systematics Laboratory, Logan, UT, U.S.A." xlink:type="simple">BBSL</abbrev>); one male, Colliguay, <italic><named-content xmlns:xlink="http://www.w3.org/1999/xlink" content-type="dwc:verbatimCoordinates" xlink:type="simple"><named-content content-type="geo-json" specific-use="{&#34;type&#34;:&#34;Point&#34;,&#34;coordinates&#34;:[-71.164,-33.171]}" xlink:type="simple">S 33.171°, W 71.164°</named-content></named-content>, 491m</italic>, <named-content xmlns:xlink="http://www.w3.org/1999/xlink" content-type="date" xlink:type="simple">17.ix.1976</named-content>, O. Martinez (<abbrev xmlns:xlink="http://www.w3.org/1999/xlink" content-type="institution" xlink:title="Pontificia Universidad Católica de Valparaíso, Chile" xlink:type="simple">PUCV</abbrev>); two females, Colliguay, Las Compuertas, <italic><named-content xmlns:xlink="http://www.w3.org/1999/xlink" content-type="dwc:verbatimCoordinates" xlink:type="simple"><named-content content-type="geo-json" specific-use="{&#34;type&#34;:&#34;Point&#34;,&#34;coordinates&#34;:[-71.134,-33.169]}" xlink:type="simple">S 33.169°, W 71.134°</named-content></named-content>, 515m</italic>, <named-content xmlns:xlink="http://www.w3.org/1999/xlink" content-type="date" xlink:type="simple">4.x.2000</named-content>, L. Packer, <abbrev xmlns:xlink="http://www.w3.org/1999/xlink" xlink:title="Canadian Centre for DNA Barcoding" xlink:type="simple">CCDB</abbrev>-03755 C03, <abbrev xmlns:xlink="http://www.w3.org/1999/xlink" xlink:title="Canadian Centre for DNA Barcoding" xlink:type="simple">CCDB</abbrev>-19989 C08 (<named-content xmlns:xlink="http://www.w3.org/1999/xlink" content-type="dwc:institutional_code" xlink:type="simple">PCYU</named-content>); two females, Alto de Cantillana, Alhue, <italic><named-content xmlns:xlink="http://www.w3.org/1999/xlink" content-type="dwc:verbatimCoordinates" xlink:type="simple"><named-content content-type="geo-json" specific-use="{&#34;type&#34;:&#34;Point&#34;,&#34;coordinates&#34;:[-70.987,-33.979]}" xlink:type="simple">S 33.979°, W 70.987°</named-content></named-content>, 1398m</italic>, <named-content xmlns:xlink="http://www.w3.org/1999/xlink" content-type="date" xlink:type="simple">25.xi.2000</named-content>, L. Packer (<named-content xmlns:xlink="http://www.w3.org/1999/xlink" content-type="dwc:institutional_code" xlink:type="simple">PCYU</named-content>).</p></tp:treatment-sec><tp:treatment-sec sec-type="distribution"><title>Distribution.</title><p>Coquimban Desert, Central Coastal Cordillera, Central Valley, and Southern Andean Cordillera, from Viña del Mar (Region V) north to Pisco Elqui (Region IV), south to Alto de Cantillana (RM Santiago), and east to E of El Volcán (RM Santiago); 15–1963m a.s.l.</p><fig id="F49" position="float" orientation="portrait"><label>Figure 49.</label><caption><p>Distribution of <tp:taxon-name><tp:taxon-name-part taxon-name-part-type="genus">Chilicola</tp:taxon-name-part> (<tp:taxon-name-part taxon-name-part-type="subgenus">Heteroediscelis</tp:taxon-name-part>)</tp:taxon-name> by species. Original and geo-referenced records are plotted as diamonds, circles, triangles, and squares in alternating yellow and white; speculative ranges are plotted in contrasting colours, and are smoothed, slightly enlarged convex hulls. Scale bars approximately 200 km, background imagery provided by ESRI.</p></caption><graphic xmlns:xlink="http://www.w3.org/1999/xlink" xlink:href="zookeys-591-001-g049.jpg" position="float" orientation="portrait" xlink:type="simple" id="oo_89320.jpg"/></fig></tp:treatment-sec><tp:treatment-sec sec-type="ecology"><title>Ecology.</title><p>Collected on <italic><tp:taxon-name><tp:taxon-name-part taxon-name-part-type="genus">Aloysia</tp:taxon-name-part> <tp:taxon-name-part taxon-name-part-type="species">citriodora</tp:taxon-name-part></tp:taxon-name></italic> Palau (19 records), <italic><tp:taxon-name><tp:taxon-name-part taxon-name-part-type="genus">Flourensia</tp:taxon-name-part></tp:taxon-name></italic> DC. (1 record), <italic><tp:taxon-name><tp:taxon-name-part taxon-name-part-type="genus">Loasa</tp:taxon-name-part></tp:taxon-name></italic> Adans. (2 records), <italic><tp:taxon-name><tp:taxon-name-part taxon-name-part-type="genus">Oxalis</tp:taxon-name-part></tp:taxon-name></italic> (14 records), and <italic><tp:taxon-name><tp:taxon-name-part taxon-name-part-type="genus">Stachys</tp:taxon-name-part> <tp:taxon-name-part taxon-name-part-type="species">grandidentata</tp:taxon-name-part></tp:taxon-name></italic> Lindl. (1 record). Recorded September to March and May.</p></tp:treatment-sec><tp:treatment-sec><!--Section generated to contain objects referenced in tp:taxon-treatment.--><fig id="F13" position="float" orientation="portrait"><label>Figure 13.</label><caption><p>Male: <bold>A</bold> <italic><tp:taxon-name><tp:taxon-name-part taxon-name-part-type="genus">Chilicola</tp:taxon-name-part> <tp:taxon-name-part taxon-name-part-type="species">diaguita</tp:taxon-name-part></tp:taxon-name></italic>, metatibia ≥0.5× as deep as long <bold>B</bold> <italic><tp:taxon-name><tp:taxon-name-part taxon-name-part-type="genus">Chilicola</tp:taxon-name-part> <tp:taxon-name-part taxon-name-part-type="species">vina</tp:taxon-name-part></tp:taxon-name></italic>, ventral metatibial carina toothed near apex, posterior carina present but weakly defined basally <bold>C</bold> <italic><tp:taxon-name><tp:taxon-name-part taxon-name-part-type="genus">Chilicola</tp:taxon-name-part> <tp:taxon-name-part taxon-name-part-type="species">vina</tp:taxon-name-part></tp:taxon-name></italic>, malar space ~1.2× as long as clypeal lateral <bold>D</bold> <italic><tp:taxon-name><tp:taxon-name-part taxon-name-part-type="genus">Chilicola</tp:taxon-name-part> <tp:taxon-name-part taxon-name-part-type="species">katherinae</tp:taxon-name-part></tp:taxon-name></italic>, metatibia &gt;2× as long as maximum depth <bold>E</bold> <italic><tp:taxon-name><tp:taxon-name-part taxon-name-part-type="genus">Chilicola</tp:taxon-name-part> <tp:taxon-name-part taxon-name-part-type="species">katherinae</tp:taxon-name-part></tp:taxon-name></italic>, ventral metatibial carina with rounded inflection near apex, posterior carina absent basally <bold>F</bold> <italic><tp:taxon-name><tp:taxon-name-part taxon-name-part-type="genus">Chilicola</tp:taxon-name-part> <tp:taxon-name-part taxon-name-part-type="species">katherinae</tp:taxon-name-part></tp:taxon-name></italic>, malar space ~1.1× as long as clypeal lateral; scale bars 0.25 mm.</p></caption><graphic xmlns:xlink="http://www.w3.org/1999/xlink" xlink:href="zookeys-591-001-g013.jpg" position="float" orientation="portrait" xlink:type="simple" id="oo_89283.jpg"/></fig><fig id="F14" position="float" orientation="portrait"><label>Figure 14.</label><caption><p>Male: <bold>A</bold> <italic><tp:taxon-name><tp:taxon-name-part taxon-name-part-type="genus">Chilicola</tp:taxon-name-part> <tp:taxon-name-part taxon-name-part-type="species">diaguita</tp:taxon-name-part></tp:taxon-name></italic>, malar space ~1.5× as long as clypeal lateral <bold>B</bold> <italic><tp:taxon-name><tp:taxon-name-part taxon-name-part-type="genus">Chilicola</tp:taxon-name-part> <tp:taxon-name-part taxon-name-part-type="species">diaguita</tp:taxon-name-part></tp:taxon-name></italic>, frontal view, <abbrev xmlns:xlink="http://www.w3.org/1999/xlink" xlink:title="lower ocular tangent, an imaginary line crossing lower extremities of compound eyes in frontal view, perpendicular to main axis of face" xlink:type="simple">LOT</abbrev> above anterior tentorial pits <bold>C</bold> <italic><tp:taxon-name><tp:taxon-name-part taxon-name-part-type="genus">Chilicola</tp:taxon-name-part> <tp:taxon-name-part taxon-name-part-type="species">vina</tp:taxon-name-part></tp:taxon-name></italic>, malar space ~1.2× as long as clypeal lateral <bold>D</bold> <italic><tp:taxon-name><tp:taxon-name-part taxon-name-part-type="genus">Chilicola</tp:taxon-name-part> <tp:taxon-name-part taxon-name-part-type="species">vina</tp:taxon-name-part></tp:taxon-name></italic>, frontal view, <abbrev xmlns:xlink="http://www.w3.org/1999/xlink" xlink:title="lower ocular tangent, an imaginary line crossing lower extremities of compound eyes in frontal view, perpendicular to main axis of face" xlink:type="simple">LOT</abbrev> passing through anterior tentorial pits; scale bars 0.25 mm.</p></caption><graphic xmlns:xlink="http://www.w3.org/1999/xlink" xlink:href="zookeys-591-001-g014.jpg" position="float" orientation="portrait" xlink:type="simple" id="oo_89284.jpg"/></fig><fig id="F18" position="float" orientation="portrait"><label>Figure 18.</label><caption><p>Female: <bold>A</bold> <italic><tp:taxon-name><tp:taxon-name-part taxon-name-part-type="genus">Chilicola</tp:taxon-name-part> <tp:taxon-name-part taxon-name-part-type="species">randolphi</tp:taxon-name-part></tp:taxon-name></italic>, malar space ~0.8× as long as clypeal lateral, scale bar 0.25 mm <bold>B</bold> <italic><tp:taxon-name><tp:taxon-name-part taxon-name-part-type="genus">Chilicola</tp:taxon-name-part> <tp:taxon-name-part taxon-name-part-type="species">randolphi</tp:taxon-name-part></tp:taxon-name></italic>, frontal view, pedicel and F1 yellow-brown apicoventrally as indicated by arrows, scale bar 0.25 mm <bold>C</bold> <italic><tp:taxon-name><tp:taxon-name-part taxon-name-part-type="genus">Chilicola</tp:taxon-name-part> <tp:taxon-name-part taxon-name-part-type="species">randolphi</tp:taxon-name-part></tp:taxon-name></italic>, metasoma orange-brown, T1-T3 with apicolateral patches of tomentum, scale bar 0.5 mm <bold>D</bold> <italic><tp:taxon-name><tp:taxon-name-part taxon-name-part-type="genus">Chilicola</tp:taxon-name-part> <tp:taxon-name-part taxon-name-part-type="species">katherinae</tp:taxon-name-part></tp:taxon-name></italic>, malar space ~1.1× as long as clypeal lateral, scale bar 0.25 mm <bold>E</bold> <italic><tp:taxon-name><tp:taxon-name-part taxon-name-part-type="genus">Chilicola</tp:taxon-name-part> <tp:taxon-name-part taxon-name-part-type="species">vina</tp:taxon-name-part></tp:taxon-name></italic>, frontal view, pedicel and F1 dark throughout, as indicated by arrows, scale bar 0.25 mm <bold>F</bold> <italic><tp:taxon-name><tp:taxon-name-part taxon-name-part-type="genus">Chilicola</tp:taxon-name-part> <tp:taxon-name-part taxon-name-part-type="species">vina</tp:taxon-name-part></tp:taxon-name></italic>, metasoma black-brown, T3 apicolateral hair band sparse, scale bar 0.5 mm.</p></caption><graphic xmlns:xlink="http://www.w3.org/1999/xlink" xlink:href="zookeys-591-001-g018.jpg" position="float" orientation="portrait" xlink:type="simple" id="oo_89288.jpg"/></fig><fig id="F19" position="float" orientation="portrait"><label>Figure 19.</label><caption><p>Female, frontal view: <bold>A</bold> <italic><tp:taxon-name><tp:taxon-name-part taxon-name-part-type="genus">Chilicola</tp:taxon-name-part> <tp:taxon-name-part taxon-name-part-type="species">diaguita</tp:taxon-name-part></tp:taxon-name></italic>, <abbrev xmlns:xlink="http://www.w3.org/1999/xlink" xlink:title="lower ocular tangent, an imaginary line crossing lower extremities of compound eyes in frontal view, perpendicular to main axis of face" xlink:type="simple">LOT</abbrev> above anterior tentorial pits <bold>B</bold> <italic><tp:taxon-name><tp:taxon-name-part taxon-name-part-type="genus">Chilicola</tp:taxon-name-part> <tp:taxon-name-part taxon-name-part-type="species">vina</tp:taxon-name-part></tp:taxon-name></italic>, <abbrev xmlns:xlink="http://www.w3.org/1999/xlink" xlink:title="lower ocular tangent, an imaginary line crossing lower extremities of compound eyes in frontal view, perpendicular to main axis of face" xlink:type="simple">LOT</abbrev> passing through anterior tentorial pits; scale bars 0.25 mm.</p></caption><graphic xmlns:xlink="http://www.w3.org/1999/xlink" xlink:href="zookeys-591-001-g019.jpg" position="float" orientation="portrait" xlink:type="simple" id="oo_89289.jpg"/></fig><fig id="F20" position="float" orientation="portrait"><label>Figure 20.</label><caption><p>Female: <bold>A</bold> <italic><tp:taxon-name><tp:taxon-name-part taxon-name-part-type="genus">Chilicola</tp:taxon-name-part> <tp:taxon-name-part taxon-name-part-type="species">katherinae</tp:taxon-name-part></tp:taxon-name></italic>, malar space ~1.1× as long as clypeal lateral <bold>B</bold> <italic><tp:taxon-name><tp:taxon-name-part taxon-name-part-type="genus">Chilicola</tp:taxon-name-part> <tp:taxon-name-part taxon-name-part-type="species">vina</tp:taxon-name-part></tp:taxon-name></italic>, malar space ~1.3× as long as clypeal lateral; scale bars 0.25 mm.</p></caption><graphic xmlns:xlink="http://www.w3.org/1999/xlink" xlink:href="zookeys-591-001-g020.jpg" position="float" orientation="portrait" xlink:type="simple" id="oo_89290.jpg"/></fig></tp:treatment-sec><ref-list><ref id="B59"><mixed-citation xmlns:xlink="http://www.w3.org/1999/xlink" xlink:type="simple">
          <person-group><name name-style="western"><surname>Packer</surname><given-names>L</given-names></name></person-group> (<year>2008</year>) <article-title>Phylogeny and classification of the <tp:taxon-name><tp:taxon-name-part taxon-name-part-type="subfamily">Xeromelissinae</tp:taxon-name-part></tp:taxon-name> (<tp:taxon-name><tp:taxon-name-part taxon-name-part-type="order">Hymenoptera</tp:taxon-name-part></tp:taxon-name>: <tp:taxon-name><tp:taxon-name-part taxon-name-part-type="superfamily">Apoidea</tp:taxon-name-part></tp:taxon-name>, <tp:taxon-name><tp:taxon-name-part taxon-name-part-type="family">Colletidae</tp:taxon-name-part></tp:taxon-name>) with special emphasis on the genus <italic><tp:taxon-name><tp:taxon-name-part taxon-name-part-type="genus">Chilicola</tp:taxon-name-part></tp:taxon-name></italic>.</article-title> <source>Systematic Entomology</source> <volume>33</volume>: <fpage>72</fpage>–<lpage>96</lpage>. doi: <ext-link xlink:type="simple" ext-link-type="doi" xlink:href="10.1111/j.1365-3113.2007.00398.x">10.1111/j.1365-3113.2007.00398.x</ext-link></mixed-citation></ref><ref id="B54"><mixed-citation xmlns:xlink="http://www.w3.org/1999/xlink" xlink:type="simple">
          <person-group><name name-style="western"><surname>Moure</surname><given-names>JS</given-names></name><name name-style="western"><surname>Urban</surname><given-names>D</given-names></name><name name-style="western"><surname>Melo</surname><given-names>GAR</given-names></name></person-group> (<year>2012</year>) <source>Catalogue of Bees (<tp:taxon-name><tp:taxon-name-part taxon-name-part-type="order">Hymenoptera</tp:taxon-name-part></tp:taxon-name>, <tp:taxon-name><tp:taxon-name-part taxon-name-part-type="superfamily">Apoidea</tp:taxon-name-part></tp:taxon-name>) in the Neotropical Region – online version</source>. <ext-link xlink:type="simple" ext-link-type="uri" xlink:href="http://www.moure.cria.org.br/catalogue">http://www.moure.cria.org.br/catalogue</ext-link> [<date-in-citation content-type="access-date">Viewed 2015</date-in-citation>]</mixed-citation></ref><ref id="B9"><mixed-citation xmlns:xlink="http://www.w3.org/1999/xlink" xlink:type="simple">
          <person-group><name name-style="western"><surname>Ascher</surname><given-names>JS</given-names></name><name name-style="western"><surname>Pickering</surname><given-names>J</given-names></name></person-group> (<year>2015</year>) <source>Discover Life Bee Species Guide and World Checklist (<tp:taxon-name><tp:taxon-name-part taxon-name-part-type="order">Hymenoptera</tp:taxon-name-part></tp:taxon-name>: <tp:taxon-name><tp:taxon-name-part taxon-name-part-type="superfamily">Apoidea</tp:taxon-name-part></tp:taxon-name>: <tp:taxon-name><tp:taxon-name-part taxon-name-part-type="clade">Anthophila</tp:taxon-name-part></tp:taxon-name>)</source>. <ext-link xlink:type="simple" ext-link-type="uri" xlink:href="http://www.discoverlife.org/mp/20q?guide=Apoidea_species">http://www.discoverlife.org/mp/20q?guide=Apoidea_species</ext-link> [<date-in-citation content-type="access-date">Viewed 2015</date-in-citation>]</mixed-citation></ref></ref-list></tp:taxon-treatment>
