# Supplementary material for: A revision of Chilicola (Heteroediscelis), a subgenus of xeromelissine bees (Hymenoptera, Colletidae) endemic to Chile: taxonomy, phylogeny, and biogeography, with descriptions of eight new species
Source: Zookeys. 2016 May 19;(591):1–144. doi: 10.3897/zookeys.591.7731 (PMC4926649; doi:10.3897/zookeys.591.7731)
Supplement: Supplementary material 3 — DNA Barcode Data [file zookeys-591-001-s003.xls]

## Sheet: Sheet1
Genus	Species	BOLD sequence ID	GenBank accession number	Use in analyses (P - phylogeny; D - diagnostic nucleotides)	CO1 barcode sequence
Chilicola (Oediscelis)	vernalis	BMTWO1375-10	HQ938065	P	AATTTTATATTTTATTTTTGCAATATGATCAGGTATAATTGGATCATCCTTAAGAATAATTATTCGAATAGAACTAAGAACACCAGGAATATGAATTAATAATGATCAAATTTACAACTCTATTGTAACTAGTCATGCATTCGTAATAATTTTTTTTATAGTTATACCTTTTATAATTGGAGGATTTGGAAATTATTTAATTCCACTAATATTAGGAGCACCAGATATAGCATTTCCACGAATAAATAATATAAGATTTTGATTATTACCCCCCTCAATTACTTTATTAATTATAAGAATATCTATATTTTCTGGAAGAGGAACTGGATGAACAATTTATCCACCATTATCTACACTAATATATCATCCTTCTCTATCTGTTGATTTAACAATTTTTTC…
Chilicola (Chilioediscelis)	penai	BOMNG095-13	KX070751	P	AATTCTTTATTTTATTTTTGCAATATGATCAGGTATAATTGGTTCTTCATTAAGAATAATTATTCGTATAGAATTAAGAACTCCTGGAATATGAATTAATAATGATCAAATTTATAATTCTATTGTAACTAGACATGCTTTTGTTATAATTTTCTTTATAGTTATACCATTTATAATTGGAGGTTTTGGAAATTGATTAATTCCTTTAATAATAGGTGCTCCAGATATAGCATTTCCACGAATAAATAATATAAGATTTTGATTATTACCTCCTTCAATTATTCTATTAATTATAAGTATATCAATATTTTCTGGTAGTGGTACTGGATGAACAATTTATCCACCATTATCTTCATTAATATATCATCCATCATTATCAGTAGATTTAACAATTTTTTC…
Chilicola s. str.	rubriventris	BOFTW893-10	KX070752	P	TATTTTATATTTTATTTTTGCAATATGATCTGGAATAATTGGAGCTTCTTTAAGAATAATTATTCGAATAGAACTAAGTACTCCAGGAATATGAATTAATAATGACCAAATTTACAATTCTATTGTCACTAGACATGCTTTTGTAATAATTTTTTTTATAGTTATACCTTTCATAATTGGAGGATTTGGAAATTGATTAATTCCACTAATAATTGGAGCCCCCGATATAGCATTCCCACGAATAAATAATATAAGTTTTTGATTACTCCCCCCATCAATTATTATATTATTAATAAGAATATCTTTATTCTCAGGTAGAGGAACAGGATGAACAATTTATCCCCCTTTATCATCATTATTATATCACCCATCTTTATCAGTAGATTTAACTATTTTTTC…
Chilicola (Heteroediscelis)	charizard	BOWGF3003-14	KX051540	P, D	AATTTTATATTTTATTTTAGCAATATGATCTGGAATAATTGGTACATCATTAAGAATAATTATTCGTATAGAATTAAGAACTCCAGGAATATGAATTAATAATGATCAAATTTATAATACTATTGTTACTAGACATGCTTTTGTAATAATTTTTTTTATAGTAATACCTTTTATAATTGGAGGTTTTGGAAATTGATTAATTCCATTAATAATTGGAGCTCCTGATATAGCCTTTCCACGAATAAATAATATAAGATTTTGATTACTACCACCATCAATTTTTTTATTACTAATAAGAATATCATTATTTTCTGGTAGAGGTACAGGATGAACAATTTATCCACCTTTATCATCACTACTTTATCATCCATCACCATCAGTTGATTTAACAATTTTTTC…
Chilicola (Heteroediscelis)	charizard	BOTWC048-10	HQ937299	D	AATTTTATATTTTATTTTAGCAATATGATCTGGAATAATTGGTACATCATTAAGAATAATTATTCGTATAGAATTAAGAACTCCAGGAATATGAATTAATAATGATCAAATTTATAATACTATTGTTACTAGACATGCTTTTGTAATAATTTTTTTTATAGTAATACCTTTTATAATTGGAGGTTTTGGAAATTGATTAATTCCATTAATAATTGGAGCTCCTGATATAGCCTTTCCACGAATAAATAATATAAGATTTTGATTACTACCACCATCAATTTTTTTATTACTAATAAGAATATCATTATTTTCTGGTAGAGGTACAGGATGAACAATTTATCCACCTTTATCATCACTACTTTATCATCCATCACCATCAGTTGATTTAACAATTTTTTC…
Chilicola (Heteroediscelis)	charizard	BOTWA1289-11	KX051517	D	----------------------------------------GG?A?ATCATTAAGAATAATTATTCGTATAGAATTAAGAACTCCAGGAATATGAATTAATAATGATCAAATTTATAATACTATTGTTACTAGACATGCTTTTGTAATAATTTTTTTTATAGTAATACCTTTTATAATTGGAGGTTTTGGAAATTGATTAATTCCATTAATAATTGGAGCTCCTGATATAGCCTTTCCACGAATAAATAATATAAG
Chilicola (Heteroediscelis)	charizard	BOWGF3002-14	KX051522	D	---------TTTTATTTTAGCAATATGAT??GGAATAA?TGGTACATCATTAAGAATAATTATTCGTATAGAATTAAGAACTCCAGGAATATGAATTAATAATGATCAAATTTATAATACTATTGTTACTAGACATGCTTTTGTAATAATTTTTTTTATAGTAATACCTTTTATAATTGGAGGTTTTGGAAATTGATTAATTCCATTAATAATTGGAGCTCCTGATATAGCCTTTCCACGAATAAATAATATAAG
Chilicola (Heteroediscelis)	charizard	BOTWC053-10	HQ937302	D	AATTTTATATTTTATTTTAGCAATATGATCTGGAATAATTGGTACATCATTAAGAATAATTATTCGTATAGAATTAAGAACTCCAGGAATATGAATTAATAATGATCAAATTTATAATACTATTGTTACTAGACATGCTTTTGTAATAATTTTTTTTATAGTAATACCTTTTATAATTGGAGGTTTTGGAAATTGATTAATTCCATTAATAATTGGAGCTCCTGATATAGCCTTTCCACGAATAAATAATATAAGATTTTGATTACTACCACCATCAATTTTTTTATTACTAATAAGAATATCATTATTTTCTGGTAGAGGTACAGGATGAACAATTTATCCACCTTTATCATCACTACTTTATCATCCATCACCATCAGTTGATTTAACAATTTTTTC…
Chilicola (Heteroediscelis)	curvapeligrosa	BOTWC687-10	KX051500	P, D	TATTTTATACTTTATTTTCGCTATATGATCCGGAATAATTGGATCATCATTAAGAATAATTATTCGAATAGAATTAAGAACTCCAGGAATATGAATTAATAATGATCAAATTTATAATTCAATTGTTACTAGCCATGCTTTTGTTATAATTTTCTTTATAGTTATACCATTTATAATTGGAGGATTTGGAAATTGATTAATTCCATTAATAATTGGAGCCCCTGATATAGCATTTCCACGAATAAATAATATAAGATTTTGATTATTACCACCTTCTATTATTATACTTTTAATAAGAATATCATTATTTTCAGGTAGTGGAACAGGATGAACAATTTATCCTCCTCTATCATCACTTTTATATCACCCCTCTCCTTCAGTTGATTTAACAATTTTTTC…
Chilicola (Heteroediscelis)	curvapeligrosa	BWTWO075-09	GU708249	D	TATTTTATACTTTATTTTCGCTATATGATCCGGAATAATTGGATCATCATTAAGAATAATTATTCGAATAGAATTAAGAACTCCAGGAATATGAATTAATAATGATCAAATTTATAATTCAATTGTTACTAGCCATGCTTTTGTTATAATTTTCTTTATAGTTATACCATTTATAATTGGAGGATTTGGAAATTGATTAATTCCATTAATAATTGGAGCCCCTGATATAGCATTTCCACGAATAAATAATATAAGATTTTGATTATTACCACCTTCTATTATTATACTTTTAATAAGAATATCATTATTTTCAGGTAGTGGAACAGGATGAACAATTTATCCTCCTCTATCATCACTTTTATATCACCCCTCTCCTTCAGTTGATTTAACAATTTTTTC…
Chilicola (Heteroediscelis)	curvapeligrosa	BWTWO069-09	HQ937895	D	-------------------------------------ATTGGATCATCATTAAGAATAATTATTCGAATAGAATTAAGAACCCCAGGAATATGAATTAATAATGATCAAATTTATAATTCAATTGTTACTAGTCATGCTTTTGTTATAATTTTCTTTATAGTTATACCATTTATAATTGGAGGATTTGGAAATTGATTAATTCCATTAATAATTGGTGCTCCTGATATAGCATTTCCACGAATAAATAATATAAG
Chilicola (Heteroediscelis)	curvapeligrosa	BOWGF2878-13	KX051504	D	TATTTTATACTTTATTTTCGCTATATGATCCGGAATAATTGGATCATCATTAAGAATAATTATTCGAATAGAATTAAGAACCCCAGGAATATGAATTAATAATGATCAAATTTATAATTCAATTGTTACTAGTCATGCTTTCGTTATAATTTTCTTTATAGTTATACCATTTATAATTGGAGGATTTGGAAATTGATTAATTCCATTAATAATTGGTGCCCCTGATATAGCATTTCCACGAATAAATAATATAAGATTTTGATTATTACCACCTTCTATTATTATACTTTTAATAAGAATATCATTATTTTCAGGTAGTGGAACAGGATGAACAATTTATCCTCCTCTATCATCACTTTTATATCACCCCTCTCCTTCAGTTGATTTAACAATTTTTTC…
Chilicola (Heteroediscelis)	curvapeligrosa	BWTWO086-09	HQ937901	D	-------------------GCTATATGATCCGGAATAATTGGGTCATCATTAAGAATAATTATTCGAATAGAATTAAGAACCCCAGGAATATGAATTAATAATGATCAAATTTATAATTCAATTGTTACTAGTCATGCTTTTGTTATAATTTTCTTTATAGTTATACCATTTATAATTGGAGGATTTGGAAATTGATTAATTCCATTAATAATTGGTGCCCCTGATATAGCATTTCCACGAATAAATAATATAAG
Chilicola (Heteroediscelis)	deserticola	BOTWC013-10	HQ937276	P, D	TATTTTATATTTTATTTTTGCTATATGATCAGGTATAATTGGATCATCATTAAGAATAATTATCCGAATAGAATTAAGAACACCTGGGATATGAATTAATAATGACCAAATTTATAATTCTATTGTTACTAGACACGCATTTGTAATAATTTTTTTTATAGTTATACCATTTATAATTGGAGGATTTGGAAATTGATTAATTCCATTAATAATTGGTGCACCTGATATAGCATTTCCTCGTATAAACAATATAAGATTCTGATTATTACCTCCATCAATTATTATATTATTAATAAGAATATCATTATTTTCTGGAAGAGGAACAGGATGAACAATTTATCCTCCTTTATCATCATTATTATATCATCCATCACCTTCAGTTGATTTAACAATTTTTTC…
Chilicola (Heteroediscelis)	deserticola	BOWGF3021-14	KX051528	D	TATTTTATATTTTATTTTTGCTATATGATCAGGTATAATTGGATCATCATTAAGAATAATTATCCGAATAGAATTAAGAACACCTGGGATATGAATTAATAATGACCAAATTTATAATTCTATTGTTACTAGACACGCATTTGTAATAATTTTTTTTATAGTTATACCATTTATAATTGGAGGATTTGGAAATTGATTAATTCCATTAATAATTGGTGCACCTGATATAGCATTTCCTCGTATAAACAATATAAGATTCTGATTATTACCTCCATCAATTATTATATTATTAATAAGAATATCATTATTTTCTGGAAGAGGAACAGGATGAACAATTTATCCTCCTTTATCATCATTATTATATCATCCATCACCTTCAGTTGATTTAACAATTTTTTC…
Chilicola (Heteroediscelis)	deserticola	BOTWC009-10	HQ937273	D	TATTTTATATTTTATTTTTGCTATATGATCAGGTATAATTGGATCATCATTAAGAATAATTATCCGAATAGAATTAAGAACACCTGGGATATGAATTAATAATGACCAAATTTATAATTCTATTGTTACTAGACACGCATTTGTAATAATTTTTTTTATAGTTATACCATTTATAATTGGAGGATTTGGAAATTGATTAATTCCATTAATAATTGGTGCACCTGATATAGCATTTCCCCGTATAAACAATATAAGATTCTGATTATTACCTCCATCAATTATTATATTATTAATAAGAATATCATTATTTTCTGGAAGAGGAACAGGATGAACAATTTATCCTCCTTTATCATCATTATTATATCATCCATCACCTTCAGTTGATTTAACAATTTTTTC…
Chilicola (Heteroediscelis)	deserticola	BOTWC950-10	KX051515	D	TATTTTATATTTTATTTTTGCTATATGATCAGGTATAATTGGATCATCATTAAGAATAATTATCCGAATAGAATTAAGAACACCTGGGATATGAATTAATAATGACCAAATTTATAATTCTATTGTTACTAGACACGCATTTGTAATAATTTTTTTTATAGTTATACCATTTATAATTGGAGGATTTGGAAATTGATTAATTCCATTAATAATTGGTGCACCTGATATAGCATTTCCTCGTATAAACAATATAAGATTCTGATTATTACCTCCATCAATTATTATATTATTAATAAGAATATCATTATTTTCTGGAAGAGGAACAGGATGAACAATTTATCCTCCTTTATCATCATTATTATATCATCCATCACCTTCAGTTGATTTAACAATTTTTTC…
Chilicola (Heteroediscelis)	deserticola	BOTWC947-10	KX051533	D	TATTTTATATTTTATTTTTGCTATATGATCAGGTATAATTGGATCATCATTAAGAATAATTATCCGAATAGAATTAAGAACACCTGGGATATGAATTAATAATGACCAAATTTATAATTCTATTGTTACTAGACACGCATTTGTAATAATTTTTTTTATAGTTATACCATTTATAATTGGAGGATTTGGAAATTGATTAATTCCATTAATAATTGGTGCACCTGATATAGCATTTCCTCGTATAAACAATATAAGATTCTGATTATTACCTCCATCAATTATTATATTATTAATAAGAATATCATTATTTTCTGGAAGAGGAACAGGATGAACAATTTATCCTCCTTTATCATCATTATTATATCATCCATCACCTTCAGTTGATTTAACAATTTTTTC…
Chilicola (Heteroediscelis)	diaguita	BOWGF3013-14	KX051518	P, D	TATTTTATATTTTATTTTCGCTATATGATGTGGAATAATTGGATCATCACTAAGAATAATCATTCGTATAGAACTAAGAACTCCAGGTATATGAATTAATAATGATCAAATTTATAATTCAATTGTCACTAGTCATGCTTTTGTAATAATTTTTTTTATGGTTATACCTTTTATAATTGGAGGATTTGGAAATTGATTAATTCCCCTAATAATTGGAGCCCCTGATATAGCTTTCCCACGAATAAATAATATAAGATTTTGATTATTACCACCATCAATTATTATATTATTAATAAGAATAGCACTATTTTCTGGAAGAGGAACTGGTTGAACAATTTATCCCCCTCTTTCTTCACTTTTATATCACCCCTCACCTTCAGTTGATTTAACAATTTTTTC…
Chilicola (Heteroediscelis)	diaguita	BOWGF3323-14	KX051539	D	TATTTTATATTTTATTTTCGCTATATGATGTGGAATAATTGGATCATCACTAAGAATAATCATTCGTATAGAACTAAGAACTCCAGGTATATGAATTAATAATGATCAAATTTATAATTCAATTGTCACTAGTCATGCTTTTGTAATAATTTTTTTTATGGTTATACCTTTTATAATTGGAGGATTTGGAAATTGATTAATTCCCCTAATAATTGGAGCCCCTGATATAGCTTTCCCACGAATAAATAATATAAGATTTTGATTATTACCACCATCAATTATTATATTATTAATAAGAATAGCACTATTTTCTGGAAGAGGAACTGGTTGAACAATTTATCCCCCTCTTTCTTCACTTTTATATCACCCCTCACCTTCAGTTGATTTAACAATTTTTTC…
Chilicola (Heteroediscelis)	diaguita	BOWGF3320-14	KX051537	D	TATTTTATATTTTATTTTCGCTATATGATGTGGAATAATTGGATCATCACTAAGAATAATCATTCGTATAGAACTAAGAACTCCAGGTATATGAATTAATAATGATCAAATTTATAATTCAATTGTCACTAGTCATGCTTTTGTAATAATTTTTTTTATGGTTATACCTTTTATAATTGGAGGATTTGGAAATTGATTAATTCCCCTAATAATTGGAGCCCCTGATATAGCTTTCCCACGAATAAATAATATAAGATTTTGATTATTACCACCATCAATTATTATATTATTAATAAGAATAGCACTATTTTCTGGAAGAGGAACTGGTTGAACAATTTATCCCCCTCTTTCTTCACTTTTATATCACCCCTCACCTTCAGTTGATTTAACAATTTTTTC…
Chilicola (Heteroediscelis)	erithropoda	BOTWC006-10	HQ937271	P, D	TATTTTATATTTTATTTTTGCTATATGATCAGGTATAATTGGATCATCTTTAAGAATAATTATTCGAATAGAATTAAGAACTCCGGGTATATGAATTAATAATGATCAAATTTATAATTCTATTGTTACTAGACATGCTTTTGTAATAATTTTTTTTATAGTTATACCTTTTATAATTGGAGGTTTTGGTAATTGATTAATTCCATTAATAATTGGAGCTCCCGATATAGCTTTTCCACGAATAAATAATATAAGATTTTGATTATTACCACCATCAATTATTATATTATTAATAAGAATATCATTATTTTCAGGTAGAGGAACAGGATGAACAATTTATCCACCTTTATCTTCTCTTATATATCATCCATCACCTTCAGTTGATTTAACAATTTTTTC…
Chilicola (Heteroediscelis)	erithropoda	BOTWC948-10	KX051550	D	TATTTTATATTTTATTTTTGCTATATGATCAGGTATAATTGGATCATCTTTAAGAATAATTATTCGAATAGAATTAAGAACTCCGGGTATATGAATTAATAATGATCAAATTTATAATTCTATTGTTACTAGACATGCTTTTGTAATAATTTTTTTTATAGTTATACCTTTTATAATTGGAGGTTTTGGTAATTGATTAATTCCATTAATAATTGGAGCTCCCGATATAGCTTTTCCACGAATAAATAATATAAGATTTTGATTATTACCACCATCAATTATTATATTATTAATAAGAATATCATTATTTTCAGGTAGAGGAACAGGATGAACAATTTATCCACCTTTATCTTCTCTTATATATCATCCATCACCTTCAGTTGATTTAACAATTTTTTC…
Chilicola (Heteroediscelis)	erithropoda	BWTWO038-09	HQ937890	D	----------------------------------ATAATTGGATCATCTTTAAGAATAATTATTCGAATAGAATTAAGAACTCCGGGTATATGAATTAATAATGATCAAATTTATAATTCTATTGTTACTAGACATGCTTTTGTAATAATTTTTTTTATAGTTATACCTTTTATAATTGGAGGTTTTGGTAATTGATTAATTCCATTAATAATTGGAGCTCCCGATATAGCTTTTCCACGAATAAATAATATAAG
Chilicola (Heteroediscelis)	erithropoda	BOWGF3022-14	KX051556	D	TATTTTATATTTTATTTTTGCTATATGATCAGGTATAATTGGATCATCTTTAAGAATAATTATTCGAATAGAATTAAGAACTCCAGGTATATGAATTAATAATGATCAAATTTATAATTCTATTGTTACTAGACATGCTTTTGTAATAATTTTTTTTATAGTTATACCTTTTATAATTGGAGGTTTTGGTAATTGATTAATTCCATTAATAATTGGAGCTCCCGATATAGCTTTTCCACGAATAAATAATATAAGATTTTGATTATTACCACCATCAATTATTATATTATTAATAAGAATATCATTATTTTCAGGTAGAGGAACAGGATGAACAATTTATCCACCTTTATCTTCTCTTATATATCATCCATCACCTTCAGTTGATTTAACAATTTTTTC…
Chilicola (Heteroediscelis)	erithropoda	BOTWC946-10	KX051555	D	TATTTTATATTTTATTTTTGCTATATGATCAGGTATAATTGGATCATCTTTAAGAATAATTATTCGAATAGAATTAAGAACTCCGGGTATATGAATTAATAATGATCAAATTTATAATTCTATTGTTACTAGACATGCTTTTGTAATAATTTTTTTTATAGTTATACCTTTTATAATTGGAGGTTTTGGTAATTGATTAATTCCATTAATAATTGGAGCTCCCGATATAGCTTTTCCACGAATAAATAATATAAGATTTTGATTATTACCACCATCAATTATTATATTATTAATAAGAATATCATTATTTTCAGGTAGAGGAACAGGATGAACAATTTATCCACCTTTATCTTCTCTTATATATCATCCATCACCTTCAGTTGATTTAACAATTTTTTC…
Chilicola (Heteroediscelis)	erithropoda	BOTWC949-10	KX051542	D	TATTTTATATTTTATTTTTGCTATATGATCAGGTATAATTGGATCATCTTTAAGAATAATTATTCGAATAGAATTAAGAACTCCGGGTATATGAATTAATAATGATCAAATTTATAATTCTATTGTTACTAGACATGCTTTTGTAATAATTTTTTTTATAGTTATACCTTTTATAATTGGAGGTTTTGGTAATTGATTAATTCCATTAATAATTGGAGCTCCCGATATAGCTTTTCCACGAATAAATAATATAAGATTTTGATTATTACCACCATCAATTATTATATTATTAATAAGAATATCATTATTTTCAGGTAGAGGAACAGGATGAACAATTTATCCACCTTTATCTTCTCTTATATATCATCCATCACCTTCAGTTGATTTAACAATTTTTTC…
Chilicola (Heteroediscelis)	guanicoe	BOWGF3012-14	KX051544	P, D	TATTTTATATTTTATTTTTGCTATATGATCTGGAATAATTGGTTCATCATTAAGAATAATTATTCGAATAGAATTAAGAACTCCTGGCATATGAATTAACAATGATCAAATTTATAATTCAATTGTTACCAGACATGCTTTTGTAATAATTTTCTTTATAGTTATACCATTCATAATCGGAGGTTTTGGTAATTGATTAATTCCATTAATAATTGGAGCACCAGATATAGCATTTCCTCGAATAAATAATATAAGATTTTGATTATTACCTCCATCAATTATTATACTTTTAATAAGAATATCACTATTTTCAGGAAGAGGAACAGGATGAACTATCTATCCCCCACTTTCATCTCTTTTATATCATCCATCTCCTTCAGTAGATTTAACAATTTTTTC…
Chilicola (Heteroediscelis)	guanicoe	BOWGF3004-14	KX051514	D	TATTTTATATTTTATTTTTGCTATATGATCTGGAATAATTGGTTCATCATTAAGAATAATTATTCGAATAGAATTAAGAACTCCTGGCATATGAATTAACAATGATCAAATTTATAATTCAATTGTTACCAGACATGCTTTTGTAATAATTTTCTTTATAGTTATACCATTCATAATCGGAGGTTTTGGTAATTGATTAATTCCATTAATAATTGGAGCACCAGATATAGCATTTCCTCGAATAAATAATATAAGATTTTGATTATTACCTCCATCAATTATTATACTTTTAATAAGAATATCACTATTTTCAGGAAGAGGAACAGGATGAACTATCTATCCCCCACTTTCATCTCTTTTATATCATCCATCTCCTTCAGTAGATTTAACAATTTTTTC…
Chilicola (Heteroediscelis)	guanicoe	BOTWA1286-11	KX051516	D	TATTTTATATTTTATTTTTGCTATATGATCTGGAATAATTGGTTCATCATTAAGAATAATTATTCGAATAGAATTAAGAACTCCTGGCATATGAATTAACAATGATCAAATTTATAATTCAATTGTTACCAGACATGCTTTTGTAATAATTTTCTTTATAGTTATACCATTCATAATTGGAGGTTTTGGTAATTGATTAATTCCATTAATAATTGGAGCACCAGATATAGCATTTCCTCGAATAAATAATATAAGATTTTGATTATTACCTCCATCAATTATTATACTTTTAATAAGAATATCACTATTTTCAGGAAGAGGAACAGGATGAACTATCTATCCCCCACTTTCATCTCTTTTATATCATCCATCTCCTTCAGTAGATTTAACAATTTTTTC…
Chilicola (Heteroediscelis)	guanicoe	BOTWA1288-11	KX051525	D	TATTTTATATTTTATTTTTGCTATATGATCTGGAATAATTGGTTCATCATTAAGAATAATTATTCGAATAGAATTAAGAACTCCTGGCATATGAATTAACAATGATCAAATTTATAATTCAATTGTTACCAGACATGCTTTTGTAATAATTTTCTTTATAGTTATACCATTCATAATTGGAGGTTTTGGTAATTGATTAATTCCATTAATAATTGGAGCACCAGATATAGCATTTCCTCGAATAAATAATATAAGATTTTGATTATTACCTCCATCAATTATTATACTTTTAATAAGAATATCACTATTTTCAGGAAGAGGAACAGGATGAACTATCTATCCCCCACTTTCATCTCTTTTATATCATCCATCTCCTTCAGTAGATTTAACAATTTTTTC…
Chilicola (Heteroediscelis)	guanicoe	BOTWA1235-11	KX051503	D	--------------------------------------------------------------------------------------------------------------------------------------------------------------------------------------------------------------------------C?CC?GATAT????TTTCCACGAATAAATAATATAAG
Chilicola (Heteroediscelis)	guanicoe	BOTWA1287-11	KX051536	D	TATTTTATATTTTATTTTTGCTATATGATCTGGAATAATTGGTTCATCATTAAGAATAATTATTCGAATAGAATTAAGAACTCCTGGCATATGAATTAACAATGATCAAATTTATAATTCAATTGTTACCAGACATGCTTTTGTAATAATTTTCTTTATAGTTATACCATTCATAATTGGAGGTTTTGGTAATTGATTAATTCCATTAATAATTGGAGCACCAGATATAGCATTTCCTCGAATAAATAATATAAGATTTTGATTATTACCTCCATCAATTATTATACTTTTAATAAGAATATCACTATTTTCAGGAAGAGGAACAGGATGAACTATCTATCCCCCACTTTCATCTCTTTTATATCATCCATCTCCTTCAGTAGATTTAACAATTTTTTC…
Chilicola (Heteroediscelis)	guanicoe	BOWGF3339-14	KX051547	D	TATTTTATATTTTATTTTTGCTATATGATCTGGAATAATTGGTTCATCATTAAGAATAATTATTCGAATAGAATTAAGAACTCCTGGCATATGAATTAACAATGATCAAATTTATAATTCAATTGTTACCAGACATGCTTTTGTAATAATTTTCTTTATAGTTATACCATTCATAATTGGAGGTTTTGGTAATTGATTAATTCCATTAATAATTGGAGCACCAGATATAGCATTTCCTCGAATAAATAATATAAGATTTTGATTATTACCTCCATCAATTATTATACTTTTAATAAGAATATCACTATTTTCAGGAAGAGGAACAGGATGAACTATCTATCCCCCACTTTCATCTCTTTTATATCATCCATCTCCTTCAGTAGATTTAACAATTTTTTC…
Chilicola (Heteroediscelis)	katherinae	NTCOL239-15	KX051534	P, D	ATTTTTATATTTTATTTTCGCTATATGATGTGGAATAATTGGATCATCACTAAGAATAATCATTCGTATAGAACTAAGAACTCCAGGTATATGAATTAATAATGATCAAATTTATAATTCAATTGTCACTAGACATGCTTTTGTAATAATTTTTTTTATAGTTATACCTTTTATAATTGGAGGATTTGGAAATTGATTAATTCCCCTAATAATTGGAGCCCCTGATATAGCTTTCCCACGAATAAATAATATAAGATTTTGATTATTACCACCATCAATTATTATATTATTAATAAGAATAGCACTATTTTCTGGAAGAGGAACTGGTTGAACAATTTATCCCCCTCTTTCTTCACTTTTATATCACCCCTCACCTTCAGTTGATTTAACAATTTTTTC…
Chilicola (Heteroediscelis)	katherinae	BOWGF2881-13	KX051552	D	TATTTTATATTTTATTTTCGCTATATGATGTGGAATAATTGGATCATCACTAAGAATAATCATTCGTATAGAACTAAGAACTCCAGGTATATGAATTAATAATGATCAAATTTATAATTCAATTGTCACTAGACATGCTTTTGTAATAATTTTTTTTATAGTTATACCTTTTATAATTGGAGGATTTGGAAATTGATTAATTCCCCTAATAATTGGAGCCCCTGATATAGCTTTCCCACGAATAAATAATATAAGATTTTGATTATTACCACCATCAATTATTATATTATTAATAAGAATAGCACTATTTTCTGGAAGAGGAACTGGTTGAACAATTTATCCCCCTCTTTCTTCACTTTTATATCACCCCTCACCTTCAGTTGATTTAACAATTTTTTC…
Chilicola (Heteroediscelis)	katherinae	BOWGF2882-13	KX051502	D	TATTTTATATTTTATTTTCGCTATATGATGTGGAATAATTGGATCATCACTAAGAATAATTATTCGTATAGAACTAAGAACTCCAGGTATATGAATTAATAATGATCAAATTTATAATTCAATTGTCACTAGACATGCTTTTGTAATAATTTTTTTTATAGTTATACCTTTTATAATTGGAGGATTTGGAAATTGATTAATTCCCCTAATAATTGGAGCCCCTGATATAGCTTTCCCACGAATAAATAATATAAGATTTTGATTATTACCACCATCAATTATTATATTATTAATAAGAATAGCACTATTTTCTGGAAGAGGAACTGGTTGAACAATTTATCCCCCTCTTTCTTCACTTTTATATCACCCCTCACCTTCAGTTGATTTAACAATTTTTTC…
Chilicola (Heteroediscelis)	lickana	BOWGF3034-14	KX051558	P, D	TATTTTATACTTTATTTTCGCTATATGATCTGGAATAATTGGTTCATCATTAAGAATAATTATTCGAATAGAATTAAGAACTCCAGGTATATGAATTAATAATGACCAAATTTATAATTCTATTATTACTAGACATGCTTTTGTAATAATTTTTTTTATAGTTATACCATTTATAATTGGAGGTTTTGGTAATTGATTAATTCCATTAATAATTGGAGCACCAGATATAGCATTTCCTCGAATGAATAACATAAGATTTTGATTATTACCACCATCAATCTTTATACTTTTAATAAGAATATCATTATTTTCAGGTAGAGGAACAGGATGAACTATTTATCCACCTCTTTCATCTATTTTATATCACCCATCTCCTTCAATAGATTTAACAATTTTTTC…
Chilicola (Heteroediscelis)	lickana	BWTWO059-09	KX051531	D	----------------------------------------GGTTCATCATTAAGAATAATTATTCGAATAGAATTAAGAACTCCAGGTATATGAATTAATAATGACCAAATTTATAATTCTATTATTACTAGACATGCTTTTGTAATAATTTTTTTTATAGTTATACCATTTATAATTGGAGGTTTTGGTAATTGATTAATTCCATTAATAATTGGAGCACCAGATATAGCATTTCCTCGAATGAATAACATAAG
Chilicola (Heteroediscelis)	mantagua	BWTWO1392-10	HQ938076	P, D	TATTTTATATTTTATTTTCGCTATATGATCAGGTATAATTGGATCATCATTAAGAATAATTATCCGAATAGAATTAAGAACACCAGGGATATGAATTAATAATGACCAAATTTACAATTCTATTGTTACTAGACACGCATTTGTAATAATTTTTTTTATAGTTATACCATTTATAATTGGAGGATTTGGAAATTGATTAATTCCATTAATAATTGGTGCACCAGATATAGCATTTCCTCGAATAAACAATATAAGATTTTGATTATTACCTCCATCAATTATTATATTATTAATAAGAATATCATTATTTTCTGGGAGAGGAACAGGATGAACAATTTATCCCCCTTTATCATCATTATTATATCACCCATCACCATCAGTTGATTTGACAATTTTTTC…
Chilicola (Heteroediscelis)	mantagua	BWTWO1390-10	HQ938075	D	TATTTTATATTTTATTTTCGCTATATGATCAGGTATAATTGGATCATCATTAAGAATAATTATCCGAATAGAATTAAGAACACCAGGGATATGAATTAATAATGACCAAATTTACAATTCTATTGTTACTAGACACGCATTTGTAATAATTTTTTTTATAGTTATACCATTTATAATTGGAGGATTTGGAAATTGATTAATTCCATTAATAATTGGTGCACCAGATATAGCATTTCCTCGAATAAACAATATAAGATTTTGATTATTACCTCCATCAATTATTATATTATTAATAAGAATATCATTATTTTCTGGGAGAGGAACAGGATGAACAATTTATCCCCCTTTATCATCATTATTATATCACCCATCACCATCAGTTGATTTGACAATTTTTTC…
Chilicola (Heteroediscelis)	mantagua	BWTWO004-09	HQ937886	D	----------------------------TCAGGTATAATTGGATCATCATTAAGAATAATTATCCGAATAGAATTAAGAACACCAGGGATATGAATTAATAATGACCAAATTTACAATTCTATTGTTACTAGACACGCATTTGTAATAATTTTTTTTATAGTTATACCATTTATAATTGGAGGATTTGGAAATTGATTAATTCCATTAATAATTGGTGCTCCAGATATAGCATTTCCTCGAATAAACAATATAAG
Chilicola (Heteroediscelis)	mantagua	BWTWO1391-10	KX051519	D	---------------------------------------------------------------------------------------------------------------------------------------------------------------------------------------------------------------------------------------------------------------
Chilicola (Heteroediscelis)	mantagua	BWTWO1393-10	HQ938077	D	--------------------------G?TC?GGTATAATTGGATCATCATTAAGAATAATTATCCGAATAGAATTAAGAACACCAGGGATATGAATTAATAATGACCAAATTTACAATTCTATTGTTACTAGACACGCATTTGTAATAATTTTTTTTATAGTTATACCATTTATAATTGGAGGATTTGGAAATTGATTAATTCCATTAATAATTGGTGCACCAGATATAGCATTTCCTCGAATAAACAATATAAG
Chilicola (Heteroediscelis)	mantagua	BOTWA1412-11	KX051557	D	TATTTTATATTTTATTTTCGCTATATGATCAGGTATAATTGGGTCATCATTAAGAATAATTATCCGAATAGAACTAAGAACACCAGGGATATGAATTAATAATGACCAAATTTACAATTCTATTGTTACTAGACACGCATTTGTAATAATTTTTTTTATAGTTATACCATTTATAATTGGAGGATTTGGAAATTGATTAATTCCATTAATAATTGGTGCACCAGATATAGCATTTCCTCGAATAAACAATATAAGATTTTGATTATTACCTCCATCAATTATTATATTATTAATAAGAATATCATTATTTTCTGGAAGAGGAACAGGATGAACAATTTATCCTCCTTTATCATCATTATTATATCACCCATCACCTTCAGTTGATTTAACAATTTTTTC…
Chilicola (Heteroediscelis)	mavida	BOWGF3033-14	KX051498	P, D	TATTTTATACTTTATTTTCGCTATATGATCCGGAATAATTGGATCATCATTAAGAATAATTATTCGAATAGAATTAAGAACCCCAGGAATATGAATTAATAATGATCAAATTTATAATTCAATTGTTACTAGTCATGCTTTTGTTATAATTTTCTTTATAGTTATACCATTTATAATTGGAGGATTTGGAAATTGATTAATTCCATTAATAATTGGTGCCCCTGATATAGCTTTTCCACGAATAAATAATATAAGATTTTGATTATTACCACCTTCTATTATTATACTTTTAATAAGAATATCATTATTTTCAGGTAGTGGAACAGGATGAACAATTTATCCTCCTCTATCATCACTTTTATATCACCCCTCTCCTTCAGTTGATTTAACAATTTTTTC…
Chilicola (Heteroediscelis)	mavida	BOWGF3029-14	KX051543	D	TATTTTATACTTTATTTTCGCTATATGATCCGGAATAATTGGATCATCATTAAGAATAATTATTCGAATAGAATTAAGAACCCCAGGAATATGAATTAATAATGATCAAATTTATAATTCAATTGTTACTAGTCATGCTTTTGTTATAATTTTCTTTATAGTTATACCATTTATAATTGGAGGATTTGGAAATTGATTAATTCCATTAATAATTGGTGCCCCTGATATAGCTTTTCCACGAATAAATAATATAAGATTTTGATTATTACCACCTTCTATTATTATACTTTTAATAAGAATATCATTATTTTCAGGTAGTGGAACAGGATGAACAATTTATCCTCCTCTATCATCACTTTTATATCACCCCTCTCCTTCAGTTGATTTAACAATTTTTTC…
Chilicola (Heteroediscelis)	mavida	BOWGF3030-14	KX051549	D	TATTTTATACTTTATTTTCGCTATATGATCCGGAATAATTGGATCATCATTAAGAATAATTATTCGAATAGAATTAAGAACCCCAGGAATATGAATTAATAATGATCAAATTTATAATTCAATTGTTACTAGTCATGCTTTTGTTATAATTTTCTTTATAGTTATACCATTTATAATTGGAGGATTTGGAAATTGATTAATTCCATTAATAATTGGTGCCCCTGATATAGCTTTTCCACGAATAAATAATATAAGATTTTGATTATTACCACCTTCTATTATTATACTTTTAATAAGAATATCATTATTTTCAGGTAGTGGAACAGGATGAACAATTTATCCTCCTCTATCATCACTTTTATATCACCCCTCTCCTTCAGTTGATTTAACAATTTTTTC…
Chilicola (Heteroediscelis)	mavida	BOWGF3014-14	KX051527	D	TATTTTATACTTTATTTTCGCTATATGATCCGGAATAATTGGATCATCATTAAGAATAATTATTCGAATAGAATTAAGAACCCCAGGAATATGAATTAATAATGATCAAATTTATAATTCAATTGTTACTAGTCATGCTTTTGTTATAATTTTCTTTATAGTTATACCATTTATAATTGGAGGATTTGGAAATTGATTAATTCCATTAATAATTGGTGCCCCTGATATAGCTTTTCCACGAATAAATAATATAAGATTTTGATTATTACCACCTTCTATTATTATACTTTTAATAAGAATATCATTATTTTCAGGTAGTGGAACAGGATGAACAATTTATCCTCCTCTATCATCACTTTTATATCACCCCTCTCCTTCAGTTGATTTAACAATTTTTTC…
Chilicola (Heteroediscelis)	mayu	BOWGF3072-14	KX051535	P, D	TATTTTATACTTTATTTTTGCCATATGATCCGGAATAATTGGATCATCATTAAGAATAATTATTCGAATAGAATTAAGAACTCCTGGAATATGAATTAATAATGATCAAATTTATAACTCAATTGTTACTAGTCATGCTTTTGTTATAATTTTTTTTATAGTAATACCATTCATAATTGGAGGATTTGGAAATTGATTAATTCCATTAATAATTGGTGCCCCTGATATAGCATTTCCACGAATAAATAATATAAGATTTTGATTATTACCACCTTCTATTATTATACTTTTAATAAGAATGTCATTATTTTCAGGTAGAGGAACAGGATGAACAATTTATCCTCCTTTATCATCACTTTTATACCATCCATCTCCTTCAGTTGATTTAACAATTTTTTC…
Chilicola (Heteroediscelis)	mayu	BOWGF3317-14	KX051538	D	TATTTTATACTTTATTTTTGCTATATGATCTGGAATAATTGGATCATCATTAAGAATAATTATTCGAATAGAATTAAGAACCCCTGGAATATGAATTAATAATGATCAAATTTATAATTCAATTGTTACTAGTCATGCTTTTGTTATAATTTTTTTTATAGTTATACCATTCATAATTGGAGGATTTGGAAATTGATTAATTCCATTAATAATTGGTGCTCCTGATATAGCATTTCCACGAATAAATAATATAAGATTTTGATTATTACCACCTTCTATTATTATACTTTTAATAAGAATATCATTATTTTCAGGCAGAGGAACAGGATGAACAATTTATCCTCCTTTATCATCACTTTTATACCACCCATCTCCTTCAGTTGATTTAACAATTTTTTC…
Chilicola (Heteroediscelis)	neffi	BOWGF3422-14	KX051529	P, D	TATTTTATATTTTTTATTTGCTATATGAGCCGGTATAACCGGTGCATCATTAAGTATAATTATTCGAATAGAACTAAGAACTCCTGGGATATGAATTAATAATGATCAGACTTATAATACTATAGTCACTAGTCATGCTTTTGTGATAATTTTTTTTATAGTAATACCATTTATAATCGGAGGATTTGGTAATTGATTAATTCCATTAATAATTGGTGCTCCAGATATAGCATTTCCTCGAATAAATAATATAAGATTCTGATTATTACCACCATCAATTATTATATTATTAATAAGAATAGCATTATTTTCAGGTAGAGGAACAGGATGAACAATTTATCCACCTTTATCATCACTTTTATATCACCCATCACCATCAGTTGATTTAACAATTTTTTC…
Chilicola (Heteroediscelis)	neffi	BOWGF3321-14	KX051551	D	-----------------------------------TAACCGGTGCATCATTAAGTATAATTATTCGAATAGAACTAAGAACTCCTGGGATATGAATTAATAATGATCAGACTTATAATACTATAGTCACTAGTCATGCTTTTGTGATAATTTTTTTTATAGTAATACCATTTATAATCGGAGGGTTTGGTAATTGATTAATTCCATTGATAATTGGTGCTCCAGATATAGCATTTCCTCGAATAAATAATATAAG
Chilicola (Heteroediscelis)	neffi	BOWGF2994-14	KX051507	D	TATTTTATATTTTTTATTTGCTATATGAGCTGGTATAACCGGTGCATCTTTAAGTATAATTATTCGAATAGAACTAAGAACTCCTGGAGTATGAATTAACAATGATCAAACTTATAATACTATAGTCACTAGTCATGCTTTTGTGATAATTTT?TTTATAGTAATACCATTTATAATCGGAGGATTTGGTAATTGATTAATTCCATTAATAATTGGTGCTCCAGATATAGCTTTTCCTCGAATAAATAATATAAGATTCTGATTATTACCACCATCAATTATTATATTATTAATAAGAATAGCATTATTTTCAGGTAGAGGAACAGGATGAACAATTTATCCACCTTTATCATCACTTTTATATCACCCATCACCATCAGTTGATTTAACAATTTTTTC…
Chilicola (Heteroediscelis)	packeri	BOWGF2997-14	KX051506	P, D	TATCTTATATTTTTTATTTGCTATATGAGCTGGTATAACCGGTGCATCTTTAAGTATAATTATTCGAATAGAACTAAGAACCCCTGGAATATGAATTAACAATGATCAAACTTATAATACTATTGTCACTAGTCATGCTTTTGTGATAATTTTTTTTATAGTAATACCATTTATAATTGGAGGATTTGGTAATTGATTAATTCCATTAATAATTGGTGCTCCAGATATAGCATTTCCTCGAATAAATAATATAAGATTCTGATTATTACCACCATCAATTATTATATTATTGATAAGAATAACATTATTTTCAGGTAGAGGAACAGGATGAACAATTTATCCACCTTTATCATCACTTTTATATCACCCATCACCATCAGTTGATTTAACAATTTTTTC…
Chilicola (Heteroediscelis)	packeri	BOWGF2995-14	KX051509	D	TATTTTATATTTTTTATTTGCTATATGAGCTGGTATAACTGGTGCATCTTTAAGTATAATTATTCGAATAGAATTAAGAACTCCTGGAATATGAATTAATAATGATCAAACTTATAATACTATTGTCACTAGTCATGCATTTGTGATAATTTTTTTTATAGTCATACCATTTATAATTGGAGGATTTGGTAATTGATTAATCCCATTAATAATTGGTTCTCCAGATATAGCATTCCCTCGAATAAATAACATGAGATTTTGATTATTACCACCTTCAATTATTATATTGTTAATAAGAATAACATTATTTTCAGGTAGTGGAACCGGATGAACAATTTATCCTCCCTTATCATCACTTTTATATCACCCATCACCCTCAGTTGATTTAACAATTTTTTC…
Chilicola (Heteroediscelis)	packeri	BOWGF2999-14	KX051521	D	--TTTTATATTTTTTATTTGCTATATGAGCTGGTATAACCGGTGCATCTTTAAGTATAATTATTCGAATAGAACTAAGAACCCCTGGAATATGAATTAACAATGATCAAACTTATAATACTATTGTCACTAGTCATGCTTTTGTGATAATTTTTTTTATAGTAATACCATTTATAATTGGAGGATTTGGTAATTGATTAATTCCATTAATAATTGGTGCTCCAGATATAGCATTTCCTCGAATAAATAATATAAG
Chilicola (Heteroediscelis)	packeri	BOWGF2998-14	KX051530	D	------ATATTTTTTATTTG?TATATGAG??????????CGGTGCATCTTTAAGTATAATTATTCGAATAGAACTAAGAACCCCTGGAATATGAATTAACAATGATCAAACTTATAATACTATTGTCACTAGTCATGCTTTTGTGATAATTTTTTTTATAGTAATACCATTTATAATTGGAGGATTTGGTAATTGATTAATTCCATTAATAATTGGTGCTCCAGATATAGCATTTCCTCGAATAAATAATATAAG
Chilicola (Heteroediscelis)	randolphi	BWTWO044-09	GU708247	P, D	AATTCTATATTTTATTTTCGCTATATGATGTGGAATAATTGGATCATCACTAAGAATAATTATTCGTATAGAACTAAGAATTCCAGGAATATGAATTAATAATGATCAAATTTATAATTCTATTGTTACTAGTCATGCATTTGTAATAATTTTTTTTATAGTTATACCTTTTATAATTGGAGGATTTGGAAATTGATTAATTCCCTTAATAATTGGAGCTCCTGATATAGCTTTTCCACGAATAAATAATATAAGATTTTGATTATTACCACCATCAATTATTATATTAATAATAAGAATAACATTATTTTCCGGAAGAGGTACTGGATGAACAATTTATCCTCCTCTTTCTTCACTTTTATATCATCCTTCGCCCTCAGTCGATTTAACAATTTTTTC…
Chilicola (Heteroediscelis)	randolphi	BOWGF2888-13	KX051520	D	AATTCTATATTTTATTTTCGCTATATGATGTGGAATAATTGGATCATCACTAAGAATAATTATTCGTATAGAACTAAGAATTCCAGGAATATGAATTAATAATGATCAAATTTATAATTCTATTGTTACTAGTCATGCATTTGTAATAATTTTTTTTATAGTTATACCTTTTATAATTGGAGGATTCGGAAATTGATTAATTCCATTAATAATTGGAGCTCCTGATATAGCTTTTCCACGAATAAATAATATAAGATTTTGATTATTACCACCATCAATTATTATATTAATAATAAGAATAACATTATTTTCCGGAAGAGGTACTGGATGAACAATTTATCCTCCTCTTTCTTCACTTTTATATCATCCTTCACCCTCAGTCGATTTAACAATTTTTTC…
Chilicola (Heteroediscelis)	randolphi	BOWGF2891-13	KX051532	D	AATTCTATATTTTATTTTCGCTATATGATGTGGAATAATTGGATCATCACTAAGAATAATTATTCGTATAGAACTAAGAATTCCAGGAATATGAATTAATAATGATCAAATTTATAATTCTATTGTTACTAGTCATGCATTTGTAATAATTTTTTTTATAGTTATACCTTTTATAATTGGAGGATTCGGAAATTGATTAATTCCATTAATAATTGGAGCTCCTGATATAGCTTTTCCACGAATAAATAATATAAGATTTTGATTATTACCACCATCAATTATTATATTAATAATAAGAATAACATTATTTTCCGGAAGAGGTACTGGATGAACAATTTATCCTCCTCTTTCTTCACTTTTATATCATCCTTCACCCTCAGTCGATTTAACAATTTTTTC…
Chilicola (Heteroediscelis)	randolphi	BWTWO055-09	GU708248	D	AATTCTATATTTTATTTTCGCTATATGATGTGGAATAATTGGATCATCACTAAGAATAATTATTCGTATAGAACTAAGAATTCCAGGAATATGAATTAATAATGATCAAATTTATAATTCTATTGTTACTAGTCATGCATTTGTAATAATTTTTTTTATAGTTATACCTTTTATAATTGGAGGATTTGGAAATTGATTAATTCCCTTAATAATTGGAGCTCCTGATATAGCTTTTCCACGAATAAATAATATAAGATTTTGATTATTACCACCATCAATTATTATATTAATAATAAGAATAACATTATTTTCCGGAAGAGGTACTGGATGAACAATTTATCCTCCTCTTTCTTCACTTTTATATCATCCTTCGCCCTCAGTCGATTTAACAATTTTTTC…
Chilicola (Heteroediscelis)	travesia	BOWGF3008-14	KX051511	P, D	TATTTTATATTTTATTTTTGCTATATGATCAGGTATAATTGGAGCATCTTTAAGAATAATTATTCGAATAGAATTAAGAACTCCAGGTATATGAATTAATAATGATCAAATTTATAACTCTATCGTTACTAGACATGCTTTTGTAATAATTTTTTTTATAGTTATACCATTTATAATTGGAGGATTTGGTAATTGATTAATTCCTTTAATAATTGGAGCTCCTGATATAGCTTTTCCACGAATAAATAATATAAGATTTTGATTATTACCACCATCAATTATTATATTATTAATAAGAATATCATTATTTTCGGGAAGAGGAACAGGATGAACAATTTATCCACCTTTATCATCTCTTTTATATCATCCATCACCTTCAGTTGATTTAACAATTTTTTC…
Chilicola (Heteroediscelis)	travesia	BOWGF3018-14	KX051526	D	TATTTTATATTTTATTTTTGCTATATGATCAGGTATAATTGGAGCATCTTTAAGAATAATTATTCGAATAGAATTAAGAACTCCAGGTATATGAATTAATAATGATCAAATTTATAACTCTATCGTTACTAGACATGCTTTTGTAATAATTTTTTTTATAGTTATACCATTTATAATTGGAGGATTTGGTAATTGATTAATTCCTTTAATAATTGGAGCTCCTGATATAGCTTTTCCACGAATAAATAATATAAGATTTTGATTATTACCACCATCAATTATTATATTATTAATAAGAATATCATTATTTTCGGGAAGAGGAACAGGATGAACAATTTATCCACCTTTATCATCTCTTTTATATCATCCATCACCTTCAGTTGATTTAACAATTTTTTC…
Chilicola (Heteroediscelis)	travesia	BOWGF3020-14	KX051545	D	TATTTTATATTTTATTTTCGCTATATGATCAGGTATAATTGGAGCATCTTTAAGAATAATTATTCGAATAGAATTAAGAACTCCAGGTATATGAATTAATAATGATCAAATTTATAACTCTATCGTTACTAGACATGCTTTTGTAATAATTTTTTTTATAGTTATACCATTTATAATTGGAGGATTTGGTAATTGATTAATTCCTTTAATAATTGGAGCTCCTGATATAGCTTTTCCACGAATAAATAATATAAGATTTTGATTATTACCACCATCAATTATTATATTATTAATAAGAATATCATTATTTTCGGGGAGAGGAACAGGATGAACAATTTATCCACCTTTATCATCTCTTTTATATCATCCATCACCTTCAGTTGATTTAACAATTTTTTC…
Chilicola (Heteroediscelis)	travesia	BOWGF3017-14	KX051548	D	TATTTTATATTTTATTTTTGCTATATGATCAGGTATAATTGGAGCATCTTTAAGAATAATTATTCGAATAGAATTAAGAACTCCAGGTATATGAATTAATAATGATCAAATTTATAACTCTATCGTTACTAGACATGCTTTTGTAATAATTTTTTTTATAGTTATACCATTTATAATTGGAGGATTTGGTAATTGATTAATTCCTTTAATAATTGGAGCTCCTGATATAGCTTTTCCACGAATAAATAATATAAGATTTTGATTATTACCACCATCAATTATTATATTATTAATAAGAATATCATTATTTTCGGGAAGAGGAACAGGATGAACAATTTATCCACCTTTATCATCTCTTTTATATCATCCATCACCTTCAGTTGATTTAACAATTTTTTC…
Chilicola (Heteroediscelis)	travesia	BOWGF3019-14	KX051554	D	TATTTTATATTTTATTTTTGCTATATGATCAGGTATAATTGGAGCATCTTTAAGAATAATTATTCGAATAGAATTAAGAACTCCAGGTATATGAATTAATAATGATCAAATTTACAACTCTATCGTTACTAGACATGCTTTTGTAATAATTTTTTTTATAGTTATACCATTTATAATTGGAGGATTTGGTAATTGATTAATTCCTTTAATAATTGGAGCTCCTGATATAGCTTTTCCACGAATAAATAATATAAGATTTTGATTATTACCACCATCAATTATTATATTATTAATAAGAATATCATTATTTTCAGGAAGAGGAACAGGATGAACAATTTATCCACCTTTATCATCTCTTTTATATCATCCATCACCTTCAGTTGATTTAACAATTTTTTC…
Chilicola (Heteroediscelis)	travesia	BOWGF3009-14	KX051524	D	TATTTTATATTTTATTTTTGCTATATGATCAGGTATAA???GAGCATCTTTAAGAATAATTATTCGAATAGAATTAAGAACTCCAGGTATATGAATTAATAATGATCAAATTTATAACTCTATCGTTACTAGACATGCTTTTGTAATAATTTTTTTTATAGTTATACCATTTATAATTGGAGGATTTGGTAATTGATTAATTCCTTTAATAATTGGAGCTCCTGATATAGCTTTTCCACGAATAAATAATATAAGATTTTGATTATTACCACCATCAATTATTATATTATTAATAAGAATATCATTATTTTCGGGAAGAGGAACAGGATGAACAATTTATCCACCTTTATCATCTCTTTTATATCATCCATCACCTTCAGTTGATTTAACAATTTTTTC…
Chilicola (Heteroediscelis)	travesia	BOWGF3032-14	KX051546	D	TATTTTATATTTTATTTTTGCTATATGATCAGGTATAATTGGAGCATCTTTAAGAATAATTATTCGAATAGAATTAAGAACTCCAGGTATATGAATTAATAATGATCAAATTTATAACTCTATCGTTACTAGACATGCTTTTGTAATAATTTTTTTTATAGTTATACCATTTATAATTGGAGGATTTGGTAATTGATTAATTCCTTTAATAATTGGAGCTCCTGATATAGCTTTTCCACGAATAAATAATATAAGATTTTGATTATTACCACCATCAATTATTATATTATTAATAAGAATATCATTATTTTCGGGAAGAGGAACAGGATGAACAATTTATCCGCCTTTATCATCTCTTTTATATCATCCATCACCTTCAGTTGATTTAACAATTTTTTC…
Chilicola (Heteroediscelis)	travesia	BOWGF1094-10	HM404540	D	TATTTTATATTTTATTTTTGCTATATGATCAGGTATAATTGGAGCATCTTTAAGAATAATTATTCGAATAGAATTAAGAACTCCAGGTATATGAATTAATAATGATCAAATTTATAACTCTATCGTTACTAGACATGCTTTTGTAATAATTTTTTTTATAGTTATACCATTTATAATTGGAGGATTTGGTAATTGATTAATTCCTTTAATAATTGGAGCTCCTGATATAGCTTTTCCACGAATAAATAATATAAGATTTTGATTATTACCACCATCAATTATTATATTATTAATAAGAATATCATTATTTTCGGGAAGAGGAACAGGATGAACAATTTATCCACCTTTATCATCTCTTTTATATCATCCATCACCTTCAGTTGATTTAACAATTTTTTC…
Chilicola (Heteroediscelis)	travesia	BOWGF1091-10	HM404537	D	TATTTTATATTTTATTTTTGCTATATGATCAGGTATAATTGGAGCATCTTTAAGAATAATTATTCGAATAGAATTAAGAACTCCAGGTATATGAATTAATAATGATCAAATTTATAACTCTATCGTTACTAGACATGCTTTTGTAATAATTTTTTTTATAGTTATACCATTTATAATTGGAGGATTTGGTAATTGATTAATTCCTTTAATAATTGGAGCTCCTGATATAGCTTTTCCACGAATAAATAATATAAGATTTTGATTATTACCACCATCAATTATTATATTATTAATAAGAATATCATTATTTTCAGGAAGAGGAACAGGATGAACAATTTATCCACCTTTATCATCTCTTTTATATCATCCATCACCTTCAGTTGATTTAACAATTTTTTC…
Chilicola (Heteroediscelis)	travesia	BOWGF3011-14	KX051510	D	TATTTTATATTTTATTTTTGCTATATGATCAGGTATAATTGGAGCATCTTTAAGAATAATTATTCGAATAGAATTAAGAACTCCAGGTATATGAATTAATAATGATCAAATTTATAACTCTATCGTTACTAGACATGCTTTTGTAATAATTTTTTTTATAGTTATACCATTTATAATTGGAGGATTTGGTAATTGATTAATTCCTTTAATAATTGGAGCTCCTGATATAGCTTTTCCACGAATAAATAATATAAGATTTTGATTATTACCACCATCAATTATTATATTATTAATAAGAATATCATTATTTTCGGGAAGAGGAACAGGATGAACAATTTATCCACCTTTATCATCTCTTTTATATCATCCATCACCTTCAGTTGATTTAACAATTTTTTC…
Chilicola (Heteroediscelis)	travesia	BOWGF1087-10	HM404534	D	TATTTTATATTTTATTTTTGCTATATGATCAGGTATAATTGGAGCATCTTTAAGAATAATTATTCGAATAGAATTAAGAACTCCAGGTATATGAATTAATAATGATCAAATTTATAACTCTATCGTTACTAGACATGCTTTTGTAATAATTTTTTTTATAGTTATACCATTTATAATTGGAGGATTTGGTAATTGATTAATTCCTTTAATAATTGGAGCTCCTGATATAGCTTTTCCACGAATAAATAATATAAGATTTTGATTATTACCACCATCAATTATTATATTATTAATAAGAATATCATTATTTTCGGGAAGAGGAACAGGATGAACAATTTATCCACCTTTATCATCTCTTTTATATCATCCATCACCTTCAGTTGATTTAACAATTTTTTC…
Chilicola (Heteroediscelis)	vicugna	BOWGF3010-14	KX051499	P, D	TATTTTATATTTTATTTTTGCTATATGATCTGGAATAATTGGTTCATCATTAAGAATAATTATTCGAATAGAATTAAGAACTCCTGGCATATGAATTAACAATGATCAAATTTATAATTCAATTGTTACCAGACATGCTTTTGTAATAATTTTCTTTATAGTTATACCATTCATAATTGGAGGTTTTGGTAATTGATTAATTCCATTAATAATTGGAGCACCAGATATAGCATTTCCTCGAATAAATAATATAAGATTTTGATTATTACCTCCATCAATTATTATACTTTTAATAAGAATATCACTATTTTCAGGAAGAGGAACAGGATGAACTATCTATCCCCCACTTTCATCTCTTTTATATCATCCATCTCCTTCAGTAGATTTAACAATTTTTTC…
Chilicola (Heteroediscelis)	vicugna	BOWGF3001-14	KX051553	D	TATTTTATATTTTATTTTTGCTATATGATCTGGAATAATTGGTTCATCATTAAGAATAATTATTCGAATAGAATTAAGAACTCCTGGCATATGAATTAACAATGATCAAATTTATAATTCAATTGTTACCAGACATGCTTTTGTAATAATTTTCTTTATAGTTATACCATTCATAATTGGAGGTTTTGGTAATTGATTAATTCCATTAATAATTGGAGCACCAGATATAGCATTTCCTCGAATAAATAATATAAGATTTTGATTATTACCTCCATCAATTATTATACTTTTAATAAGAATATCACTATTTTCAGGAAGAGGAACAGGATGAACTATCTATCCCCCACTTTCATCTCTTTTATATCATCCATCTCCTTCAGTAGATTTAACAATTTTTTC…
Chilicola (Heteroediscelis)	vicugna	BOTWC354-10	HQ937546	D	TATTTTATATTTTATTTTTGCTATATGATCTGGAATAATTGGTTCATCATTAAGAATAATTATTCGAATAGAATTAAGAACTCCTGGCATATGAATTAACAATGATCAAATTTATAATTCAATTGTTACCAGACATGCTTTTGTAATAATTTTCTTTATAGTTATACCATTCATAATTGGAGGTTTTGGTAATTGATTAATTCCATTAATAATTGGAGCACCAGATATAGCATTTCCTCGAATAAATAATATAAGATTTTGATTATTACCTCCATCAATTATTATACTTTTAATAAGAATATCACTATTTTCAGGAAGAGGAACAGGATGAACTATCTATCCCCCACTTTCATCTCTTTTATATCATCCATCTCCTTCAGTAGATTTAACAATTTTTTC…
Chilicola (Heteroediscelis)	vicugna	BOWGF3015-14	KX051501	D	TATTTTATATTTTATTTTTGCTATATGATCTGGAATAATTGGTTCATCATTAAGAATAATTATTCGAATAGAATTAAGAACTCCTGGCATATGAATTAACAATGATCAAATTTATAATTCAATTGTTACCAGACATGCTTTTGTAATAATTTTCTTTATAGTTATACCATTCATAATTGGAGGTTTTGGTAATTGATTAATTCCATTAATAATTGGAGCACCAGATATAGCATTTCCTCGAATAAATAATATAAGATTTTGATTATTACCTCCATCAATTATTATACTTTTAATAAGAATATCACTATTTTCAGGAAGAGGAACAGGATGAACTATCTATCCCCCACTTTCATCTCTTTTATATCATCCATCTCCTTCAGTAGATTTAACAATTTTTTC…
Chilicola (Heteroediscelis)	vicugna	BOTWC352-10	HQ937544	D	TATTTTATATTTTATTTTTGCTATATGATCCGGAATAATTGGTTCATCATTAAGAATAATTATTCGAATAGAATTAAGAACTCCTGGCATATGAATTAACAATGATCAAATTTATAATTCAATTGTTACCAGACATGCTTTTGTAATAATTTTCTTTATAGTTATACCATTCATAATTGGAGGTTTTGGTAATTGATTAATTCCATTAATAATTGGAGCACCAGATATAGCATTTCCTCGAATAAATAATATAAGATTTTGATTATTACCTCCATCAATTATTATACTTTTAATAAGAATATCACTATTTTCAGGAAGAGGAACAGGATGAACTATCTATCCCCCACTTTCATCTCTTTTATATCATCCATCTCCTTCAGTAGATTTAACAATTTTTTC…
Chilicola (Heteroediscelis)	vicugna	BOTWC353-10	HQ937545	D	TATTTTATATTTTATTTTTGCTATATGATCTGGAATAATTGGTTCATCATTAAGAATAATTATTCGAATAGAATTAAGAACTCCTGGCATATGAATTAACAATGATCAAATTTATAATTCAATTGTTACCAGACATGCTTTTGTAATAATTTTCTTTATAGTTATACCATTCATAATTGGAGGTTTTGGTAATTGATTAATTCCATTAATAATTGGAGCACCAGATATAGCATTTCCTCGAATAAATAATATAAGATTTTGATTATTACCTCCATCAATTATTATACTTTTAATAAGAATATCACTATTTTCAGGAAGAGGAACAGGATGAACTATCTATCCCCCACTTTCATCTCTTTTATATCATCCATCTCCTTCAGTAGATTTAACAATTTTTTC…
Chilicola (Heteroediscelis)	vicugna	BOWGF3000-14	KX051505	D	TATTTTATATTTTATTTTTGCTATATGATCTGGAATAATTGGTTCATCATTAAGAATAATTATTCGAATAGAATTAAGAACTCCTGGCATATGAATTAACAATGATCAAATTTATAATTCAATTGTTACCAGACATGCTTTTGTAATAATTTTCTTTATAGTTATACCATTCATAATTGGAGGTTTTGGTAATTGATTAATTCCATTAATAATTGGAGCACCAGATATAGCATTTCCTCGAATAAATAATATAAGATTTTGATTATTACCTCCATCAATTATTATACTTTTAATAAGAATATCACTATTTTCAGGAAGAGGAACAGGATGAACTATCTATCCCCCACTTTCATCTCTTTTATATCATCCATCTCCTTCAGTAGATTTAACAATTTTTTC…
Chilicola (Heteroediscelis)	vicugna	BOTWC293-10	HQ937494	D	TATTTTATATTTTATTTTTGCTATATGATCTGGAATAATTGGTTCATCATTAAGAATAATTATTCGAATAGAATTAAGAACTCCTGGCATATGAATTAACAATGATCAAATTTATAATTCAATTGTTACCAGACATGCTTTTGTAATAATTTTCTTTATAGTTATACCATTCATAATTGGAGGTTTTGGTAATTGATTAATTCCATTAATAATTGGAGCACCAGATATAGCATTTCCTCGAATAAATAATATAAGATTTTGATTATTACCTCCATCAATTATTATACTTTTAATAAGAATATCACTATTTTCAGGAAGAGGAACAGGATGAACTATCTATCCCCCACTTTCATCTCTTTTATATCATCCATCTCCTTCAGTAGATTTAACAATTTTTTC…
Chilicola (Heteroediscelis)	vicugna	BOWGF3016-14	KX051541	D	TATTTTATATTTTATTTTTGCTATATGATCTGGAATAATTGGTTCATCATTAAGAATAATTATTCGAATAGAATTAAGAACTCCTGGCATATGAATTAACAATGATCAAATTTATAATTCAATTGTTACCAGACATGCTTTTGTAATAATTTTCTTTATAGTTATACCATTCATAATTGGAGGTTTTGGTAATTGATTAATTCCATTAATAATTGGAGCACCAGATATAGCATTTCCTCGAATAAATAATATAAGATTTTGATTATTACCTCCATCAATTATTATACTTTTAATAAGAATATCACTATTTTCAGGAAGAGGAACAGGATGAACTATCTATCCCCCACTTTCATCTCTTTTATATCATCCATCTCCTTCAGTAGATTTAACAATTTTTTC…
Chilicola (Heteroediscelis)	vina	BOTWC026-10	HQ937286	P, D	TATTTTATATTTTATTTTCGCTATATGATGTGGAATAATTGGATCATCACTAAGAATAATCATTCGTATAGAACTAAGAACTCCAGGTATATGAATTAATAATGATCAAATTTATAATTCAATTGTCACTAGTCATGCTTTTGTAATAATTTTTTTTATAGTTATACCTTTTATAATTGGAGGATTTGGAAATTGATTAATTCCCCTAATAATTGGAGCCCCTGATATAGCTTTCCCACGAATAAATAATATAAGATTTTGATTATTACCACCATCAATTATTATATTATTAATAAGAATAGCACTATTTTCTGGGAGAGGAACAGGTTGAACAATTTATCCCCCTCTTTCTTCACTTTTATATCACCCCTCACCTTCAGTTGATTTAACAATTTTTTC…
Chilicola (Heteroediscelis)	vina	BOTWA1411-11	KX051508	D	TATTTTATATTTTATTTTCGCTATATGATGTGGAATAATTGGATCATCACTAAGAATAATCATTCGTATAGAACTAAGAACTCCAGGTATATGAATTAATAATGATCAAATTTATAATTCAATTGTCACTAGTCATGCTTTTGTAATAATTTTTTTTATAGTTATACCTTTTATAATTGGAGGATTTGGAAATTGATTAATTCC?CTAATAATTGGAGC?CCTGATATAGCTTTCCCACGAATAAATAATATAAGATTTTGATTATTACCACCATCAATTATTATATTATTAATAAGAATAGCACTATTTTC?GG?AGAGGAAC?GGTTGAACAATTTATCCCCCTCTTTCTTCACTTTTATATCACCCCTCACCTTCAGTTGATTTAACAATTTTTTC…
Chilicola (Heteroediscelis)	vina	BOTWC322-10	HQ937515	D	TATTTTATATTTTATTTTCGCTATATGATGTGGAATAATTGGATCATCACTAAGAATAATCATTCGTATAGAACTAAGAACTCCAGGTATATGAATTAATAATGATCAAATTTATAATTCAATTGTCACTAGTCATGCTTTTGTAATAATTTTTTTTATAGTTATACCTTTTATAATTGGAGGATTTGGAAATTGATTAATTCCCCTAATAATTGGAGCACCTGATATAGCTTTCCCACGAATAAATAATATAAGATTTTGATTATTACCACCATCAATTATTATATTATTAATAAGAATAGCACTATTTTCTGGGAGAGGAACAGGTTGAACAATTTATCCCCCTCTTTCTTCACTTTTATATCACCCCTCACCTTCAGTTGATTTAACAATTTTTTC…
Chilicola (Heteroediscelis)	vina	BOWGF3322-14	KX051523	D	TATTTTATATTTTATTTTCGCTATATGATCTGGAATAATTGGTTCCTCATTAAGAATAATTATTCGAATAGAATTAAGAACTCCTGGCATATGAATTAACAATGATCAAATTTATAATTCAATTGTTACCAGACATGCTTTTGTAATAATTTTCTTTATAGTTATACCATTTATAATTGGAGGTTTTGGTAATTGATTAATTCCATTAATAATTGGAGCACCAGATATAGCATTTCCTCGAATAAATAATATAAGATTTTGATTATTACCTCCATCAATTATTATACTTTTAATAAGAATATCACTATTTTCAGGAAGAGGAACAGGATGAACTATTTATCCTCCACTTTCATCTCTTTTATATCACCCATCTCCTTCAGTAGATTTAACAATCTTTTC…
Chilicola (Heteroediscelis)	vina	BOWGF3006-14	KX051512	D	TATTTTATATTTTATTTTCGCTATATGATGTGGAATAATTGGATCATCACTAAGAATAATCATTCGTATAGAACTAAGAACTCCAGGTATATGAATTAATAATGATCAAATTTATAATTCAATTGTCACTAGTCATGCTTTTGTAATAATTTTTTTTATGGTTATACCTTTTATAATTGGAGGATTTGGAAATTGATTAATTCCCCTAATAATTGGAGCCCCTGATATAGCTTTCCCACGAATAAATAATATAAGATTTTGATTATTACCACCATCAATTATTATATTATTAATAAGAATAGCACTATTTTCTGGAAGAGGAACTGGTTGAACAATTTATCCCCCTCTTTCTTCACTTTTATATCACCCCTCACCTTCAGTTGATTTAACAATTTTTTC…
Chilicola (Heteroediscelis)	vina	BWTWO009-09	GU708260	D	---------TTTTATTTTCGCTATATGATGTGGA?TAATTGGATCATCACTAAGAATAATTATTCGTATAGAACTAAGAACTCCAGGTATATGAATTAATAATGATCAAATTTATAATTCAATTGTCACTAGTCATGCTTTTGTAATAATTTTTTTTATAGTTATACCTTTTATAATTGGAGGATTTGGAAATTGATTAATTCCCCTAATAATTGGAGCCCCTGATATAGCTTTCCCACGAATAAATAATATAAG
Chilicola (Heteroediscelis)	vina	BOWGF3005-14	KX051513	D	TATTTTATATTTTATTTTCGCTATATGATGTGGAATAATTGGATCATCACTAAGAATAATCATTCGTATAGAACTAAGAACTCCAGGTATATGAATTAATAATGATCAAATTTATAATTCAATTGTCACTAGTCATGCTTTTGTAATAATTTTTTTTATAGTTATACCTTTTATAATTGGAGGATTTGGAAATTGATTAATTCCCCTAATAATTGGAGCCCCTGATATAGCTTTCCCACGAATAAATAATATAAGATTTTGATTATTACCACCATCAATTATTATATTATTAATAAGAATAGCACTATTTTCTGGAAGAGGAACTGGTTGAACAATTTATCCCCCTCTTTCTTCACTTTTATATCACCCCTCACCTTCAGTTGATTTAACAATTTTTTC…
